# Supplementary material for: Immunogenicity of autologous and allogeneic human primary cholangiocyte organoid cellular therapies
Source: Cell Rep Med. 2025 Jul 7;6(7):102205. doi: 10.1016/j.xcrm.2025.102205 (PMC12281383; doi:10.1016/j.xcrm.2025.102205)
Supplement: Table S3. Secretion results for 10 analytes after PCO and SPMC co-culture for 5 days, related to Figure 2 [file mmc2.xlsx]

## Sheet: ELISA Results
Table S3. Secretion results for 10 analytes after PCO and SPMC co-culture for 5 days, Related to Figure 2.
	Group	Sample	Type	Volume (ul)	IFNγ	IL-10	IL-12p70	IL-13	IL-1β	IL-2	IL-4	IL-6	IL-8	TNFα	Comments
					pg/ml	pg/ml	pg/ml	pg/ml	pg/ml	pg/ml	pg/ml	pg/ml	pg/ml	pg/ml
	Partial Match	1	Supernatant cell-culture	200	19.4242	0.562051	0.711892	8.5579	4.35076	463.508	0.264742	5.99153	3332.24	3.96068
	Partial Match	1.2	Supernatant cell-culture	200	17.6947	0.63611	0.461573	11.4943	4.25378	444.497	0.203595	6.12785	4103.83	5.02364
	Partial Match	2	Supernatant cell-culture	200	23.4088	0.606239	1.62776	6.86418	4.41788	414.765	0.204339	7.30053	3881.99	3.29319
	Partial Match	2.2	Supernatant cell-culture	200	19.4859	0.563351	0.443053	2.99748	3.77347	449.42	4.09937	6.62446	3478.77	2.55061
	Partial Match	3	Supernatant cell-culture	200	12.7062	0.873267	0.669473	12.6475	4.03113	412.716	0.161592	5.56334	3990.69	4.82917
	Partial Match	3.2	Supernatant cell-culture	200	11.1676	0.857741	0.654296	13.651	4.54961	441.303	<0.1	5.90728	4465.04	4.48275
	Full Mismatch	4	Supernatant cell-culture	200	96.5933	1.57195	0.602573	16.2965	5.71107	419.384	0.200617	11.3143	>4920	12.6321
	Full Mismatch	4.2	Supernatant cell-culture	200	93.9769	1.5938	0.642142	16.3953	5.61935	408.691	0.217697	12.1238	>4920	11.9605
	Full Mismatch	5	Supernatant cell-culture	200	114.893	3.42675	0.458489	14.8351	6.2821	397.094	1.1736	12.7902	4745.75	12.3484
	Full Mismatch	5.2	Supernatant cell-culture	200	105.874	3.24316	0.572057	13.3132	5.45322	367.557	0.914265	10.2232	>4920	10.7927
	Full Mismatch	6	Supernatant cell-culture	200	137.722	0.914656	0.62085	10.4399	5.38997	394.509	0.255238	10.8471	>4920	10.6744
	Full Mismatch	6.2	Supernatant cell-culture	200	134.76	1.16	1.78502	9.70755	5.18531	368.462	0.316955	10.8912	>4920	11.7722
	Autologous	7	Supernatant cell-culture	200	7.54798	<0.4	0.687667	6.68605	4.67385	396.697	0.161592	3.06695	4795.65	4.06692
	Autologous	7.2	Supernatant cell-culture	200	3.69658	<0.4	0.520014	6.41352	3.77596	280.225	<0.1	2.56994	3386.46	2.40857
	Autologous	8	Supernatant cell-culture	200	11.8627	0.754146	1.5752	8.72217	7.98087	688.595	0.221397	11.4377	>4920	7.33585
	Autologous	8.2	Supernatant cell-culture	200	8.19588	1.37516	0.626936	3.20494	5.84118	420.774	0.264742	8.8499	>4920	4.82059
	Autologous	9	Supernatant cell-culture	200	9.40311	1.21415	1.16645	18.0989	5.79657	471.11	0.243506	8.73487	>4920	8.12396
	Autologous	9.2	Supernatant cell-culture	200	7.2363	1.33139	1.24333	16.9873	5.76559	492.981	0.182681	8.40024	>4920	7.78112
	MLR SPMC	10	Supernatant cell-culture	200	6.06309	<0.4	0.495445	2.99148	1.00064	415.044	0.480065	5.01432	583.361	2.06583
	MLR SPMC	11	Supernatant cell-culture	200	1.27514	<0.4	0.49237	3.07508	0.682322	466.801	<0.1	4.59084	544.22	1.40896
	MLR SPMC	12	Supernatant cell-culture	200	17.8801	0.781354	<0.3	3.03338	1.23189	417.629	0.404075	3.50507	818.083	1.99308
	MLR SPMC	13	Supernatant cell-culture	200	81.2147	<0.4	<0.3	3.41948	1.00064	409.28	0.154773	2.807	824.11	2.82844
	MLR SPMC	14	Supernatant cell-culture	200	138.049	0.672453	0.365495	4.17325	1.30128	444.822	0.194652	6.52656	950.243	3.93483
	MLR SPMC	15	Supernatant cell-culture	200	100.961	0.539942	0.720967	4.39674	1.36937	399.829	0.463258	5.84039	934.976	3.5553
	SPMC Only	16	Supernatant cell-culture	200	2.53941	<0.4	0.390386	<1.4	0.272212	493.966	<0.1	3.8327	133.746	0.477436
	SPMC Only	17	Supernatant cell-culture	200	1.41468	<0.4	<0.3	<1.4	0.19231	437.385	<0.1	3.71166	142.868	0.366344
	SPMC Only	18	Supernatant cell-culture	200	2.76618	<0.4	<0.3	<1.4	0.29535	512.115	<0.1	3.7813	133.344	0.546225
	SPMC Only	19	Supernatant cell-culture	200	5.50065	<0.4	0.565946	2.09097	1.05756	429.272	<0.1	2.40031	798.234	2.14726
	SPMC Only	20	Supernatant cell-culture	200	4.88756	1.06839	0.886516	4.71993	0.952537	410.821	0.374252	2.61375	769.809	2.59695
	SPMC Only	21	Supernatant cell-culture	200	6.13804	<0.4	0.907483	6.88236	1.20159	402.143	0.439373	2.62626	874.23	3.49485
	SPMC Only	22	Supernatant cell-culture	200	1.60474	<0.4	0.617805	2.37538	0.574141	473.455	<0.1	1.54676	422.293	1.40603
	SPMC Only	23	Supernatant cell-culture	200	<1.1	<0.4	0.651258	2.47191	0.38897	449.798	<0.1	1.1619	343.288	1.43826
	SPMC Only	24	Supernatant cell-culture	200	<1.1	<0.4	0.696756	2.29065	0.502731	438.798	0.132643	1.55332	361.669	1.61094
	PCO Only	25	Supernatant cell-culture	200	8.29551	<0.4	1.63943	8.30311	3.01042	481.802	<0.1	1.08094	2952.96	2.32734
	PCO Only	26	Supernatant cell-culture	200	8.86815	<0.4	1.87212	7.4384	4.4067	513.346	0.149453	1.21225	3348.64	2.07456
	PCO Only	27	Supernatant cell-culture	200	8.03396	<0.4	0.955329	5.69746	3.03539	479.787	<0.1	0.924177	3100.4	1.44119
