# Supplementary material for: Immunogenicity of autologous and allogeneic human primary cholangiocyte organoid cellular therapies
Source: Cell Rep Med. 2025 Jul 7;6(7):102205. doi: 10.1016/j.xcrm.2025.102205 (PMC12281383; doi:10.1016/j.xcrm.2025.102205)
Supplement: Table S4. Mass cytometry results for original donors and humanized mouse groups, related to Figure 3 [file mmc3.xlsx]

## Sheet: Original Donors
Table S4. Mass cytometry results for original donors and humanized mouse groups, Related to Figure 3.
Original Donors_FlowSOM Metacluster Results_ % of CD45+ cells
Donor ID		283	299	354
FlowSOM_Metaclusters	CD4 EM	15.734	3.61	8.472
	CD8 EM CD57-	9.426	2.64	18.97
	CD8 EM CD57+	3.402	1.02	13.928
	CD8 TEMRA	1.312	0.17	0.854
	NK cells CD57+	8.968	4.93	21.436
	NK cells CD57-	1.63	2.86	7.116
	Mono/DC	8.95	45.98	8.734
	B cells	41.186	24.42	17.702
	Plasmablasts	1.082	1.33	0.624
	Follicular DC	1.362	3.49	0.248
	Immature B cells	4.946	0.68	0.56
	Unspecified subsets	2.002	8.87	1.356

## Sheet: HuMice
HuMice_FlowSOM Metacluster Results_ % of human CD45+ cells
ID	Donor ID	283_Full Mismatch				299_Autologous					354_Partial Match
	Mouse ID	174TR	714TR	351TR	174TL	379BR	379TR	379BL	379TL	379NM	262TR	262BR	262NM	262TL	262BL
FlowSOM_ MetaClusters	CD8 EM (CD57+)	1.56	4.59	0.169	3.97	15.4	17.4	22.8	5.63	29.6	9.06	3.63	10.9	26.2	12.1
	CD8 EM (CD57-)	8.51	6.32	0.376	1.41	10.9	8.79	32.7	5.54	3.7	18.1	9	9.96	21.6	8.24
	CD8 Memory (CD127+CD57+)	0.0872	0.0789	0	0.0156	0.0389	4.26	0.0759	2.1	0.66	0.179	0.638	0.187	6.43	2.38
	CD8 CD14 CD57-	2.17	2.44	4.41	5.75	0.946	1.74	2.05	7.6	6.45	1.68	1.21	1.11	2.05	1.75
	CD8 CD14 CD57+	0.664	0.598	0.0188	0.291	0.51	0.48	1.85	3.43	0.413	2.22	1.15	0.502	1.19	0.512
	CD161+ CD8+ T cells	1.16	0.423	0.0846	0.083	0.174	1.96	0.77	3.4	0.141	0.479	0.494	0.249	3.3	1.07
	MAIT/NKT cells	0.0357	0.0915	0.0188	0.0623	0.144	0.29	0.433	0.0209	0.338	0.211	0.169	0.189	0.792	0.339
	CD4 CM	14.1	9.32	16.1	22.4	3.09	6.3	4.05	20.9	13.9	10.2	11.5	6.78	3.99	10.2
	CD4 TE	2.78	4.6	22.2	14.3	12.8	17.3	11.8	31.6	21.9	10.2	11.5	12.3	8.64	39.5
	CD4 EM (CD57+)	11.8	16	13.6	16.7	8.25	9.91	10.1	1.08	13.2	6.94	4.04	13.5	10	6.99
	CD4 EM (CD57-)	40	34.4	19	30.2	16.5	25.4	12.8	1.42	9.5	28.8	30.4	25.7	14.2	14.8
	TCRγδ	0.228	0.0174	0	0	0	0	0	0	0	0.038	0.0548	0.00909	0	0.0553
	Plasmablast	7.29	11	15.1	3.41	28.3	5.3	0.5	4.36	0.212	6.7	14.7	11.4	0.952	1.44
	Naïve B cells	6.39	7.1	5.72	0.773	1.28	0.485	0.00523	7.17	0.00393	3.62	7.03	5.57	0.259	0.416
	Memory B cells	0.628	0.446	0.564	0.0259	1.03	0.0656	0.00654	0.0335	0	0.42	1.37	0.499	0.0815	0.0157
	Mono/DC	2.08	1.77	2.05	0.431	0.242	0.147	0.00392	4.39	0	0.457	1.58	0.586	0.078	0.125
	Undefined subset	0.5171	0.8052	0.5888	0.1782	0.3951	0.1724	0.05541	1.3256	-0.01793	0.696	1.5342	0.55891	0.2375	0.067

## Sheet: HuMice_HeatMap
Heatmap with MFI level for each marker and each cluster. Overlaid of all mice to have an overview of the marker expression in each cluster obtained by FlowSOM analysis.
	CD3	CD4	CD8a	CD45RO	CD45RA	CCR7	CCR4	TCRgd	CD20	CD19	CD38	IgD	CD14	CD11C	HLA-DR	CD123	CD56	CD57	CD294	CD161	CD25	CD183	CD185	CD28	CD16	CD196	CD27	CD66b	CD127
CD4 EM (CD57+)	3.7	3.94	1.1	4.09	1.93	0	0.58	0	0.63	1.85	2.51	0.01	0	0.11	2.12	0	0	5.33	0	0.07	0.03	3.9	0.12	2.74	0.42	1.13	4.7	0.06	0.15
MAIT/NKT cells	4.25	4	4.44	4.8	2.75	0.16	1.16	0.08	1.29	2.63	3.44	0.14	0.12	0.99	3.13	0.15	0.04	6.37	0.06	0.94	0.46	4.43	0.25	3.22	1.79	2.21	5.38	0.18	0.77
CD8 EM (CD57+)	3.47	0.27	4.48	4.19	2.22	0	0.59	0.05	0.77	2.02	2.83	0.03	0	1.01	2.46	0.05	0	5.74	0	0.02	0	3.64	0.06	2.19	2.35	1.33	5.13	0.05	0.01
CD4 CM	3.38	3.64	0.82	3.06	1.31	2.05	3.81	0.23	0.12	0.79	1.36	0.15	1.95	0.01	1.73	0	0.33	0.29	0.19	0.59	0.5	3.49	0.58	2.29	0.17	2.41	2.59	0.17	0.66
CD4 TE	3.57	4.19	1.34	4	1.57	0	0.27	0	0.31	1.24	2.27	0.12	0.01	0.06	2.75	0	0	0.55	0	0.91	1.11	3.78	0.14	2.87	0.27	0.76	0.95	0.12	1.69
CD4 EM (CD57-)	3.7	4.04	1.16	3.94	1.51	0.1	0.64	0	0.15	0.94	1.75	0.03	0.01	0.1	2.01	0	0	0.51	0	0.69	0.4	3.96	0.19	2.95	0.31	0.45	4.48	0.09	1.13
CD8 CD14 CD57+	3.34	0.08	3.72	3.13	1.47	2.14	3.89	0.29	0.09	0.67	2.51	0.2	2.01	0.72	2.42	0	0.44	0.37	0.18	0.02	0.07	3.41	0.53	1.74	1	2.25	4.23	0.16	0.15
CD8 CD14 CD57-	3.31	0.5	3	3.3	1.83	1.81	3.9	0.17	0.52	1.59	1.98	0.11	1.89	0.18	2.08	0	0.27	5.13	0.14	0.05	0.09	3.44	0.38	1.76	0.54	2.63	3.78	0.13	0.19
TCRgd	3.91	0.03	0.43	3.45	1.92	0	0.52	2.7	0.09	0.72	1.64	0	0.01	2.6	1.72	0	0.13	0.61	0.01	0.02	0	3.43	0.05	0.96	3.41	0.42	4.96	0.01	0
CD8 EM (CD57-)	3.48	0.24	4.49	4	1.62	0	0.63	0.09	0.17	0.98	3.05	0.07	0	1.5	2.65	0	0	0.54	0	0.01	0	3.64	0.1	2.33	2.5	0.47	5.29	0.07	0
Undefined subset	0.09	0.1	0.74	2.34	2.58	0	0.14	1.22	0.04	0.74	0.65	0	0	3.02	0.58	0.04	4.35	0.25	0.02	0.85	0	2.94	0	0.09	4.45	0.32	0.65	0	0.01
CD8 memory (CD127+ CD57+)	3.11	0.15	4.2	3.64	2.34	0	0.2	0	0.8	1.81	0.42	0	0	0.51	1.66	0.02	0	5.73	0	0.13	0.01	3.63	0.05	1.65	0.97	1.17	0.65	0.01	2.26
CD161+ CD8+ T cells	3.14	0.12	4.41	3.36	1.73	0	0.19	0.01	0.1	0.58	0.53	0.02	0	0.7	1.38	0	0.12	0.29	0	0.96	0.04	3.75	0.09	1.48	0.84	0.24	0.29	0.05	3.2
Undefined subset	0.05	0.31	0.5	1.07	4.69	1.5	4.61	0.46	0.3	3.71	5.3	0.58	1.51	0.03	4.26	0.32	0.83	0.4	0.64	0.12	0.17	4.1	1.13	0.81	0.46	2.81	3.2	0.38	0.17
Undefined subset	3.37	3.21	2.52	3.87	6.1	0.15	1.12	0.43	0.33	4.6	6.42	0.36	0.06	0.66	4.35	0.96	0.91	1.34	1.15	0.62	0.17	4.97	0.45	2.67	1.35	1.34	5.77	0.31	0.27
Plasmablast	0.09	0.87	1.31	1.55	6.12	0	0.63	0.36	0.09	4.67	6.4	0.32	0	0.16	4.36	0.97	0.86	0.68	1.25	0.26	0	4.75	0.27	1.24	0.88	0.69	5.42	0.25	0
Memory B cells	0.19	1.08	1.28	1.78	5.84	0.33	0.44	0	1.23	5.34	1.99	1.55	0	0.69	5.45	0.73	0	0.72	1.38	0.18	0.12	4.65	0.74	1.4	0.82	0.97	4.76	0.88	0.11
Undefined subset	3.32	2.41	2.81	3.84	5.41	0.62	0.87	0.09	5.36	6.11	3.15	1.06	0.12	3.64	5.01	0.85	0.11	1.18	0.8	0.3	0.2	4.68	1.13	3.1	1.45	3.53	4.75	1.9	0.34
Naive B cells	0.1	1.64	1.36	1	5.72	0.3	0.18	0	5.81	6.64	2.11	1.4	0	4.05	5.37	1.11	0.01	0.49	0.97	0.08	0	4.56	1.35	2.68	1.05	3.9	1.18	2.4	0.11
Mono/DC	0.11	0.89	0.65	0.74	4.42	2.25	3.73	0.22	5.29	5.61	1.25	1.21	2.51	2.51	4.79	0.46	0.34	0.38	0.68	0.05	0.11	3.73	1.64	1.75	0.54	3.28	0.57	2.13	0.21

## Sheet: HuMice_hCD45vsmCD45
HuMice_% of human CD45 vs % of mouse CD45
	Mouse ID	% hCD45	% mCD45
	174TR	21.4	45.8
	714TR	27.9	39.7
	351TR	5.88	73.1
	174TL	11.1	65.8
	379BR	30.1	33.4
	379TR	48	40.9
	379BL	37.1	30.9
	379TL	78.3	17
	379NM	11.1	7.6
	262TR	22.6	41.6
	262BR	38.3	39.5
	262NM	46.7	37.5
	262TL	66.7	22.8
	262BL	54.4	33.7

## Sheet: HuMice_Viability
HuMice_Cell viability after SPMC isolation
	Mouse ID	% of live cells
	174TR	65.8
	714TR	71.4
	351TR	57
	174TL	58
	379BR	83
	379TR	86.5
	379BL	74
	379TL	37.3
	379NM	66
	262TR	83.3
	262BR	73.3
	262NM	84
	262TL	85
	262BL	77
