# Supplementary material for: Immunogenicity of autologous and allogeneic human primary cholangiocyte organoid cellular therapies
Source: Cell Rep Med. 2025 Jul 7;6(7):102205. doi: 10.1016/j.xcrm.2025.102205 (PMC12281383; doi:10.1016/j.xcrm.2025.102205)
Supplement: Table S5. Quantification dataset of hCD45+ cells in Autologous, Partial Match, Full Mismatch, and Non-Humanized groups, related to Figure 4 [file mmc4.xlsx]

## Sheet: hCD45+ Quantifications
Table S5. Quantification dataset of hCD45+ cells in Autologous, Partial Match, Full Mismatch and Non-Humanized groups, Related to Figure 4.
	Group	Sample Name	% CD45 Positive Cells	Average	% CD45 Positive Cells-Average Matrigel only
	AUTOLOGOUS	207379 TL Left	55.7303	58.8998	3.2141
	AUTOLOGOUS	207379 TL Left	60.1227		7.60647
	AUTOLOGOUS	207379 TL Left	62.8683		10.3521
	AUTOLOGOUS	207379 TL Left	56.8777		4.3615
	AUTOLOGOUS_Matrigel only	207379 TL Right	51.1286	52.5162
	AUTOLOGOUS_Matrigel only	207379 TL Right	52.3548
	AUTOLOGOUS_Matrigel only	207379 TL Right	54.0654
	AUTOLOGOUS	207379 TR Left	51.6555	50.4066	8.2351
	AUTOLOGOUS	207379 TR Left	48.6635		5.24305
	AUTOLOGOUS	207379 TR Left	50.9008		7.4804
	AUTOLOGOUS_Matrigel only	207379 TR Right	43.5816	43.4204
	AUTOLOGOUS_Matrigel only	207379 TR Righ	43.017
	AUTOLOGOUS_Matrigel only	207379 TR Right	43.6626
	PARTIAL MATCH	208262 TL Left	28.0449	27.7949	8.02854
	PARTIAL MATCH	208262 TL Left	27.5448		7.52841
	PARTIAL MATCH_Matrigel only	208262 TL Right	13.9231	20.0164
	PARTIAL MATCH_Matrigel only	208262 TL Right	14.9641
	PARTIAL MATCH_Matrigel only	208262 TL Right	15.9856
	PARTIAL MATCH_Matrigel only	208262 TL Right	25.9247
	PARTIAL MATCH_Matrigel only	208262 TL Right	29.1042
	PARTIAL MATCH_Matrigel only	208262 TL Right	20.1966
	PARTIAL MATCH	208262 BL Left	30.7708	31.6364	10.7539
	PARTIAL MATCH	208262 BL Left	33.3646		13.3478
	PARTIAL MATCH	208262 BL Left	30.7738		10.757
	PARTIAL MATCH_Matrigel only	208262 BL Right	18.5665	20.0168
	PARTIAL MATCH_Matrigel only	208262 BL Right	20.4385
	PARTIAL MATCH_Matrigel only	208262 BL Right	21.0455
	FULL MISMATCH	203714 TR Left	29.0059	27.0271	21.4462
	FULL MISMATCH	203714 TR Left	27.7954		20.2357
	FULL MISMATCH	203714 TR Left	28.8192		21.2595
	FULL MISMATCH	203714 TR Left	22.4878		14.9281
	FULL MISMATCH_Matrigel only	203714 TR Right	7.54808	7.55969
	FULL MISMATCH_Matrigel only	203714 TR Right	7.5713
	FULL MISMATCH	205174 TR Left	36.9885	34.8465	16.3507
	FULL MISMATCH	205174 TR Left	36.3624		15.7246
	FULL MISMATCH	205174 TR Left	34.5604		13.9226
	FULL MISMATCH	205174 TR Left	31.4748		10.8371
	FULL MISMATCH_Matrigel only	205174 TR Right	20.6213	20.6378
	FULL MISMATCH_Matrigel only	205174 TR Right	20.6542
	NON-HUMANISED	203714 BL Left	0.087978	1.13266
	NON-HUMANISED	203949 TL Left	2.62367
	NON-HUMANISED	203949 TL Left	0.686322
