# Supplementary material for: Immunogenicity of autologous and allogeneic human primary cholangiocyte organoid cellular therapies
Source: Cell Rep Med. 2025 Jul 7;6(7):102205. doi: 10.1016/j.xcrm.2025.102205 (PMC12281383; doi:10.1016/j.xcrm.2025.102205)
Supplement: Table S6. Differential expression results for hCD45+ and KRT-7+ compartment comparing autologous, partial match, and full mismatch groups, related to Figure 5 [file mmc5.xlsx]

## Sheet: hCD45+_Autologous
Table S6. Differential expression results for hCD45+ and KRT-7+ compartment comparing autologous, partial match and full mismatch groups, Related to Figure 5.
DIFFERENTIAL EXPRESSION
	baseMean	log2FoldChange	lfcSE	stat	pvalue	padj
A1BG	4.62801	-0.204093	0.339791	-0.600642	0.548079	NA
A1CF	4.81431	0.134954	0.280998	0.480267	0.631038	NA
A2M	4.54972	0.263054	0.343318	0.76621	0.443551	NA
A2ML1	6.31047	0.18337	0.263088	0.69699	0.485809	NA
A3GALT2	4.75087	0.40829	0.280867	1.45368	0.146036	NA
A4GALT	6.30601	-0.130277	0.266657	-0.488558	0.625155	NA
A4GNT	4.36853	0.01395	0.313002	0.0445684	0.964451	NA
AAAS	13.4659	-0.147349	0.202314	-0.728318	0.466419	0.916033
AACS	5.74203	0.151982	0.264487	0.57463	0.565541	NA
AADAC	4.71486	-0.144332	0.29559	-0.488284	0.625349	NA
AADACL2	4.34322	0.187199	0.317409	0.589771	0.555344	NA
AADACL3	6.52247	-0.303489	0.239685	-1.2662	0.205443	NA
AADACL4	6.65469	-0.166241	0.248169	-0.669871	0.50294	NA
AADAT	3.41881	-0.529222	0.335054	-1.57951	0.114219	NA
AAGAB	11.8566	-0.0877719	0.182358	-0.481317	0.630291	0.94555
AAK1	9.38461	-0.150588	0.188857	-0.797365	0.425239	0.906149
AAMDC	4.65324	0.0896026	0.308566	0.290384	0.771522	NA
AAMP	25.4095	0.284762	0.118812	2.39674	0.0165415	0.361233
AANAT	12.4078	-0.355263	0.223965	-1.58624	0.112684	0.728083
AAR2	5.84629	0.236321	0.274505	0.860899	0.389294	NA
AARD	4.8401	0.1441	0.286137	0.503606	0.614538	NA
AARS1	9.94687	-0.249124	0.205341	-1.21322	0.225044	0.834252
AARS2	5.91143	0.0150367	0.263959	0.0569662	0.954572	NA
AARSD1	8.87082	-0.144992	0.219262	-0.661271	0.508438	0.923898
AASDH	5.46312	-0.275983	0.293518	-0.940259	0.347085	NA
AASDHPPT	9.05674	0.0455107	0.212456	0.214212	0.830382	0.976871
AASS	4.38026	-0.107455	0.344458	-0.311955	0.755075	NA
AATF	7.69394	-0.0721086	0.212663	-0.339075	0.734553	NA
AATK	2.67179	0.158317	0.383382	0.412948	0.679645	NA
ABAT	6.61415	0.0107911	0.247579	0.0435866	0.965234	NA
ABCA1	4.81279	0.110924	0.281763	0.39368	0.693817	NA
ABCA10	5.13846	-0.326405	0.295509	-1.10455	0.269355	NA
ABCA12	5.17985	-0.204005	0.287185	-0.710362	0.47748	NA
ABCA13	5.0283	0.00854027	0.297121	0.0287434	0.977069	NA
ABCA2	8.90306	0.451608	0.213456	2.1157	0.0343702	0.477679
ABCA3	9.22153	0.17209	0.246592	0.697875	0.485255	0.919495
ABCA4	6.0068	0.488306	0.265433	1.83966	0.0658184	NA
ABCA5	4.459	-0.493917	0.29646	-1.66605	0.0957038	NA
ABCA6	4.09381	0.00186102	0.322357	0.00577318	0.995394	NA
ABCA7	7.55003	0.201685	0.22787	0.885089	0.376108	NA
ABCA8	5.07538	0.0988578	0.301634	0.32774	0.743108	NA
ABCA9	4.2223	-0.354601	0.328818	-1.07841	0.280849	NA
ABCB1	5.31201	0.111329	0.290259	0.383551	0.701311	NA
ABCB10	17.5399	-0.0209973	0.156238	-0.134393	0.893092	0.987617
ABCB11	6.20111	-0.418721	0.287649	-1.45567	0.145485	NA
ABCB4	5.99764	-0.339812	0.268648	-1.2649	0.205908	NA
ABCB5	5.8561	0.153028	0.313035	0.488853	0.624946	NA
ABCB6	7.04083	-0.0726137	0.256364	-0.283245	0.776989	NA
ABCB7	7.82965	0.42036	0.238198	1.76475	0.0776056	NA
ABCB8	11.2335	-0.110061	0.194187	-0.566775	0.570867	0.939523
ABCB9	7.40155	0.104821	0.244778	0.428228	0.668485	NA
ABCC1	10.7737	-0.0361565	0.189291	-0.191011	0.848517	0.980005
ABCC10	9.09476	0.0498249	0.198086	0.251532	0.801403	0.974139
ABCC11	4.17145	-0.277175	0.311071	-0.891034	0.372911	NA
ABCC12	4.71158	0.225799	0.322077	0.701071	0.483258	NA
ABCC2	4.88567	0.645858	0.324348	1.99125	0.0464537	NA
ABCC3	7.88541	-0.17221	0.252512	-0.681989	0.495246	NA
ABCC4	6.57845	0.26101	0.26327	0.991413	0.321484	NA
ABCC5	4.91733	0.055931	0.322823	0.173256	0.86245	NA
ABCC6	12.0552	-0.046309	0.197474	-0.234507	0.814591	0.975199
ABCC8	6.90555	-0.0902022	0.251926	-0.35805	0.720306	NA
ABCC9	4.56411	-0.745189	0.31338	-2.37791	0.0174111	NA
ABCD1	5.25856	-0.300012	0.304136	-0.986442	0.323916	NA
ABCD2	9.51203	0.300751	0.216309	1.39038	0.164414	0.79008
ABCD3	5.33588	-0.140268	0.243088	-0.577027	0.563921	NA
ABCD4	5.45441	0.0557067	0.268321	0.207612	0.835532	NA
ABCE1	13.7909	-0.133384	0.17407	-0.766264	0.443519	0.908709
ABCF1	9.47325	-0.0519724	0.207339	-0.250664	0.802074	0.974139
ABCF2	9.89955	0.0923662	0.188749	0.489361	0.624586	0.944945
ABCF3	7.3034	0.307127	0.220478	1.39301	0.163617	NA
ABCG1	7.94069	0.817124	0.252812	3.23214	0.00122866	NA
ABCG2	3.32589	0.358197	0.392277	0.913122	0.361178	NA
ABCG4	6.0952	0.207422	0.26506	0.782546	0.433894	NA
ABCG5	6.19435	0.259452	0.322586	0.804286	0.421232	NA
ABCG8	5.53425	-0.0591361	0.292443	-0.202214	0.83975	NA
ABHD1	6.47956	0.153337	0.252219	0.607954	0.543218	NA
ABHD10	4.55974	-0.176076	0.291795	-0.603424	0.546227	NA
ABHD11	7.57202	-0.0474138	0.239024	-0.198365	0.84276	NA
ABHD12	6.62797	0.0376108	0.236091	0.159307	0.873427	NA
ABHD12B	2.89512	0.150884	0.373718	0.403737	0.686406	NA
ABHD13	6.826	0.495464	0.252436	1.96273	0.0496774	NA
ABHD14A	8.16499	0.20854	0.229361	0.909223	0.363232	NA
ABHD14B	8.46726	-0.212	0.221243	-0.958219	0.337952	0.886253
ABHD15	7.67415	0.168135	0.230726	0.728721	0.466172	NA
ABHD16A	17.3479	0.560631	0.173027	3.24014	0.00119471	0.09878
ABHD16B	5.49759	0.00913748	0.278932	0.0327588	0.973867	NA
ABHD17A	43.2818	-0.0530576	0.104333	-0.508539	0.611075	0.942319
ABHD17B	6.21097	-0.216525	0.241558	-0.896366	0.370057	NA
ABHD17C	8.62624	0.00882958	0.217335	0.0406265	0.967594	0.99603
ABHD18	8.30334	0.273038	0.217231	1.2569	0.208791	0.826475
ABHD2	17.4583	0.220839	0.161064	1.37112	0.170338	0.794835
ABHD3	7.82089	0.105235	0.219051	0.480413	0.630933	NA
ABHD4	7.25865	0.27501	0.2761	0.996051	0.319226	NA
ABHD5	7.47481	-0.329413	0.231911	-1.42043	0.155483	NA
ABHD6	5.3095	-0.0878857	0.256098	-0.343172	0.731469	NA
ABHD8	7.52769	-0.18502	0.219251	-0.84387	0.398742	NA
ABI1	12.1451	0.36976	0.194129	1.90471	0.0568178	0.576192
ABI2	6.27444	0.324088	0.253011	1.28093	0.20022	NA
ABI3	9.56071	0.381982	0.216195	1.76684	0.0772549	0.638978
ABI3BP	2.80876	0.134591	0.412744	0.326088	0.744358	NA
ABITRAM	10.5049	0.198654	0.19414	1.02325	0.306188	0.875117
ABL1	11.0673	0.373986	0.195255	1.91537	0.0554453	0.571707
ABL2	4.89524	0.413307	0.300858	1.37376	0.169515	NA
ABLIM1	7.4258	-0.00898823	0.242958	-0.036995	0.970489	NA
ABLIM2	5.52643	-0.111451	0.300714	-0.370621	0.71092	NA
ABLIM3	6.71816	-0.0851237	0.244685	-0.347891	0.727922	NA
ABO	6.72553	-0.0849934	0.279179	-0.304441	0.760792	NA
ABR	11.3209	-0.135955	0.203026	-0.669641	0.503087	0.922299
ABRA	4.31867	-0.0599737	0.471795	-0.127118	0.898847	NA
ABRACL	22.796	0.0271397	0.159317	0.170351	0.864734	0.983668
ABRAXAS1	7.93062	0.316165	0.208368	1.51734	0.129181	NA
ABRAXAS2	6.80386	-0.136868	0.241625	-0.566448	0.571089	NA
ABT1	5.79359	0.155013	0.28778	0.53865	0.590128	NA
ABTB1	14.6627	0.253109	0.157302	1.60907	0.107602	0.714003
ABTB2	7.32497	-0.0870769	0.278338	-0.312846	0.754397	NA
ACAA1	13.1257	0.472352	0.168217	2.808	0.00498505	0.206845
ACAA2	13.6989	-0.345822	0.161662	-2.13917	0.032422	0.469414
ACACA	7.29225	0.113354	0.23441	0.483569	0.628692	NA
ACACB	5.39896	-0.153335	0.283662	-0.540555	0.588815	NA
ACAD10	9.58465	0.0483408	0.214472	0.225394	0.821673	0.975507
ACAD11	6.29451	0.270305	0.269824	1.00178	0.316448	NA
ACAD8	16.8515	-0.182102	0.181416	-1.00378	0.315484	0.880128
ACAD9	12.1144	0.0209106	0.198715	0.105229	0.916194	0.989272
ACADL	3.41301	0.115573	0.320156	0.360991	0.718106	NA
ACADM	8.21479	-0.448189	0.223243	-2.00762	0.0446832	NA
ACADS	12.6551	0.226557	0.185421	1.22185	0.221763	0.834252
ACADSB	5.41801	-0.22521	0.272952	-0.825089	0.409321	NA
ACADVL	17.179	-0.0882099	0.174233	-0.506276	0.612663	0.942319
ACAN	4.02629	-0.227038	0.307568	-0.73817	0.460411	NA
ACAP2	8.98129	-0.0155217	0.222357	-0.0698054	0.944349	0.992793
ACAP3	9.74436	-0.118862	0.198349	-0.599256	0.549002	0.936407
ACAT1	8.44328	-0.116583	0.205686	-0.566803	0.570848	0.939523
ACAT2	6.89396	-0.442859	0.218487	-2.02693	0.0426696	NA
ACBD3	9.65293	0.44705	0.202462	2.20806	0.02724	0.452171
ACBD4	7.11412	-0.106664	0.233263	-0.457269	0.647477	NA
ACBD5	6.63111	0.425174	0.251628	1.68969	0.0910867	NA
ACBD6	7.34196	0.0160402	0.244311	0.0656547	0.947653	NA
ACBD7	6.34867	-0.425994	0.268108	-1.58889	0.112085	NA
ACCS	4.43252	-0.256676	0.28188	-0.910587	0.362513	NA
ACCSL	9.42585	0.0249432	0.229109	0.10887	0.913305	0.989272
ACD	9.03519	-0.0936102	0.190661	-0.490977	0.623443	0.944349
ACE	6.6954	0.155015	0.269137	0.575969	0.564636	NA
ACE2	5.42893	-0.14428	0.32761	-0.440403	0.659645	NA
ACER1	4.65238	0.0143468	0.306578	0.0467968	0.962675	NA
ACER2	6.5039	-0.041118	0.268621	-0.153071	0.878343	NA
ACER3	5.10767	-0.229441	0.279396	-0.821202	0.411531	NA
ACHE	5.20383	-0.274369	0.306705	-0.89457	0.371017	NA
ACIN1	13.1387	0.0195616	0.190729	0.102562	0.91831	0.989358
ACKR1	4.86279	-0.211692	0.334757	-0.632377	0.52714	NA
ACKR2	10.4251	0.150632	0.205984	0.731279	0.464608	0.916033
ACKR3	3.63638	0.125825	0.340255	0.369796	0.711534	NA
ACKR4	5.44181	-0.275266	0.294708	-0.93403	0.350288	NA
ACLY	13.7591	-0.22964	0.159348	-1.44112	0.14955	0.775161
ACMSD	4.11863	-0.543327	0.320743	-1.69396	0.0902726	NA
ACO1	6.65365	-0.0641014	0.267679	-0.239472	0.81074	NA
ACO2	17.6813	0.0819679	0.157904	0.5191	0.603691	0.942319
ACOD1	5.96394	-0.00445999	0.268709	-0.0165979	0.986757	NA
ACOT1	6.85985	0.0340575	0.227268	0.149856	0.880878	NA
ACOT11	6.64947	0.105319	0.218073	0.482956	0.629127	NA
ACOT12	3.79731	-0.385215	0.354109	-1.08784	0.276664	NA
ACOT13	6.96297	-0.135141	0.233856	-0.57788	0.563345	NA
ACOT2	9.45262	-0.0863234	0.213884	-0.4036	0.686507	0.954361
ACOT4	8.91088	-0.198775	0.210995	-0.942084	0.34615	0.889321
ACOT6	5.37382	-0.210726	0.280289	-0.751817	0.452161	NA
ACOT7	7.30359	-0.238083	0.24889	-0.956579	0.33878	NA
ACOT8	8.25327	-0.259702	0.215033	-1.20773	0.227151	NA
ACOT9	7.34528	-0.0998142	0.221131	-0.451381	0.651715	NA
ACOX1	6.10623	0.140538	0.245977	0.571346	0.567765	NA
ACOX2	6.92334	-0.0113122	0.28985	-0.0390278	0.968868	NA
ACOX3	10.1807	0.262253	0.215122	1.21909	0.222809	0.834252
ACOXL	5.61928	0.127765	0.281382	0.454063	0.649784	NA
ACP1	12.8635	-0.35415	0.199626	-1.77407	0.0760517	0.638978
ACP2	6.98688	0.0640956	0.255598	0.250767	0.801994	NA
ACP3	5.85558	-0.561137	0.284693	-1.97103	0.0487206	NA
ACP4	5.18516	-0.287101	0.297327	-0.96561	0.33424	NA
ACP5	13.1	0.279087	0.194108	1.43779	0.150493	0.775161
ACP6	8.55052	0.0109746	0.233004	0.0471006	0.962433	0.994774
ACP7	3.55922	-0.127494	0.335983	-0.379467	0.704341	NA
ACR	8.50188	0.0222181	0.228843	0.097089	0.922656	0.990403
ACRBP	5.56679	0.312412	0.297414	1.05043	0.293522	NA
ACRV1	5.3091	0.13306	0.295997	0.449531	0.653049	NA
ACSBG1	4.11538	-0.0222406	0.31613	-0.0703528	0.943913	NA
ACSBG2	4.92884	-0.227448	0.304941	-0.745877	0.455742	NA
ACSF2	40.1429	0.263616	0.116993	2.25325	0.0242433	0.424287
ACSF3	7.11751	0.286314	0.223157	1.28302	0.199487	NA
ACSL1	6.73609	0.0783224	0.234848	0.333503	0.738755	NA
ACSL3	5.6089	0.0295541	0.262104	0.112757	0.910223	NA
ACSL4	15.2207	0.297451	0.175137	1.69839	0.0894346	0.677194
ACSL5	9.18023	-0.0652138	0.210656	-0.309575	0.756884	0.964093
ACSL6	4.20081	0.328967	0.29832	1.10273	0.270143	NA
ACSM1	4.85995	0.0249943	0.319517	0.0782253	0.937649	NA
ACSM2A	4.44292	0.0494875	0.317228	0.156	0.876033	NA
ACSM2B	6.79471	0.198877	0.266485	0.746296	0.455488	NA
ACSM3	7.89168	-0.148718	0.246844	-0.602479	0.546856	NA
ACSM4	7.76933	-0.39505	0.234898	-1.68179	0.0926089	NA
ACSM5	12.2625	-0.273617	0.217511	-1.25795	0.208411	0.826185
ACSM6	5.50331	0.0545897	0.289247	0.18873	0.850304	NA
ACSS1	10.0276	0.158196	0.204475	0.773671	0.439125	0.908709
ACSS2	5.80568	-0.144576	0.286984	-0.503777	0.614418	NA
ACSS3	4.70643	-0.0579751	0.277818	-0.20868	0.834698	NA
ACTA1	5.32766	0.172451	0.273157	0.631326	0.527827	NA
ACTA2	51.9011	-0.0128669	0.221191	-0.0581708	0.953613	0.994147
ACTBL2	6.26062	0.0262497	0.283618	0.0925527	0.926259	NA
ACTC1	31.5591	-0.118927	0.14746	-0.806506	0.419951	0.904552
ACTG2	6.50497	-0.241422	0.260069	-0.9283	0.353252	NA
ACTL10	8.29472	0.283216	0.235193	1.20418	0.228519	0.834252
ACTL6A	16.4789	-0.361519	0.167929	-2.15281	0.0313334	0.467341
ACTL6B	6.90267	0.319102	0.264423	1.20679	0.227515	NA
ACTL7A	4.64018	-0.284583	0.327048	-0.870155	0.384216	NA
ACTL7B	5.73699	-0.126093	0.283546	-0.444701	0.656536	NA
ACTL8	4.93736	-0.174703	0.290172	-0.602067	0.54713	NA
ACTL9	8.09372	0.0203216	0.226225	0.089829	0.928423	NA
ACTN1	4.61207	0.74951	0.273624	2.7392	0.00615888	NA
ACTN2	5.68346	-0.425219	0.290674	-1.46287	0.143503	NA
ACTN3	7.173	-0.0050257	0.248053	-0.0202606	0.983835	NA
ACTN4	87.094	0.00565005	0.105368	0.0536222	0.957236	0.994686
ACTR10	15.6251	-0.176448	0.180031	-0.980098	0.327038	0.886083
ACTR1A	6.18832	-0.132178	0.256743	-0.514827	0.606674	NA
ACTR1B	9.88605	0.288065	0.183301	1.57154	0.116057	0.732273
ACTR2	36.4928	-0.104605	0.124409	-0.84082	0.400449	0.89941
ACTR3	56.9489	-0.129182	0.141655	-0.911946	0.361797	0.889869
ACTR3B	8.69486	0.014719	0.193147	0.0762066	0.939255	0.991206
ACTR5	7.16677	-0.0271441	0.253184	-0.107211	0.914622	NA
ACTR6	6.97619	-0.360616	0.240419	-1.49995	0.133627	NA
ACTR8	7.06029	0.179289	0.242465	0.739443	0.459638	NA
ACTRT1	5.6185	0.0160146	0.29001	0.0552209	0.955962	NA
ACTRT2	10.8614	-0.193638	0.212571	-0.910933	0.36233	0.889869
ACTRT3	5.79605	0.000584116	0.304286	0.00191963	0.998468	NA
ACVR1	11.225	0.34193	0.199732	1.71194	0.0869073	0.672488
ACVR1B	9.94547	0.119738	0.216334	0.553486	0.579931	0.940084
ACVR1C	4.57887	0.50692	0.299708	1.69138	0.0907648	NA
ACVR2A	8.49777	-0.119546	0.228848	-0.522384	0.601403	0.942251
ACVR2B	6.03672	0.0973747	0.263442	0.369625	0.711662	NA
ACVRL1	4.21713	-0.221894	0.343701	-0.645603	0.518537	NA
ACY1	8.27567	0.373154	0.240709	1.55023	0.121087	NA
ACY3	7.01946	-0.287146	0.284922	-1.00781	0.313546	NA
ACYP1	7.94766	-0.0186368	0.217116	-0.0858378	0.931595	NA
ACYP2	17.5575	0.161196	0.166009	0.971004	0.331546	0.886253
ADA	8.08839	0.0384115	0.213975	0.179514	0.857534	NA
ADA2	15.6227	-0.0504285	0.161283	-0.31267	0.754531	0.964093
ADAD1	6.03294	0.0208727	0.246351	0.0847277	0.932478	NA
ADAD2	3.74583	0.0854299	0.298763	0.285945	0.77492	NA
ADAL	5.09603	-0.121581	0.29828	-0.407607	0.683562	NA
ADAM10	11.0737	0.320946	0.193554	1.65817	0.0972827	0.68815
ADAM11	7.58696	0.0587699	0.251512	0.233666	0.815244	NA
ADAM12	5.49105	0.050479	0.304811	0.165607	0.868466	NA
ADAM15	850.149	0.325665	0.126398	2.57651	0.00998026	0.290717
ADAM17	6.23959	0.112016	0.252623	0.443413	0.657467	NA
ADAM18	5.0324	0.427026	0.285016	1.49825	0.134068	NA
ADAM19	28.7633	0.155314	0.143359	1.08339	0.278634	0.863531
ADAM2	4.54143	0.201535	0.291035	0.692477	0.488638	NA
ADAM20	4.23696	0.182111	0.306889	0.593408	0.552908	NA
ADAM21	6.35005	0.208084	0.249575	0.833754	0.404419	NA
ADAM22	5.69752	-0.260797	0.303335	-0.859764	0.389919	NA
ADAM23	4.96285	-0.379743	0.274732	-1.38223	0.166901	NA
ADAM28	6.12993	0.207972	0.316036	0.658064	0.510497	NA
ADAM29	3.55457	-0.328118	0.406663	-0.806856	0.41975	NA
ADAM30	4.95209	0.146985	0.299217	0.491233	0.623262	NA
ADAM32	6.84837	-0.229109	0.305497	-0.749956	0.453281	NA
ADAM33	4.50512	0.263311	0.332945	0.790853	0.42903	NA
ADAM7	2.33389	-0.852716	0.473644	-1.80033	0.0718084	NA
ADAM8	15.4835	0.137265	0.169168	0.811411	0.417129	0.903955
ADAM9	7.12726	0.0172049	0.254364	0.067639	0.946073	NA
ADAMDEC1	5.39394	-0.154391	0.3001	-0.514465	0.606927	NA
ADAMTS1	6.15079	-0.43781	0.320071	-1.36785	0.171358	NA
ADAMTS10	5.81057	-0.122988	0.286402	-0.429425	0.667614	NA
ADAMTS12	4.09312	-0.4615	0.308752	-1.49473	0.134986	NA
ADAMTS13	8.67819	-0.407642	0.247406	-1.64766	0.0994218	0.688185
ADAMTS14	5.22434	-0.0281452	0.298854	-0.0941772	0.924968	NA
ADAMTS15	3.21753	-0.19704	0.40719	-0.483901	0.628456	NA
ADAMTS16	4.04638	0.339065	0.350945	0.966149	0.33397	NA
ADAMTS17	3.55443	-0.0386083	0.340347	-0.113438	0.909683	NA
ADAMTS18	5.91786	0.0657631	0.324733	0.202514	0.839515	NA
ADAMTS19	4.24954	-0.332057	0.328295	-1.01146	0.311796	NA
ADAMTS2	13.3399	0.390073	0.240514	1.62183	0.104839	0.703026
ADAMTS20	5.38516	-0.320962	0.302959	-1.05942	0.289408	NA
ADAMTS3	8.57522	-0.443516	0.250803	-1.76838	0.0769972	0.638978
ADAMTS4	7.84125	-0.000361783	0.238101	-0.00151945	0.998788	NA
ADAMTS5	4.73148	-0.134279	0.370533	-0.362393	0.717058	NA
ADAMTS6	5.68914	-0.282987	0.280918	-1.00736	0.313759	NA
ADAMTS7	5.62864	0.0295447	0.257696	0.11465	0.908723	NA
ADAMTS8	4.34472	0.348906	0.315333	1.10647	0.268524	NA
ADAMTS9	5.29051	0.271369	0.281427	0.96426	0.334916	NA
ADAMTSL1	5.59604	-0.336296	0.263271	-1.27738	0.201469	NA
ADAMTSL2	5.55803	0.165072	0.336918	0.489946	0.624172	NA
ADAMTSL3	3.41473	0.308051	0.364211	0.845803	0.397662	NA
ADAMTSL4	4.55917	0.0478088	0.335631	0.142445	0.886729	NA
ADAMTSL5	11.4479	-0.455531	0.207096	-2.19961	0.0278344	0.453492
ADAP1	14.3038	0.141139	0.172239	0.819434	0.412539	0.903955
ADAP2	7.17481	0.384571	0.26004	1.47889	0.139168	NA
ADAR	24.8304	-0.0215351	0.133889	-0.160843	0.872217	0.986054
ADARB1	7.42077	-0.468314	0.261246	-1.79262	0.0730337	NA
ADARB2	4.69035	-0.728181	0.353064	-2.06246	0.0391637	NA
ADAT1	8.4692	0.579094	0.251373	2.30372	0.0212381	0.407416
ADAT2	8.70845	-0.0675065	0.21355	-0.316115	0.751915	0.964093
ADAT3	13.0895	0.243836	0.186603	1.30671	0.191311	0.810044
ADCK1	3.91196	-0.270521	0.327559	-0.825872	0.408877	NA
ADCK2	8.05069	0.252969	0.222264	1.13815	0.255059	NA
ADCK5	11.2185	-0.147048	0.204679	-0.718435	0.472489	0.916033
ADCY1	5.29159	0.422731	0.289872	1.45834	0.144747	NA
ADCY10	4.82463	0.144303	0.326659	0.441755	0.658667	NA
ADCY2	4.74888	0.0915206	0.284982	0.321146	0.7481	NA
ADCY3	7.68556	0.185825	0.247693	0.750224	0.45312	NA
ADCY4	8.53534	-0.0370941	0.241472	-0.153617	0.877912	0.98706
ADCY5	6.73333	-0.121879	0.246231	-0.494979	0.620615	NA
ADCY6	11.9463	0.344085	0.180472	1.90659	0.0565741	0.576192
ADCY7	23.1752	0.0186562	0.137308	0.135872	0.891923	0.987617
ADCY8	5.22146	-0.361951	0.306706	-1.18012	0.237952	NA
ADCY9	6.33005	-0.133353	0.263739	-0.505625	0.61312	NA
ADCYAP1	4.46097	0.116397	0.310472	0.374904	0.707732	NA
ADCYAP1R1	7.62608	0.0636443	0.259224	0.245518	0.806055	NA
ADD1	14.1698	0.0343583	0.204112	0.168331	0.866323	0.984077
ADD2	6.66229	-0.0966199	0.279262	-0.345983	0.729355	NA
ADD3	15.4441	-0.0924374	0.175745	-0.525974	0.598906	0.941824
ADGB	3.3313	0.286411	0.368533	0.777167	0.43706	NA
ADGRA1	6.00605	-0.171363	0.276936	-0.618782	0.53606	NA
ADGRA2	5.67247	0.830425	0.263638	3.14987	0.00163345	NA
ADGRA3	7.26238	-0.245259	0.296891	-0.826093	0.408752	NA
ADGRB1	4.73266	0.0658694	0.310469	0.212161	0.831981	NA
ADGRB2	5.05801	0.368135	0.324505	1.13445	0.256606	NA
ADGRB3	2.70268	0.338553	0.389456	0.869296	0.384685	NA
ADGRD1	4.10452	-0.117366	0.336994	-0.348273	0.727635	NA
ADGRD2	14.8056	-0.242831	0.202047	-1.20186	0.229419	0.834252
ADGRE1	5.64973	0.521806	0.298423	1.74854	0.0803702	NA
ADGRE2	8.66656	-0.0841923	0.230745	-0.364871	0.715207	0.960844
ADGRE5	35.8405	0.081511	0.131194	0.621302	0.534401	0.93515
ADGRF1	5.45757	-0.109968	0.308508	-0.356452	0.721502	NA
ADGRF2	4.19608	-0.57431	0.323583	-1.77485	0.0759234	NA
ADGRF3	3.21948	0.137745	0.394031	0.349578	0.726655	NA
ADGRF4	3.46469	0.121424	0.382786	0.31721	0.751084	NA
ADGRF5	5.03373	-0.0413476	0.277099	-0.149216	0.881383	NA
ADGRG1	12.9663	0.220622	0.176564	1.24953	0.211471	0.828124
ADGRG2	4.5225	-0.170476	0.357002	-0.47752	0.632992	NA
ADGRG3	5.226	-0.0977497	0.329552	-0.296614	0.766761	NA
ADGRG4	5.75479	0.0729424	0.320845	0.227345	0.820155	NA
ADGRG5	6.32692	-0.180682	0.289212	-0.624739	0.532142	NA
ADGRG6	4.93789	-0.0561673	0.29123	-0.192862	0.847067	NA
ADGRG7	6.60895	0.0117249	0.259593	0.0451664	0.963975	NA
ADGRL1	7.37509	0.0953288	0.238425	0.399828	0.689283	NA
ADGRL2	11.6295	-0.0170673	0.209005	-0.0816597	0.934917	0.990881
ADGRL3	5.1388	-0.28983	0.292114	-0.992184	0.321108	NA
ADGRL4	3.32214	-0.313785	0.365106	-0.859437	0.3901	NA
ADGRV1	4.97581	0.148119	0.313005	0.473216	0.636059	NA
ADH1A	3.85981	-0.427586	0.322663	-1.32518	0.185112	NA
ADH1B	6.76872	0.100913	0.245991	0.410229	0.681638	NA
ADH4	3.82238	0.433548	0.349023	1.24218	0.214172	NA
ADH5	13.0751	-0.251994	0.203928	-1.2357	0.216572	0.828567
ADH6	3.90647	0.520491	0.340787	1.52732	0.126682	NA
ADH7	4.21536	-0.301504	0.290261	-1.03873	0.298929	NA
ADHFE1	4.84481	-0.0258945	0.293469	-0.0882359	0.929689	NA
ADI1	11.5145	-0.0522625	0.190158	-0.274837	0.783441	0.970959
ADIG	7.36673	-0.288472	0.243042	-1.18692	0.235258	NA
ADIPOQ	6.22757	0.148593	0.280184	0.530342	0.595875	NA
ADIPOR1	7.52369	-0.122562	0.214053	-0.572575	0.566933	NA
ADIPOR2	9.08854	0.409089	0.210681	1.94175	0.0521677	0.564117
ADIRF	6.93663	-0.358839	0.254773	-1.40846	0.158993	NA
ADK	13.0915	-0.0518354	0.170452	-0.304106	0.761047	0.965683
ADM	5.33284	0.204959	0.301592	0.679592	0.496763	NA
ADM2	6.57518	-0.416112	0.286589	-1.45195	0.146516	NA
ADM5	6.54076	-0.356814	0.270316	-1.31999	0.186838	NA
ADNP	16.6489	0.309981	0.169451	1.82932	0.0673519	0.615987
ADNP2	8.86864	-0.17697	0.219773	-0.805241	0.420681	0.904631
ADO	7.27001	0.140371	0.233339	0.601575	0.547457	NA
ADORA1	4.7507	0.284054	0.345478	0.822206	0.41096	NA
ADORA2A	10.6947	0.129824	0.217234	0.597621	0.550093	0.936407
ADORA2B	4.20183	-0.157195	0.338694	-0.464122	0.64256	NA
ADORA3	7.38526	0.20525	0.27001	0.760155	0.447162	NA
ADPGK	8.949	-0.242404	0.225709	-1.07397	0.282836	0.865244
ADPRH	14.6854	0.195244	0.17356	1.12493	0.260617	0.85511
ADPRHL1	4.41262	0.147357	0.305522	0.482312	0.629584	NA
ADPRM	5.82043	0.113815	0.267903	0.424835	0.670957	NA
ADPRS	13.8485	0.219089	0.160662	1.36366	0.172673	0.796298
ADRA1A	6.70079	0.000542818	0.284312	0.00190923	0.998477	NA
ADRA1B	7.74775	-0.0766842	0.247196	-0.310216	0.756397	NA
ADRA1D	9.74649	0.023611	0.239245	0.0986897	0.921385	0.990188
ADRA2A	6.00737	-0.155223	0.298653	-0.519745	0.603241	NA
ADRA2B	6.16842	-0.120454	0.28789	-0.418402	0.675653	NA
ADRA2C	4.34763	-0.264613	0.337291	-0.784525	0.432732	NA
ADRB1	5.55755	-0.0714445	0.269545	-0.265056	0.790966	NA
ADRB2	7.9034	-0.158484	0.229819	-0.689603	0.490444	NA
ADRB3	3.91137	0.3326	0.326478	1.01875	0.308322	NA
ADRM1	13.2178	-0.257565	0.183012	-1.40736	0.159319	0.783913
ADSL	8.64393	-0.152978	0.227117	-0.673563	0.500589	0.922299
ADSS1	5.68489	0.0330107	0.293835	0.112344	0.91055	NA
ADSS2	16.314	-0.0668886	0.148115	-0.4516	0.651557	0.947775
ADTRP	3.65003	-0.390182	0.360056	-1.08367	0.278511	NA
AEBP1	6.35362	-0.222052	0.292584	-0.758934	0.447892	NA
AEBP2	11.0912	-0.01211	0.184143	-0.0657641	0.947566	0.993232
AEN	21.5853	-0.0492607	0.172262	-0.285965	0.774905	0.968373
AFAP1	8.74268	0.0369357	0.241524	0.152928	0.878455	0.98706
AFAP1L1	5.35317	0.474585	0.293743	1.61565	0.10617	NA
AFAP1L2	10.2871	0.070676	0.200878	0.351836	0.724962	0.960844
AFDN	5.83442	-0.180772	0.290419	-0.622451	0.533645	NA
AFF1	18.4139	0.27429	0.14717	1.86376	0.0623552	0.597262
AFF2	4.78904	-0.00709786	0.321078	-0.0221063	0.982363	NA
AFF3	6.29696	-0.231156	0.316763	-0.729744	0.465547	NA
AFF4	9.03727	0.279593	0.216555	1.2911	0.19667	0.813124
AFG1L	5.2258	-0.53245	0.298853	-1.78165	0.0748067	NA
AFG3L2	15.9974	-0.1025	0.16478	-0.622043	0.533913	0.93515
AFM	4.60554	0.952378	0.359731	2.64748	0.00810952	NA
AFMID	4.43114	-0.360585	0.296872	-1.21462	0.224513	NA
AFP	5.96053	-0.098696	0.278103	-0.35489	0.722672	NA
AFTPH	7.6391	0.18729	0.236002	0.793597	0.42743	NA
AGA	6.36005	-0.0464531	0.269642	-0.172277	0.86322	NA
AGAP1	13.8503	0.308387	0.186054	1.65752	0.0974151	0.68815
AGAP2	16.7862	-0.152419	0.158657	-0.960686	0.33671	0.886253
AGAP3	10.9519	0.099431	0.204069	0.487242	0.626087	0.94555
AGAP9	31.7329	0.119689	0.124029	0.965006	0.334542	0.886253
AGBL1	4.54821	-0.0553366	0.305674	-0.181031	0.856343	NA
AGBL2	9.0245	-0.0709853	0.234336	-0.302922	0.76195	0.966005
AGBL3	6.42226	-0.143982	0.312844	-0.460235	0.645348	NA
AGBL4	5.3748	-0.206874	0.272315	-0.759686	0.447442	NA
AGBL5	19.107	-0.0569186	0.147326	-0.386345	0.699241	0.959282
AGER	6.33862	0.375769	0.263234	1.42751	0.153433	NA
AGFG1	15.5836	0.25109	0.174775	1.43664	0.15082	0.775161
AGFG2	11.8266	0.203105	0.166971	1.21641	0.22383	0.834252
AGGF1	11.0414	-0.382417	0.244258	-1.56563	0.117436	0.734025
AGK	8.83223	0.232526	0.233864	0.994278	0.320088	0.883016
AGL	7.33998	0.0287645	0.249229	0.115414	0.908117	NA
AGMAT	7.05327	-0.0446154	0.247954	-0.179934	0.857204	NA
AGMO	4.18207	0.311798	0.34699	0.89858	0.368876	NA
AGO1	13.9895	0.344194	0.194869	1.76628	0.0773481	0.638978
AGO2	11.712	0.124784	0.161051	0.774812	0.438451	0.908709
AGO3	5.83603	0.211967	0.297442	0.712634	0.476072	NA
AGO4	6.19065	0.456122	0.276492	1.64967	0.0990094	NA
AGPAT1	15.9835	0.0464734	0.173481	0.267888	0.788786	0.972792
AGPAT2	11.5744	0.429159	0.20395	2.10423	0.0353581	0.484754
AGPAT3	10.5863	0.0203611	0.205133	0.099258	0.920933	0.990188
AGPAT4	4.30367	0.1818	0.327313	0.555432	0.578599	NA
AGPAT5	8.51705	-0.105695	0.234459	-0.450805	0.65213	0.947775
AGPS	16.3248	0.162595	0.164053	0.991114	0.32163	0.883016
AGR2	3.61287	-0.0105562	0.365555	-0.0288771	0.976963	NA
AGR3	4.11859	-0.116243	0.329452	-0.352838	0.72421	NA
AGRN	8.32862	0.0642648	0.208962	0.307543	0.75843	0.96478
AGRP	7.16412	-0.708018	0.302231	-2.34264	0.0191479	NA
AGT	5.53799	-0.197506	0.31705	-0.622948	0.533319	NA
AGTPBP1	6.7589	0.294623	0.232062	1.26958	0.204233	NA
AGTR1	6.01117	0.0405774	0.316433	0.128234	0.897964	NA
AGTR2	5.19943	-0.0638665	0.353293	-0.180775	0.856544	NA
AGTRAP	5.39839	0.143287	0.289475	0.494989	0.620608	NA
AGXT	6.42241	-0.147509	0.245374	-0.601162	0.547732	NA
AGXT2	5.28081	-0.367066	0.304844	-1.20411	0.228545	NA
AHCTF1	15.6477	0.0886605	0.185914	0.47689	0.63344	0.946258
AHCY	13.9565	0.199639	0.14692	1.35883	0.174201	0.796839
AHCYL1	9.66607	-0.13035	0.209987	-0.620753	0.534762	0.93515
AHCYL2	8.6728	0.112913	0.242876	0.464898	0.642005	0.94704
AHDC1	6.12283	0.0962963	0.262947	0.366219	0.714202	NA
AHI1	8.25044	-0.0213868	0.225915	-0.0946676	0.924579	NA
AHNAK	100.268	-0.0824313	0.105616	-0.780482	0.435107	0.908407
AHNAK2	5.16287	-0.343639	0.283805	-1.21083	0.225961	NA
AHR	8.68789	0.0423855	0.196932	0.215229	0.829589	0.976597
AHRR	5.43625	0.19272	0.29657	0.649831	0.515802	NA
AHSA1	8.17574	-0.186731	0.211648	-0.882272	0.37763	NA
AHSG	6.10705	-0.165029	0.29974	-0.550574	0.581926	NA
AHSP	4.7676	-0.507782	0.318609	-1.59375	0.110993	NA
AICDA	4.33226	-0.170195	0.325171	-0.523402	0.600695	NA
AIDA	10.6213	0.195765	0.194318	1.00744	0.313721	0.880128
AIF1	15.4805	-0.43376	0.19171	-2.26258	0.0236615	0.418346
AIF1L	5.46377	-0.293168	0.342193	-0.856734	0.391592	NA
AIFM1	8.56951	-0.0416538	0.207492	-0.200749	0.840895	0.979302
AIFM2	9.25251	-0.0686595	0.227892	-0.301281	0.7632	0.966005
AIFM3	4.55761	-0.158169	0.280367	-0.564147	0.572654	NA
AIG1	5.82957	0.0623874	0.261066	0.238972	0.811127	NA
AIM2	7.7944	-0.127266	0.295401	-0.430826	0.666595	NA
AIMP1	10.2878	-0.146271	0.20162	-0.725477	0.468159	0.916033
AIMP2	8.17151	-0.124916	0.21701	-0.575625	0.564869	NA
AIP	13.9081	-0.120504	0.153875	-0.783133	0.433549	0.907985
AIPL1	4.74974	-0.0128357	0.295131	-0.0434914	0.96531	NA
AIRE	8.34624	-0.202937	0.245181	-0.827702	0.407839	0.902816
AJAP1	5.18083	0.27005	0.312518	0.86411	0.387527	NA
AJM1	12.1206	0.0621426	0.201584	0.308271	0.757876	0.964421
AJUBA	11.563	-0.232439	0.21225	-1.09512	0.273465	0.862506
AK1	17.6033	0.433627	0.165284	2.62353	0.00870246	0.276606
AK2	16.6238	-0.0551566	0.153572	-0.359158	0.719477	0.960844
AK3	10.5834	-0.279731	0.208508	-1.34158	0.179732	0.803375
AK4	18.932	-0.166744	0.157706	-1.05731	0.290372	0.869134
AK5	4.80408	0.0857929	0.316504	0.271064	0.786342	NA
AK6	8.79999	-0.0749361	0.230782	-0.324705	0.745404	0.964093
AK7	8.2975	0.0916532	0.211737	0.432863	0.665115	0.949814
AK8	20.5214	0.258408	0.180146	1.43444	0.151446	0.775161
AK9	5.86295	-0.130876	0.291271	-0.449327	0.653196	NA
AKAIN1	3.47636	0.177148	0.377717	0.468995	0.639073	NA
AKAP1	13.9	-0.227047	0.193336	-1.17437	0.240248	0.838742
AKAP10	9.26741	-0.361414	0.203504	-1.77596	0.0757401	0.638978
AKAP11	10.4942	0.104136	0.188381	0.552794	0.580404	0.940084
AKAP12	6.92061	-0.0924157	0.258476	-0.35754	0.720687	NA
AKAP13	8.9504	0.219935	0.19238	1.14324	0.252941	0.852679
AKAP14	4.28151	0.0352592	0.382756	0.0921194	0.926603	NA
AKAP17A	14.6285	0.134763	0.159639	0.84417	0.398575	0.899077
AKAP3	4.6012	-0.000989982	0.308961	-0.00320423	0.997443	NA
AKAP4	5.52384	-0.220927	0.329675	-0.670135	0.502771	NA
AKAP5	10.0975	0.49317	0.207119	2.38109	0.0172615	0.366316
AKAP6	4.91601	-0.102563	0.292092	-0.351134	0.725488	NA
AKAP7	7.57015	0.276718	0.265415	1.04259	0.29714	NA
AKAP8	7.79259	-0.0896452	0.228901	-0.391632	0.69533	NA
AKAP8L	13.1683	0.0785733	0.183512	0.428166	0.668531	0.951004
AKAP9	6.27563	0.598938	0.260254	2.30136	0.0213715	NA
AKIP1	4.98648	0.474053	0.305562	1.55142	0.120802	NA
AKIRIN1	8.82806	0.042722	0.209167	0.204248	0.838159	0.979302
AKIRIN2	16.6635	0.0575479	0.166475	0.345685	0.729579	0.960976
AKNA	61.0115	0.0493785	0.0924675	0.534009	0.593335	0.941393
AKNAD1	6.96009	-0.208704	0.372316	-0.560555	0.575101	NA
AKR1A1	11.0573	0.352465	0.201482	1.74936	0.0802284	0.651883
AKR1B1	8.94738	-0.0173887	0.20509	-0.0847857	0.932432	0.990881
AKR1B15	7.62508	-0.18478	0.249284	-0.741245	0.458545	NA
AKR1C1	6.07532	0.151796	0.256888	0.590903	0.554585	NA
AKR1C2	3.59392	-0.0539746	0.33846	-0.159471	0.873298	NA
AKR1C3	6.90645	0.407496	0.272118	1.4975	0.134264	NA
AKR1C4	3.45836	0.223587	0.35137	0.636327	0.524563	NA
AKR1D1	6.64614	-0.109985	0.256848	-0.428212	0.668497	NA
AKR1E2	6.88024	0.00309328	0.226872	0.0136344	0.989122	NA
AKR7A2	5.27758	0.218775	0.282381	0.774752	0.438487	NA
AKR7A3	10.4839	-0.115526	0.203311	-0.568221	0.569885	0.939382
AKR7L	8.94778	-0.266118	0.216828	-1.22732	0.219701	0.833587
AKT1	14.2403	-0.168922	0.153286	-1.102	0.270461	0.862506
AKT1S1	8.83331	-0.276061	0.226529	-1.21866	0.222975	0.834252
AKT2	10.7459	-0.154631	0.186659	-0.828415	0.407436	0.902816
AKT3	9.7867	0.0390825	0.201264	0.194185	0.846031	0.980005
AKTIP	8.37477	-0.526374	0.231613	-2.27265	0.0230474	0.41462
ALAD	8.14911	0.140304	0.211261	0.664126	0.50661	NA
ALAS1	8.52467	0.0547569	0.250764	0.21836	0.827148	0.976597
ALAS2	8.97116	0.350286	0.314036	1.11543	0.264665	0.859782
ALB	5.06322	0.0456188	0.279118	0.163439	0.870173	NA
ALCAM	7.23995	-0.340519	0.22574	-1.50845	0.131439	NA
ALDH16A1	6.78974	-0.101857	0.288993	-0.352456	0.724496	NA
ALDH18A1	9.25974	0.237332	0.189571	1.25195	0.21059	0.826614
ALDH1A1	5.38476	0.00540847	0.316053	0.0171126	0.986347	NA
ALDH1A2	6.51797	0.10432	0.274885	0.379505	0.704313	NA
ALDH1A3	5.33466	-0.263563	0.268679	-0.980957	0.326614	NA
ALDH1B1	7.54981	0.222928	0.239537	0.930662	0.352029	NA
ALDH1L1	5.22443	0.187861	0.288714	0.650681	0.515253	NA
ALDH1L2	6.36893	-0.236738	0.250409	-0.945407	0.344451	NA
ALDH2	10.2407	-0.358075	0.217166	-1.64886	0.099177	0.68815
ALDH3A1	4.63751	0.0711239	0.30944	0.229847	0.81821	NA
ALDH3A2	11.1789	0.0990083	0.199623	0.495977	0.619911	0.944255
ALDH3B1	3.44878	0.262351	0.372707	0.703907	0.48149	NA
ALDH3B2	17.412	0.601834	0.167251	3.59839	0.000320188	0.0515793
ALDH4A1	6.11218	-0.145688	0.251089	-0.580224	0.561764	NA
ALDH5A1	6.71696	-0.0212898	0.250544	-0.0849744	0.932282	NA
ALDH6A1	6.21849	0.308259	0.26775	1.15129	0.249611	NA
ALDH7A1	5.38745	-0.158465	0.294197	-0.538635	0.590139	NA
ALDH8A1	4.95087	-0.210443	0.312544	-0.673323	0.500742	NA
ALDH9A1	13.0316	0.102928	0.175085	0.587874	0.556617	0.936407
ALDOA	86.2163	-0.0407546	0.115464	-0.352965	0.724114	0.960844
ALDOB	5.78146	-0.314404	0.263651	-1.1925	0.233065	NA
ALDOC	8.33856	-0.0994321	0.240325	-0.413739	0.679065	0.954211
ALG10	9.07022	-0.350424	0.224654	-1.55984	0.118797	0.739927
ALG10B	30.6848	-0.0120824	0.14424	-0.0837663	0.933242	0.990881
ALG12	6.7734	0.406712	0.234969	1.73091	0.0834672	NA
ALG13	6.68451	-0.0953036	0.269386	-0.353781	0.723503	NA
ALG14	5.55007	0.423411	0.285757	1.48172	0.138415	NA
ALG1L	13.8964	0.0390762	0.163108	0.239573	0.810661	0.97508
ALG1L2	11.4709	-0.454773	0.216817	-2.0975	0.0359492	0.488138
ALG2	9.76136	-0.0172761	0.211706	-0.0816042	0.934961	0.990881
ALG3	8.41476	-0.043086	0.216911	-0.198635	0.842548	0.979302
ALG5	7.98995	-0.213208	0.217253	-0.981383	0.326404	NA
ALG6	13.5041	0.0636561	0.157677	0.403713	0.686424	0.954361
ALG8	4.81664	-0.326891	0.26057	-1.25452	0.209653	NA
ALG9	6.88593	-0.127118	0.287649	-0.441921	0.658547	NA
ALK	4.79452	-0.378867	0.293679	-1.29007	0.197026	NA
ALKAL1	5.445	-0.546303	0.286317	-1.90803	0.056387	NA
ALKAL2	3.9123	-0.676497	0.328776	-2.05762	0.0396263	NA
ALKBH1	6.72268	-0.32742	0.26261	-1.24679	0.212475	NA
ALKBH2	8.50501	0.195473	0.224246	0.871687	0.383379	0.892644
ALKBH3	5.59713	-0.231329	0.2849	-0.811966	0.416811	NA
ALKBH4	7.78755	0.201824	0.25656	0.786654	0.431485	NA
ALKBH5	19.539	0.0140396	0.178006	0.0788719	0.937135	0.99095
ALKBH6	7.77801	-0.0316518	0.224445	-0.141022	0.887852	NA
ALKBH7	8.59908	-0.146417	0.245537	-0.596314	0.550965	0.936407
ALKBH8	5.8465	0.443368	0.261696	1.69421	0.0902255	NA
ALLC	4.7358	0.2228	0.338146	0.658887	0.509969	NA
ALMS1	8.76699	0.258676	0.259173	0.998083	0.318239	0.881814
ALOX12	6.62087	-0.132611	0.290781	-0.456051	0.648353	NA
ALOX12B	6.91145	-0.481649	0.279795	-1.72143	0.0851724	NA
ALOX15	9.97285	-0.104621	0.231335	-0.452246	0.651092	0.947775
ALOX15B	6.82508	-0.227088	0.272548	-0.833202	0.404731	NA
ALOX5	5.34561	0.383235	0.307609	1.24585	0.212819	NA
ALOX5AP	24.8708	0.0430322	0.175125	0.245722	0.805897	0.974139
ALOXE3	7.06652	0.0410984	0.297201	0.138285	0.890015	NA
ALPG	5.09406	0.0299179	0.27352	0.109381	0.9129	NA
ALPI	4.7532	-0.321315	0.337734	-0.951384	0.341409	NA
ALPK1	6.22294	0.380878	0.313113	1.21642	0.223825	NA
ALPK2	5.39536	0.333086	0.284008	1.1728	0.240874	NA
ALPK3	5.2986	-0.0981069	0.278963	-0.351685	0.725075	NA
ALPL	6.7795	-0.287745	0.287372	-1.0013	0.316682	NA
ALPP	4.88657	0.240257	0.313591	0.766148	0.443588	NA
ALS2	5.62605	0.229493	0.26647	0.861235	0.389108	NA
ALS2CL	5.27335	0.359128	0.287337	1.24985	0.211354	NA
ALX1	6.57711	-0.194805	0.278746	-0.698862	0.484638	NA
ALX3	5.29439	0.175345	0.294235	0.595937	0.551218	NA
ALX4	4.67608	0.0294203	0.296708	0.0991558	0.921015	NA
ALYREF	23.5259	-0.107165	0.138446	-0.774059	0.438896	0.908709
AMACR	5.55569	0.140416	0.283345	0.495566	0.6202	NA
AMBN	4.64296	-0.389947	0.334934	-1.16425	0.244322	NA
AMBP	5.62114	-0.0148804	0.266522	-0.0558318	0.955476	NA
AMBRA1	8.1875	0.0923052	0.227495	0.405745	0.68493	NA
AMD1	24.1334	-0.0420372	0.146771	-0.286413	0.774562	0.968373
AMDHD1	5.33246	-0.0339177	0.308638	-0.109895	0.912493	NA
AMDHD2	10.0646	-0.319025	0.212427	-1.50181	0.133147	0.763869
AMELX	6.62413	0.321361	0.25049	1.28293	0.199517	NA
AMELY	3.24279	0.388127	0.344528	1.12654	0.259935	NA
AMER1	6.32739	0.213199	0.305134	0.698708	0.484734	NA
AMER2	6.08801	0.0601772	0.290475	0.207168	0.835879	NA
AMER3	4.65651	0.266788	0.316064	0.844095	0.398616	NA
AMFR	13.7366	-0.0118692	0.206851	-0.0573803	0.954242	0.994201
AMH	12.899	-0.281059	0.182352	-1.5413	0.123243	0.744246
AMHR2	6.16746	-0.0619355	0.311226	-0.199005	0.842259	NA
AMIGO1	6.22467	0.0920022	0.264416	0.347944	0.727882	NA
AMIGO2	10.4741	0.042554	0.201122	0.211583	0.832432	0.977362
AMIGO3	4.43012	0.0346506	0.299345	0.115755	0.907847	NA
AMMECR1	4.34829	-0.231798	0.310578	-0.746342	0.455461	NA
AMMECR1L	12.4991	0.261296	0.189352	1.37995	0.167601	0.794069
AMN	3.56034	0.250455	0.352511	0.710488	0.477402	NA
AMN1	5.09143	0.0411097	0.285178	0.144154	0.885379	NA
AMOT	5.68482	0.505903	0.331247	1.52727	0.126694	NA
AMOTL1	4.68988	0.139489	0.281284	0.495901	0.619964	NA
AMOTL2	10.5262	-0.361028	0.224617	-1.60731	0.107987	0.714003
AMPD1	6.29515	0.314552	0.269644	1.16655	0.243394	NA
AMPD2	16.9311	-0.125002	0.193339	-0.646542	0.517928	0.931598
AMPD3	7.61116	0.240354	0.224512	1.07056	0.284367	NA
AMPH	4.42202	-0.265112	0.297153	-0.892172	0.372301	NA
AMT	8.61408	0.0565091	0.259954	0.217381	0.827911	0.976597
AMTN	3.94973	-0.0687161	0.361268	-0.190208	0.849146	NA
AMY1A	22.051	0.28424	0.135771	2.09351	0.0363033	0.490129
AMY2B	6.26645	0.177708	0.237139	0.749384	0.453626	NA
AMZ1	11.8595	0.00860272	0.194778	0.0441668	0.964771	0.994803
AMZ2	17.1623	-0.525372	0.164346	-3.19673	0.00138993	0.110695
ANAPC1	11.6373	-0.00913075	0.186471	-0.0489659	0.960946	0.994774
ANAPC10	10.6043	0.234812	0.196275	1.19634	0.231565	0.835782
ANAPC11	13.1801	-0.186917	0.174227	-1.07284	0.283345	0.865244
ANAPC13	6.4773	-0.0553305	0.23624	-0.234213	0.814819	NA
ANAPC15	11.3467	-0.145433	0.189582	-0.767123	0.443008	0.908709
ANAPC16	13.9997	-0.0125576	0.201273	-0.0623912	0.950251	0.993355
ANAPC2	8.85744	-0.364678	0.202896	-1.79736	0.0722779	0.626777
ANAPC4	5.53665	-0.198029	0.245981	-0.805057	0.420787	NA
ANAPC5	22.9279	-0.181613	0.143737	-1.26351	0.206408	0.826072
ANAPC7	7.77171	0.285408	0.219027	1.30307	0.19255	NA
ANG	6.25809	0.090633	0.266768	0.339745	0.734048	NA
ANGEL1	4.3306	-0.235802	0.330779	-0.712868	0.475928	NA
ANGEL2	5.84546	-0.215438	0.251254	-0.857449	0.391197	NA
ANGPT1	5.12756	-0.167387	0.297066	-0.563469	0.573115	NA
ANGPT2	4.32101	-0.0608548	0.342206	-0.177831	0.858856	NA
ANGPT4	6.73168	0.0804435	0.291922	0.275565	0.782882	NA
ANGPTL1	4.01713	-0.342191	0.348966	-0.980586	0.326797	NA
ANGPTL2	5.43113	-0.512003	0.317788	-1.61115	0.107147	NA
ANGPTL3	4.7898	0.0824046	0.298628	0.275944	0.782591	NA
ANGPTL4	3.96166	0.147567	0.364394	0.404966	0.685502	NA
ANGPTL5	3.16051	0.0738135	0.382384	0.193035	0.846932	NA
ANGPTL6	6.31603	-0.266614	0.288326	-0.924697	0.355124	NA
ANGPTL7	4.12998	-0.167952	0.319263	-0.526061	0.598846	NA
ANGPTL8	6.90362	0.262472	0.257104	1.02088	0.307312	NA
ANHX	5.87475	0.216221	0.243517	0.88791	0.374589	NA
ANK1	13.8503	-0.896413	0.310189	-2.88989	0.00385374	0.186212
ANK2	4.21747	-0.173511	0.333064	-0.520955	0.602398	NA
ANK3	5.63241	-0.517636	0.302841	-1.70927	0.0874011	NA
ANKAR	6.02423	0.000512018	0.288091	0.00177728	0.998582	NA
ANKDD1A	7.04934	-0.225519	0.260134	-0.866934	0.385978	NA
ANKDD1B	5.99723	0.1029	0.292685	0.351574	0.725158	NA
ANKEF1	4.51405	-0.395678	0.290848	-1.36043	0.173695	NA
ANKFN1	2.95378	0.0487358	0.362766	0.134345	0.89313	NA
ANKFY1	10.0988	-0.374758	0.205913	-1.81998	0.068762	0.620873
ANKH	9.13754	0.0805319	0.216683	0.371658	0.710148	0.960525
ANKHD1	14.7472	0.115546	0.172821	0.668589	0.503758	0.922406
ANKIB1	8.82291	0.132163	0.225013	0.587359	0.556963	0.936407
ANKK1	4.08947	0.703308	0.329026	2.13755	0.0325536	NA
ANKLE1	7.25474	-0.508288	0.302131	-1.68234	0.0925025	NA
ANKLE2	18.7868	-0.0580586	0.143787	-0.403782	0.686373	0.954361
ANKMY1	13.7645	-0.254177	0.185264	-1.37197	0.170072	0.79444
ANKMY2	5.90429	0.0682437	0.248573	0.274542	0.783668	NA
ANKRA2	4.90104	0.394323	0.276543	1.4259	0.153897	NA
ANKRD1	4.62868	-0.162689	0.318898	-0.51016	0.60994	NA
ANKRD10	19.9276	0.259955	0.176186	1.47545	0.140091	0.77244
ANKRD11	22.4197	0.0148223	0.127624	0.116141	0.907541	0.988937
ANKRD12	9.95821	0.136494	0.246114	0.554596	0.579171	0.940084
ANKRD13A	12.6194	0.175725	0.1771	0.99224	0.32108	0.883016
ANKRD13B	6.86194	0.28861	0.245254	1.17678	0.239284	NA
ANKRD13C	8.60866	0.0921357	0.230667	0.399433	0.689575	0.955776
ANKRD13D	23.6775	0.148806	0.130805	1.13761	0.255283	0.853234
ANKRD16	5.0362	-0.251807	0.302383	-0.832741	0.404991	NA
ANKRD17	13.6535	0.0607087	0.161603	0.375666	0.707165	0.959803
ANKRD18A	18.9562	0.00976897	0.115558	0.0845377	0.932629	0.990881
ANKRD18B	3.01515	-0.0553978	0.390126	-0.142	0.88708	NA
ANKRD2	3.66415	0.226147	0.333369	0.678368	0.497538	NA
ANKRD20A1	25.6112	0.220223	0.132902	1.65704	0.0975108	0.68815
ANKRD22	3.4273	-0.478528	0.38988	-1.22737	0.219683	NA
ANKRD23	6.63596	-0.00925763	0.253067	-0.0365818	0.970818	NA
ANKRD24	5.01194	0.0229049	0.296372	0.0772843	0.938397	NA
ANKRD26	3.16234	0.1306	0.389722	0.335109	0.737543	NA
ANKRD27	7.55002	0.283139	0.245361	1.15397	0.248512	NA
ANKRD28	7.33379	0.416708	0.246269	1.69208	0.0906304	NA
ANKRD29	5.61179	-0.353949	0.294374	-1.20238	0.229216	NA
ANKRD30A	7.61495	0.125318	0.254367	0.492668	0.622247	NA
ANKRD30B	3.91963	0.0810266	0.341232	0.237453	0.812305	NA
ANKRD30BL	22.6018	-0.0109052	0.139984	-0.0779031	0.937905	0.991184
ANKRD31	4.98621	0.200584	0.330581	0.606763	0.544008	NA
ANKRD33	4.70561	0.269752	0.323089	0.834917	0.403764	NA
ANKRD33B	5.902	0.196055	0.284868	0.688231	0.491307	NA
ANKRD34A	6.73541	-0.0114064	0.274894	-0.0414938	0.966902	NA
ANKRD34B	6.17605	0.0362102	0.281202	0.128769	0.89754	NA
ANKRD34C	5.53319	-0.799961	0.313154	-2.55453	0.0106332	NA
ANKRD35	7.64923	-0.272061	0.234219	-1.16157	0.245411	NA
ANKRD36	39.1007	0.163991	0.108629	1.50965	0.131133	0.758983
ANKRD36B	89.9538	0.202017	0.0869013	2.32467	0.0200898	0.392278
ANKRD36C	9.28843	0.248347	0.21877	1.13519	0.256294	0.85327
ANKRD37	6.04299	0.169911	0.267525	0.635124	0.525348	NA
ANKRD39	11.2184	0.00508523	0.208782	0.0243566	0.980568	0.99603
ANKRD40	5.56087	-0.298934	0.243236	-1.22898	0.219078	NA
ANKRD40CL	4.95813	-0.0876278	0.282654	-0.310018	0.756547	NA
ANKRD42	6.04541	0.157904	0.278461	0.567057	0.570675	NA
ANKRD44	17.8936	0.0941067	0.163841	0.574379	0.565711	0.937734
ANKRD45	5.89283	-0.257779	0.259836	-0.992083	0.321157	NA
ANKRD46	7.92158	0.235296	0.305708	0.769676	0.441492	NA
ANKRD49	8.72185	0.0897179	0.215111	0.417078	0.676621	0.953458
ANKRD50	4.08951	-0.300259	0.310862	-0.965891	0.334099	NA
ANKRD52	9.06381	0.0458909	0.215701	0.212752	0.83152	0.976871
ANKRD53	4.7761	-0.13536	0.48156	-0.281087	0.778644	NA
ANKRD54	7.18311	-0.133746	0.248652	-0.537884	0.590657	NA
ANKRD55	6.0126	-0.535921	0.286394	-1.87127	0.0613077	NA
ANKRD6	2.73601	0.312581	0.415818	0.751726	0.452216	NA
ANKRD60	4.89263	0.163299	0.27232	0.599657	0.548735	NA
ANKRD61	6.47537	-0.315913	0.274849	-1.14941	0.250387	NA
ANKRD62	8.26932	0.0696563	0.207943	0.334978	0.737642	NA
ANKRD63	5.31721	-0.0781387	0.298859	-0.261457	0.79374	NA
ANKRD65	6.52723	-0.472881	0.256402	-1.84429	0.0651404	NA
ANKRD66	6.04381	0.146966	0.288604	0.509229	0.610592	NA
ANKRD7	4.59341	0.389045	0.312782	1.24382	0.213565	NA
ANKRD9	5.02264	-0.0405559	0.292964	-0.138433	0.889898	NA
ANKS1A	6.31428	-0.392797	0.266365	-1.47466	0.140305	NA
ANKS1B	4.93487	0.204209	0.291806	0.699811	0.484045	NA
ANKS3	5.82123	0.128364	0.285086	0.450265	0.65252	NA
ANKS4B	4.87568	-0.412817	0.282487	-1.46137	0.143915	NA
ANKS6	4.03638	-0.000962088	0.31711	-0.00303393	0.997579	NA
ANKUB1	3.51911	-0.333959	0.354307	-0.942569	0.345902	NA
ANKZF1	9.336	0.147592	0.20996	0.702953	0.482085	0.919495
ANLN	10.3273	-0.367986	0.180813	-2.03518	0.0418331	0.51901
ANO1	4.12261	-0.22583	0.328735	-0.686967	0.492103	NA
ANO10	6.62851	0.0285934	0.260374	0.109817	0.912555	NA
ANO2	7.99088	-0.346857	0.238784	-1.4526	0.146336	NA
ANO3	4.94938	-0.267801	0.333063	-0.804055	0.421365	NA
ANO4	7.55455	-0.203917	0.23852	-0.854928	0.392591	NA
ANO5	3.12502	-0.44399	0.362857	-1.22359	0.221105	NA
ANO6	8.74943	0.290975	0.202666	1.43574	0.151077	0.775161
ANO7	6.61621	-0.119851	0.225092	-0.532454	0.594411	NA
ANO8	8.79142	-0.0192528	0.228933	-0.0840981	0.932978	0.990881
ANO9	7.80861	0.235007	0.279128	0.841934	0.399825	NA
ANOS1	2.60013	-0.377782	0.4213	-0.896705	0.369876	NA
ANP32A	12.9722	-0.105615	0.156794	-0.673592	0.500571	0.922299
ANP32B	21.8999	-0.172401	0.152793	-1.12832	0.259183	0.85511
ANP32D	5.19023	0.230578	0.29578	0.779559	0.435651	NA
ANP32E	18.386	-0.417197	0.155404	-2.6846	0.00726159	0.250967
ANPEP	13.8883	0.0786549	0.194214	0.404991	0.685484	0.954361
ANTKMT	19.5787	-0.00850106	0.150325	-0.0565514	0.954903	0.994201
ANTXR1	8.55315	0.207572	0.231531	0.89652	0.369975	0.889869
ANTXR2	15.8313	-0.0715994	0.1886	-0.379636	0.704215	0.959282
ANTXRL	7.49774	0.192588	0.239545	0.803974	0.421412	NA
ANXA1	32.7751	-0.137261	0.124369	-1.10366	0.269741	0.862506
ANXA10	7.37338	0.106736	0.257885	0.413891	0.678954	NA
ANXA11	25.8737	0.131111	0.132568	0.989007	0.32266	0.883016
ANXA13	4.83908	-0.103918	0.291937	-0.35596	0.721871	NA
ANXA2	38.4271	-0.320809	0.13003	-2.46719	0.0136179	0.335152
ANXA2R	13.2816	-0.0409266	0.177166	-0.231007	0.817309	0.975199
ANXA3	7.02805	0.0264319	0.230529	0.114658	0.908717	NA
ANXA4	6.81402	0.258357	0.254198	1.01636	0.309458	NA
ANXA5	18.2439	-0.266808	0.149552	-1.78405	0.0744153	0.636311
ANXA6	29.8498	-0.0106486	0.165606	-0.0643007	0.948731	0.993232
ANXA7	17.2654	-0.0172654	0.194547	-0.0887465	0.929283	0.990881
ANXA8	10.7453	0.330427	0.218092	1.51508	0.129751	0.75594
ANXA9	6.34012	-0.00986706	0.283048	-0.03486	0.972191	NA
AOAH	8.9688	0.313047	0.207369	1.50961	0.131142	0.758983
AOC1	5.38306	0.425367	0.27542	1.54443	0.122483	NA
AOC2	3.70515	-0.489048	0.3271	-1.4951	0.134888	NA
AOC3	5.80296	0.399674	0.270381	1.47819	0.139357	NA
AOPEP	6.59581	-0.0404809	0.265081	-0.152711	0.878626	NA
AOX1	5.26184	0.133309	0.283749	0.469812	0.638489	NA
AP1AR	5.94685	-0.0170095	0.258089	-0.0659054	0.947453	NA
AP1B1	11.4742	-0.412006	0.221882	-1.85687	0.0633292	0.603329
AP1G1	11.5209	0.157237	0.180564	0.870811	0.383857	0.892644
AP1G2	8.38288	-0.198466	0.233111	-0.851377	0.39456	0.895766
AP1M1	10.4763	-0.0494677	0.174185	-0.283995	0.776415	0.969023
AP1M2	5.48387	-0.12323	0.285551	-0.431553	0.666067	NA
AP1S1	7.60896	-0.069332	0.217544	-0.318703	0.749952	NA
AP1S2	13.9858	0.407303	0.187129	2.17659	0.029511	0.462775
AP1S3	5.98804	-0.308415	0.275369	-1.12001	0.262711	NA
AP2A1	16.3163	0.0540795	0.158335	0.341552	0.732688	0.961436
AP2A2	16.2413	-0.0485369	0.159036	-0.305195	0.760218	0.965683
AP2B1	15.7412	0.0195769	0.175562	0.11151	0.911212	0.989225
AP2M1	20.3931	0.023661	0.149152	0.158637	0.873955	0.986086
AP2S1	17.3483	0.0462409	0.181573	0.254669	0.798979	0.974139
AP3B1	13.774	0.182614	0.184767	0.988351	0.322981	0.883554
AP3B2	3.64899	0.11278	0.338296	0.333377	0.73885	NA
AP3D1	19.6844	-0.0393415	0.181195	-0.217122	0.828113	0.976597
AP3M1	9.33097	0.253922	0.211464	1.20078	0.229836	0.834252
AP3M2	11.5737	-0.0783438	0.197166	-0.397349	0.69111	0.955776
AP3S1	12.8215	-0.226785	0.181863	-1.24701	0.212394	0.828309
AP3S2	8.19329	0.151686	0.228831	0.662876	0.50741	NA
AP4B1	6.61887	0.14164	0.23807	0.594952	0.551876	NA
AP4E1	4.9965	-0.147367	0.307653	-0.479005	0.631935	NA
AP4M1	4.12106	0.188687	0.277691	0.679485	0.496831	NA
AP4S1	7.40637	0.166136	0.254413	0.653017	0.513745	NA
AP5B1	7.10576	0.258317	0.235837	1.09532	0.273378	NA
AP5M1	3.99199	0.271536	0.309293	0.877925	0.379985	NA
AP5S1	10.3797	0.213117	0.200271	1.06414	0.287264	0.866341
AP5Z1	11.1346	0.282764	0.196453	1.43935	0.150051	0.775161
APAF1	9.18292	-0.428422	0.200462	-2.13718	0.0325835	0.469414
APBA1	5.01146	-0.204309	0.285673	-0.715185	0.474495	NA
APBA2	6.86333	-0.18451	0.278427	-0.662688	0.50753	NA
APBA3	16.9563	0.203444	0.164373	1.2377	0.215829	0.828567
APBB1	8.81294	0.320883	0.277662	1.15566	0.247821	0.850014
APBB1IP	8.92143	0.0822042	0.200783	0.409417	0.682233	0.954211
APBB2	4.53967	-0.0260376	0.285711	-0.0911328	0.927387	NA
APBB3	16.4642	-0.034767	0.192883	-0.18025	0.856957	0.982407
APC	6.66233	0.359175	0.247319	1.45227	0.146425	NA
APC2	16.425	-0.167041	0.18507	-0.902582	0.366748	0.889869
APCDD1	6.70991	0.304024	0.312459	0.973007	0.33055	NA
APCDD1L	6.84206	-0.191631	0.243713	-0.786297	0.431693	NA
APCS	5.13139	0.00645058	0.29226	0.0220713	0.982391	NA
APEH	6.65507	-0.279845	0.262097	-1.06772	0.285649	NA
APELA	3.64736	-0.0671605	0.363128	-0.18495	0.853268	NA
APEX1	9.10464	0.170513	0.222122	0.767652	0.442694	0.908709
APEX2	4.20294	-0.125335	0.348879	-0.359249	0.719409	NA
APH1A	14.3597	0.0411404	0.18226	0.225724	0.821416	0.975507
APH1B	8.99543	0.174927	0.233415	0.749424	0.453602	0.913648
API5	18.4546	-0.0509762	0.155077	-0.328716	0.74237	0.964093
APIP	11.6647	0.103827	0.18234	0.569415	0.569074	0.938535
APLF	4.30787	-0.699821	0.322381	-2.17079	0.0299471	NA
APLN	7.82149	0.131414	0.269824	0.487034	0.626234	NA
APLNR	3.93944	-0.482557	0.337347	-1.43045	0.152589	NA
APLP1	12.6351	-0.426106	0.210172	-2.02741	0.04262	0.522841
APLP2	8.44818	-0.38149	0.217884	-1.75089	0.079965	0.650737
APMAP	22.8862	0.18723	0.127712	1.46604	0.142638	0.774912
APOA1	5.37713	-0.375442	0.30445	-1.23318	0.217507	NA
APOA2	6.46504	0.183567	0.266624	0.688485	0.491147	NA
APOA4	5.01123	-0.247144	0.29182	-0.846906	0.397048	NA
APOA5	11.2061	0.220337	0.226763	0.971662	0.331219	0.886253
APOB	9.71175	-0.0695876	0.268444	-0.259226	0.795461	0.974139
APOBEC1	4.92805	-0.0373594	0.315096	-0.118565	0.90562	NA
APOBEC2	4.41984	0.0780821	0.283411	0.275509	0.782925	NA
APOBEC3A	5.45704	0.0378054	0.264949	0.142689	0.886536	NA
APOBEC3A_B	88.0065	0.370567	0.119261	3.10719	0.00188874	0.130992
APOBEC3B	8.10999	-0.51155	0.221119	-2.31346	0.0206973	NA
APOBEC3C	25.2804	-0.00977546	0.1279	-0.0764304	0.939077	0.991206
APOBEC3D	12.0409	0.0149408	0.185189	0.0806788	0.935697	0.990881
APOBEC3F	13.5782	0.261911	0.169989	1.54076	0.123376	0.744246
APOBEC3G	22.2294	0.214873	0.147578	1.45599	0.145395	0.775161
APOBEC3H	7.1332	-0.061946	0.213245	-0.290492	0.77144	NA
APOBEC4	4.26979	-0.954472	0.347273	-2.74848	0.00598724	NA
APOBR	4.06837	0.19742	0.304073	0.649254	0.516175	NA
APOC1	9.11871	-0.190818	0.234567	-0.813489	0.415938	0.903955
APOC2	3.71479	0.364266	0.303143	1.20163	0.229506	NA
APOC3	13.8232	0.216505	0.195687	1.10638	0.268562	0.86109
APOC4	4.78843	-0.104829	0.316244	-0.331482	0.740281	NA
APOD	5.35367	-0.495141	0.312466	-1.58463	0.113051	NA
APOE	3.62967	0.134621	0.386844	0.347999	0.727841	NA
APOF	8.68075	0.14098	0.223025	0.632127	0.527304	0.934722
APOH	3.67707	0.112759	0.331294	0.34036	0.733585	NA
APOL1	9.18359	-0.188961	0.212329	-0.889943	0.373496	0.889869
APOL2	9.91737	-0.0564156	0.19052	-0.296114	0.767143	0.966578
APOL3	11.5088	0.203811	0.186205	1.09455	0.273714	0.862506
APOL4	6.24101	-0.128453	0.271676	-0.472818	0.636343	NA
APOL5	4.8641	0.0939382	0.291397	0.322372	0.747171	NA
APOL6	13.4555	0.00108691	0.172365	0.00630587	0.994969	0.998107
APOLD1	7.67464	-0.503879	0.24592	-2.04895	0.0404669	NA
APOM	7.2191	-0.0491918	0.242951	-0.202477	0.839544	NA
APOO	10.8516	0.223932	0.180219	1.24256	0.214031	0.828309
APOOL	6.82765	0.0220403	0.253525	0.0869354	0.930723	NA
APP	49.5291	-0.0845215	0.16871	-0.500987	0.61638	0.943131
APPBP2	6.37504	-0.084142	0.236437	-0.355875	0.721934	NA
APPL1	9.22448	-0.139422	0.196568	-0.709277	0.478153	0.918971
APPL2	6.02347	-0.0721626	0.254938	-0.28306	0.777131	NA
APRT	18.6402	0.06607	0.146769	0.450163	0.652593	0.947864
APTX	7.94256	0.0404711	0.226571	0.178624	0.858233	NA
AQP1	4.79406	-0.0871093	0.320268	-0.271989	0.785631	NA
AQP10	9.172	0.143732	0.243145	0.591135	0.55443	0.936407
AQP11	8.93996	0.0431631	0.238109	0.181274	0.856152	0.982407
AQP12B	12.4487	0.117518	0.215833	0.544483	0.586109	0.940084
AQP2	6.20502	0.0704831	0.251337	0.280432	0.779146	NA
AQP3	7.49687	-0.0901096	0.259812	-0.346826	0.728722	NA
AQP4	5.23786	0.0204882	0.282251	0.0725888	0.942133	NA
AQP5	4.35277	-0.126183	0.310115	-0.40689	0.684089	NA
AQP6	6.16749	0.365772	0.278838	1.31177	0.189598	NA
AQP7	12.7033	0.0689013	0.180936	0.380805	0.703348	0.959282
AQP8	5.59938	-0.290619	0.292824	-0.992469	0.320969	NA
AQP9	4.97545	-0.47977	0.300712	-1.59545	0.110612	NA
AQR	9.40833	0.0417097	0.201725	0.206766	0.836193	0.978928
AR	3.94699	-0.234255	0.362989	-0.645351	0.5187	NA
ARAF	12.0493	0.0651362	0.17232	0.377996	0.705433	0.959803
ARAP1	10.5455	0.0710787	0.208228	0.34135	0.73284	0.961436
ARAP2	15.5948	0.112949	0.156828	0.72021	0.471396	0.916033
ARAP3	7.78625	-0.0178138	0.230887	-0.0771536	0.938501	NA
ARC	5.47942	0.391262	0.289228	1.35278	0.176126	NA
ARCN1	7.73802	-0.072601	0.219196	-0.331215	0.740482	NA
AREG	7.42506	-1.01581	0.378673	-2.68255	0.00730636	NA
AREL1	7.05255	-0.0152188	0.225713	-0.0674252	0.946243	NA
ARF1	22.6905	0.0157704	0.152961	0.103101	0.917883	0.989272
ARF3	12.484	0.19474	0.178021	1.09392	0.273991	0.862506
ARF4	15.1347	0.35638	0.169887	2.09775	0.0359276	0.488138
ARF5	33.8179	0.10013	0.11281	0.887603	0.374754	0.889869
ARF6	34.0952	-0.0350756	0.128199	-0.273602	0.78439	0.971209
ARFGAP1	9.28433	-0.0217758	0.211054	-0.103176	0.917823	0.989272
ARFGAP2	12.5056	0.241756	0.175417	1.37818	0.168148	0.794069
ARFGAP3	9.4544	0.160359	0.23803	0.673692	0.500507	0.922299
ARFGEF1	8.63084	0.13382	0.205778	0.650311	0.515491	0.929485
ARFGEF2	8.59855	0.202992	0.209045	0.971046	0.331525	0.886253
ARFGEF3	3.73928	-0.862784	0.406371	-2.12314	0.0337418	NA
ARFIP1	7.27636	0.0977326	0.237309	0.411837	0.680459	NA
ARFIP2	10.2184	0.0912279	0.221944	0.411041	0.681043	0.954211
ARFRP1	13.3062	0.231863	0.184206	1.25872	0.208132	0.826185
ARG1	5.22387	-0.213226	0.267684	-0.796558	0.425708	NA
ARG2	6.21674	-0.0790509	0.27041	-0.292337	0.770029	NA
ARGFX	3.23057	0.0698197	0.337268	0.207016	0.835998	NA
ARGLU1	18.759	0.0016373	0.145555	0.0112487	0.991025	0.998031
ARHGAP1	11.5408	0.104364	0.189007	0.552168	0.580833	0.940084
ARHGAP10	4.83872	0.568011	0.291723	1.94709	0.0515241	NA
ARHGAP11A	10.5583	-0.587304	0.19149	-3.06702	0.00216205	0.140593
ARHGAP11B	4.86384	-0.641667	0.244885	-2.62028	0.00878577	NA
ARHGAP12	6.38885	0.0302028	0.310872	0.0971549	0.922603	NA
ARHGAP15	18.8373	0.16294	0.143386	1.13637	0.2558	0.853234
ARHGAP17	8.05055	-0.0206638	0.215702	-0.095798	0.923681	NA
ARHGAP18	8.78779	-0.0941979	0.21936	-0.429421	0.667617	0.951004
ARHGAP19	8.72836	-0.40851	0.216223	-1.8893	0.0588522	0.582356
ARHGAP20	3.5181	-0.132888	0.347558	-0.382348	0.702203	NA
ARHGAP21	11.0084	-0.115146	0.190554	-0.60427	0.545664	0.936407
ARHGAP22	6.61481	0.381676	0.288296	1.3239	0.185536	NA
ARHGAP23	8.93508	-0.0170811	0.254134	-0.067213	0.946412	0.99292
ARHGAP24	6.33793	-0.460321	0.29701	-1.54985	0.121177	NA
ARHGAP25	17.9811	-0.0725838	0.141398	-0.51333	0.607721	0.942319
ARHGAP26	17.9631	0.000397808	0.149388	0.00266292	0.997875	0.999426
ARHGAP27	12.3438	-0.0679837	0.177519	-0.382967	0.701744	0.959282
ARHGAP28	3.57288	-0.27823	0.33426	-0.832375	0.405197	NA
ARHGAP29	5.16818	-0.0861215	0.293943	-0.292987	0.769532	NA
ARHGAP30	17.0267	-0.0480806	0.145542	-0.330357	0.741131	0.964093
ARHGAP31	5.66758	-0.0733879	0.28145	-0.260749	0.794286	NA
ARHGAP32	4.10508	0.0691308	0.311121	0.222199	0.824159	NA
ARHGAP33	8.07259	-0.198025	0.207471	-0.954473	0.339844	NA
ARHGAP35	8.93491	0.387556	0.202296	1.91579	0.055392	0.571707
ARHGAP36	4.34192	0.052143	0.363445	0.143469	0.88592	NA
ARHGAP39	5.02392	-0.108565	0.294445	-0.368711	0.712343	NA
ARHGAP4	27.7107	-0.0069883	0.131975	-0.0529517	0.95777	0.994686
ARHGAP40	5.63449	-0.255202	0.273051	-0.934629	0.34998	NA
ARHGAP42	8.03716	-0.318419	0.204209	-1.55928	0.118929	NA
ARHGAP44	4.06702	0.51197	0.34288	1.49315	0.135398	NA
ARHGAP45	34.1802	0.127672	0.111262	1.14749	0.251178	0.852249
ARHGAP5	5.1373	-0.299202	0.256716	-1.1655	0.243818	NA
ARHGAP6	5.14962	-0.322029	0.299797	-1.07416	0.282752	NA
ARHGAP8	6.16611	0.147241	0.283599	0.519188	0.60363	NA
ARHGAP9	29.7423	0.262411	0.124416	2.10914	0.0349322	0.481746
ARHGDIA	43.2244	-0.383115	0.148342	-2.58265	0.0098045	0.290717
ARHGDIB	86.4081	-0.194881	0.138563	-1.40645	0.159592	0.783913
ARHGDIG	7.91102	0.0231471	0.221802	0.10436	0.916884	NA
ARHGEF1	73.3634	0.195477	0.110508	1.76889	0.076913	0.638978
ARHGEF10	4.67592	0.0447765	0.329898	0.135728	0.892036	NA
ARHGEF10L	5.31944	0.0112945	0.280822	0.0402195	0.967918	NA
ARHGEF11	5.80353	-0.0769315	0.266576	-0.288591	0.772894	NA
ARHGEF12	7.41468	0.130926	0.365619	0.358095	0.720272	NA
ARHGEF15	16.148	-0.388805	0.223229	-1.74173	0.0815552	0.654982
ARHGEF16	4.43074	0.312533	0.318423	0.981503	0.326345	NA
ARHGEF17	9.30391	0.238048	0.227058	1.0484	0.294455	0.871526
ARHGEF18	11.5707	-0.237324	0.197692	-1.20048	0.229955	0.834252
ARHGEF19	8.87207	0.0773599	0.226479	0.341577	0.73267	0.961436
ARHGEF2	14.4176	-0.135624	0.167034	-0.811952	0.416819	0.903955
ARHGEF25	8.41139	-0.14451	0.250489	-0.576913	0.563998	0.936407
ARHGEF26	8.90752	0.340215	0.228375	1.48972	0.136297	0.767095
ARHGEF28	4.8988	0.403402	0.277591	1.45322	0.146162	NA
ARHGEF3	13.2887	-0.317915	0.177941	-1.78663	0.0739969	0.634669
ARHGEF33	4.1035	-0.212278	0.336184	-0.631434	0.527757	NA
ARHGEF35	22.0448	-0.147123	0.161171	-0.912838	0.361328	0.889869
ARHGEF37	6.26474	-0.067003	0.312694	-0.214277	0.830331	NA
ARHGEF38	4.82796	0.387334	0.323387	1.19774	0.231018	NA
ARHGEF39	6.78095	0.184314	0.249534	0.738632	0.460131	NA
ARHGEF4	3.2485	-0.486496	0.402584	-1.20843	0.226881	NA
ARHGEF40	6.86224	-0.184005	0.320378	-0.574336	0.565741	NA
ARHGEF5	9.97834	0.0756086	0.218957	0.345312	0.72986	0.960976
ARHGEF6	9.05856	-0.176988	0.257611	-0.687037	0.49206	0.919495
ARHGEF7	8.104	-0.305804	0.218873	-1.39717	0.162362	NA
ARHGEF9	6.13003	0.377498	0.287141	1.31468	0.188619	NA
ARID1A	11.1363	0.407364	0.17375	2.34455	0.0190502	0.385361
ARID1B	10.1027	-0.135053	0.212874	-0.634425	0.525804	0.934722
ARID2	9.18035	-0.103403	0.197367	-0.523913	0.600339	0.941824
ARID3A	7.42022	0.390343	0.255303	1.52894	0.126279	NA
ARID3B	10.5695	9.94947e-05	0.204124	0.000487422	0.999611	0.999752
ARID3C	3.49375	0.227672	0.343724	0.662367	0.507736	NA
ARID4A	7.18212	0.00216639	0.256131	0.00845815	0.993251	NA
ARID4B	11.7369	0.0814322	0.186154	0.437446	0.661788	0.949779
ARID5A	10.4385	0.255054	0.205112	1.24349	0.213688	0.828309
ARID5B	7.80352	-0.279004	0.292274	-0.954596	0.339782	NA
ARIH1	7.98646	-0.204699	0.22914	-0.893336	0.371677	NA
ARIH2	13.7696	0.323669	0.163085	1.98466	0.0471827	0.54379
ARIH2OS	6.05924	0.0432755	0.315013	0.137377	0.890733	NA
ARL1	7.12729	0.0275516	0.274976	0.100197	0.920188	NA
ARL10	5.92233	0.0234649	0.252143	0.0930617	0.925855	NA
ARL11	5.53478	-0.236403	0.290871	-0.81274	0.416367	NA
ARL13A	5.28425	-0.393746	0.346394	-1.1367	0.255664	NA
ARL13B	8.77947	-0.055465	0.206741	-0.268282	0.788482	0.972792
ARL14	7.04892	-0.188817	0.262778	-0.718542	0.472423	NA
ARL14EP	5.9752	0.0730716	0.228324	0.320035	0.748942	NA
ARL14EPL	4.49581	0.573738	0.320038	1.79272	0.0730178	NA
ARL15	9.90015	0.152294	0.204094	0.746193	0.455551	0.913648
ARL16	6.03862	-0.161194	0.238312	-0.676398	0.498788	NA
ARL17B	12.2464	0.106862	0.229564	0.465498	0.641575	0.947003
ARL2	18.4977	-0.0947014	0.127395	-0.74337	0.457258	0.914515
ARL2BP	13.5651	0.0238113	0.175443	0.13572	0.892042	0.987617
ARL3	8.18141	-0.020635	0.227797	-0.090585	0.927822	NA
ARL4A	12.9536	0.0763197	0.18623	0.409814	0.681943	0.954211
ARL4C	17.3246	-0.23549	0.152782	-1.54134	0.123233	0.744246
ARL4D	4.86097	0.113235	0.300134	0.377282	0.705964	NA
ARL5A	7.04188	-0.410275	0.216905	-1.89149	0.0585586	NA
ARL5B	7.00958	0.169739	0.277938	0.610709	0.541392	NA
ARL5C	2.67298	-0.154649	0.375663	-0.411669	0.680582	NA
ARL6	5.49944	0.173612	0.253864	0.683877	0.494053	NA
ARL6IP1	29.6377	-0.452388	0.128428	-3.5225	0.000427504	0.058272
ARL6IP4	28.3064	0.0861087	0.131804	0.653307	0.513558	0.92776
ARL6IP5	17.617	-0.179057	0.172483	-1.03811	0.299217	0.871738
ARL6IP6	9.10775	-0.121677	0.199253	-0.610666	0.541421	0.936407
ARL8A	36.3417	-0.130055	0.124604	-1.04375	0.296602	0.871526
ARL8B	7.4702	-0.0305268	0.23202	-0.13157	0.895325	NA
ARL9	5.17772	-0.0795217	0.334481	-0.237746	0.812078	NA
ARMC1	8.01028	-0.0284175	0.225724	-0.125895	0.899815	NA
ARMC10	9.75494	-0.166625	0.243572	-0.684091	0.493918	0.919495
ARMC12	5.3842	0.034028	0.299197	0.113731	0.909451	NA
ARMC2	8.7811	-0.262973	0.218304	-1.20462	0.228351	0.834252
ARMC3	4.79725	0.174441	0.326907	0.53361	0.593611	NA
ARMC5	7.68352	0.0908806	0.239979	0.378702	0.704909	NA
ARMC6	8.14374	-0.0115311	0.207885	-0.0554688	0.955765	NA
ARMC7	19.6092	0.112366	0.162794	0.690237	0.490045	0.919495
ARMC8	14.6078	-0.20018	0.172776	-1.15861	0.246617	0.850014
ARMC9	5.74701	-0.212256	0.278826	-0.761248	0.446509	NA
ARMCX1	4.58876	0.223899	0.328844	0.680867	0.495956	NA
ARMCX2	4.24873	0.0998745	0.317923	0.314147	0.753409	NA
ARMCX3	8.74305	0.254129	0.232813	1.09156	0.275026	0.862506
ARMCX4	5.38401	0.38579	0.312791	1.23338	0.217434	NA
ARMCX5	4.17926	0.410087	0.318972	1.28565	0.198565	NA
ARMCX6	12.8339	0.153842	0.196806	0.781696	0.434393	0.907985
ARMH1	6.113	0.538647	0.29268	1.84039	0.0657104	NA
ARMH2	7.70886	-0.139354	0.268932	-0.518174	0.604337	NA
ARMH3	6.30481	0.280882	0.256501	1.09505	0.273494	NA
ARMH4	4.93568	-0.0380453	0.311293	-0.122217	0.902727	NA
ARMS2	6.01091	-0.451898	0.260799	-1.73275	0.0831408	NA
ARMT1	7.66339	-0.428869	0.223781	-1.91647	0.0553056	NA
ARNT	6.51784	0.133494	0.236838	0.563652	0.572991	NA
ARNT2	7.0685	0.317263	0.268484	1.18168	0.237331	NA
ARNTL	5.0989	0.205031	0.240524	0.852436	0.393972	NA
ARNTL2	5.66048	0.387947	0.26031	1.49033	0.136137	NA
ARPC1A	15.1464	0.114732	0.166729	0.68813	0.491371	0.919495
ARPC1B	68.0833	-0.0160857	0.149499	-0.107597	0.914315	0.989272
ARPC2	64.8971	-0.0954569	0.149118	-0.640143	0.52208	0.934163
ARPC3	33.4705	-0.14397	0.120524	-1.19454	0.232267	0.836527
ARPC4	39.1332	-0.231805	0.164999	-1.40489	0.160054	0.78438
ARPC5	29.3811	-0.130096	0.139871	-0.930118	0.35231	0.889321
ARPC5L	13.2052	-0.175847	0.191357	-0.918947	0.358123	0.889869
ARPIN	5.09826	0.213821	0.326101	0.655691	0.512023	NA
ARPP19	15.8423	0.144605	0.285656	0.506223	0.6127	0.942319
ARPP21	4.74789	-0.0118991	0.277276	-0.0429143	0.96577	NA
ARR3	5.01005	-0.0491561	0.31711	-0.155013	0.876811	NA
ARRB1	8.97296	-0.180469	0.208202	-0.8668	0.386052	0.892675
ARRB2	19.2332	-0.055653	0.142208	-0.391349	0.695539	0.956907
ARRDC1	17.3066	0.0306088	0.154	0.198758	0.842452	0.979302
ARRDC2	6.6751	-0.0146193	0.229901	-0.0635894	0.949297	NA
ARRDC3	4.49705	-0.43379	0.338992	-1.27965	0.200669	NA
ARRDC4	4.81564	0.411527	0.293469	1.40229	0.16083	NA
ARRDC5	5.74381	-0.123282	0.308812	-0.399214	0.689736	NA
ARSA	16.0935	0.00708028	0.157478	0.0449604	0.964139	0.994774
ARSB	6.05247	0.112697	0.279734	0.402871	0.687043	NA
ARSD	5.90924	0.173346	0.261715	0.662347	0.507749	NA
ARSF	6.00149	0.209712	0.280782	0.746884	0.455134	NA
ARSG	10.2837	-0.176905	0.212826	-0.831219	0.40585	0.901983
ARSH	6.92079	-0.101023	0.28546	-0.353897	0.723416	NA
ARSI	6.39221	-0.189873	0.270996	-0.700647	0.483523	NA
ARSJ	6.2659	-0.320158	0.281928	-1.1356	0.256124	NA
ARSK	5.69716	-0.112682	0.268057	-0.420367	0.674217	NA
ARSL	6.06334	-0.0662639	0.320659	-0.206649	0.836284	NA
ART1	9.31027	-0.218201	0.250257	-0.87191	0.383258	0.892644
ART3	5.83835	-0.392889	0.285278	-1.37722	0.168445	NA
ART4	2.96218	-0.0968554	0.362151	-0.267445	0.789127	NA
ART5	5.19291	-0.44877	0.289199	-1.55177	0.120717	NA
ARTN	4.85602	-0.383527	0.274206	-1.39868	0.161909	NA
ARV1	4.35397	0.25299	0.291759	0.86712	0.385876	NA
ARVCF	5.22996	-0.398327	0.304637	-1.30755	0.191027	NA
ARX	6.12347	-0.224348	0.383732	-0.584649	0.558784	NA
AS3MT	5.58223	0.245097	0.266598	0.919349	0.357913	NA
ASAH1	5.99636	0.0706699	0.302601	0.233541	0.815341	NA
ASAH2B	7.05188	0.0971142	0.252622	0.384425	0.700663	NA
ASAP1	7.81567	-0.0892221	0.24527	-0.363771	0.716029	NA
ASAP2	4.88501	0.0184309	0.309734	0.0595057	0.952549	NA
ASAP3	6.8113	0.316797	0.256147	1.23678	0.216169	NA
ASB1	8.23289	-0.124303	0.2196	-0.566041	0.571366	NA
ASB10	5.99255	-0.628024	0.309938	-2.02629	0.042735	NA
ASB11	3.74255	0.536467	0.39371	1.3626	0.17301	NA
ASB12	5.3557	0.0101444	0.305426	0.0332138	0.973504	NA
ASB13	5.41466	0.142521	0.284334	0.501244	0.616199	NA
ASB14	3.11933	0.0114122	0.367151	0.0310832	0.975203	NA
ASB15	5.29832	-0.215999	0.32141	-0.672034	0.501562	NA
ASB16	4.55563	-0.212899	0.306229	-0.695227	0.486913	NA
ASB17	4.624	-0.316311	0.327341	-0.966302	0.333893	NA
ASB18	5.59597	-0.000868894	0.297351	-0.00292212	0.997668	NA
ASB2	6.63112	0.19242	0.246071	0.781971	0.434231	NA
ASB3	4.27474	-0.0973112	0.309925	-0.313983	0.753534	NA
ASB4	5.06697	0.0462353	0.336073	0.137575	0.890576	NA
ASB5	2.98334	0.20917	0.392152	0.533389	0.593764	NA
ASB6	7.01208	0.264433	0.235751	1.12166	0.262005	NA
ASB7	7.30092	0.163574	0.236918	0.690422	0.489929	NA
ASB8	8.51606	-0.116084	0.21829	-0.531787	0.594873	0.941824
ASB9	7.68911	0.194944	0.279447	0.697607	0.485423	NA
ASCC1	4.84003	0.214919	0.299825	0.716813	0.47349	NA
ASCC2	8.41349	-0.189717	0.221264	-0.857425	0.39121	0.89486
ASCC3	11.8249	-0.340033	0.188562	-1.80329	0.0713422	0.626777
ASCL1	7.67196	-0.462958	0.277495	-1.66835	0.0952472	NA
ASCL2	8.29281	0.227213	0.226266	1.00418	0.31529	0.880128
ASCL3	5.48642	-0.156957	0.284597	-0.551506	0.581287	NA
ASCL4	5.63378	-0.389364	0.327915	-1.18739	0.235072	NA
ASCL5	5.58118	0.0208871	0.284434	0.0734339	0.941461	NA
ASDURF	7.41093	0.0414648	0.231342	0.179236	0.857752	NA
ASF1A	13.54	0.157595	0.169753	0.928377	0.353212	0.889321
ASF1B	12.7626	-0.175955	0.201677	-0.872458	0.382958	0.892644
ASGR1	5.31489	-0.143994	0.312294	-0.461084	0.644738	NA
ASGR2	4.7931	0.15184	0.300925	0.504577	0.613856	NA
ASH1L	7.08374	0.0850231	0.256326	0.331699	0.740117	NA
ASH2L	8.37447	-0.0378246	0.203106	-0.186231	0.852263	0.981303
ASIC1	6.68037	-0.19159	0.238035	-0.804881	0.420889	NA
ASIC2	4.06473	-0.0734827	0.327817	-0.224157	0.822635	NA
ASIC3	8.01635	-0.105001	0.239936	-0.437622	0.66166	NA
ASIC4	4.18532	-0.00421823	0.325153	-0.0129731	0.989649	NA
ASIC5	4.96736	0.472328	0.289736	1.6302	0.103059	NA
ASIP	2.56509	0.551188	0.401866	1.37157	0.170197	NA
ASL	7.0501	0.170754	0.232652	0.733946	0.462981	NA
ASMT	5.61507	0.248452	0.308492	0.805378	0.420602	NA
ASMTL	6.66199	-0.0221032	0.256626	-0.0861299	0.931363	NA
ASNS	10.4048	0.200637	0.20883	0.960766	0.33667	0.886253
ASNSD1	6.41406	-0.157613	0.235851	-0.668275	0.503958	NA
ASPA	4.94484	0.178457	0.285589	0.624873	0.532054	NA
ASPDH	13.0179	-0.174016	0.16806	-1.03544	0.300465	0.871738
ASPG	6.77302	-0.134041	0.263896	-0.507929	0.611503	NA
ASPH	9.24852	0.0831149	0.201075	0.413352	0.679349	0.954211
ASPHD1	5.45894	-0.2585	0.254444	-1.01594	0.309657	NA
ASPHD2	6.39749	-0.022815	0.279238	-0.0817045	0.934882	NA
ASPM	9.74757	-0.739859	0.221808	-3.33559	0.000851197	0.0861897
ASPN	3.31815	-0.269461	0.385939	-0.698197	0.485054	NA
ASPRV1	8.92938	0.138484	0.281167	0.492532	0.622343	0.944255
ASPSCR1	11.1843	0.304121	0.182899	1.66278	0.096356	0.68815
ASRGL1	5.12743	-0.37111	0.297403	-1.24784	0.212091	NA
ASS1	26.0467	0.118851	0.139803	0.850132	0.395252	0.895766
ASTE1	6.4411	-0.00144966	0.273654	-0.00529743	0.995773	NA
ASTL	6.03512	0.043225	0.254779	0.169656	0.86528	NA
ASTN1	5.0512	-0.417959	0.301474	-1.38638	0.16563	NA
ASTN2	4.34298	0.0202185	0.330517	0.0611722	0.951222	NA
ASXL1	9.02792	-0.0844327	0.222109	-0.380141	0.703841	0.959282
ASXL2	12.0497	-0.0394364	0.195354	-0.201871	0.840017	0.979302
ASXL3	4.43538	-0.147438	0.31587	-0.466768	0.640666	NA
ASZ1	5.03307	0.167451	0.299661	0.558802	0.576297	NA
ATAD1	15.0581	0.250282	0.159197	1.57215	0.115915	0.732273
ATAD2	12.1593	0.00930963	0.158819	0.0586179	0.953256	0.994119
ATAD2B	6.38886	-0.0352736	0.262266	-0.134496	0.893011	NA
ATAD3A	28.7506	0.0656037	0.135939	0.482597	0.629382	0.94555
ATAD3C	10.1802	-0.132643	0.227376	-0.583364	0.559648	0.936407
ATAD5	4.27072	-0.322925	0.310905	-1.03866	0.298963	NA
ATAT1	5.72343	-0.125762	0.262816	-0.478517	0.632283	NA
ATCAY	4.38782	0.276606	0.335519	0.824411	0.409706	NA
ATE1	8.31221	0.188549	0.20125	0.936887	0.348817	0.889321
ATF1	7.84927	-0.281351	0.237833	-1.18298	0.236817	NA
ATF2	15.5986	-0.0760132	0.162211	-0.468607	0.63935	0.94668
ATF3	8.4058	-0.12191	0.269693	-0.452031	0.651247	0.947775
ATF4	35.4344	0.028958	0.114732	0.252396	0.800735	0.974139
ATF5	5.37078	0.248643	0.281438	0.883474	0.37698	NA
ATF6	9.15255	-0.28808	0.207778	-1.38648	0.165601	0.79104
ATF6B	14.9232	-0.0512058	0.157713	-0.324678	0.745425	0.964093
ATF7	14.2873	-0.0397386	0.174815	-0.227318	0.820176	0.975199
ATF7IP	15.6231	0.161801	0.154569	1.04679	0.295199	0.871526
ATF7IP2	6.18534	-0.0705357	0.289339	-0.243782	0.8074	NA
ATG10	4.82322	-0.129268	0.31262	-0.4135	0.679241	NA
ATG101	8.82562	-0.0468273	0.214598	-0.21821	0.827266	0.976597
ATG12	7.57375	0.204057	0.231733	0.880571	0.37855	NA
ATG13	16.4366	0.477388	0.199874	2.38844	0.01692	0.361233
ATG14	8.27449	0.0708844	0.248008	0.285816	0.775019	NA
ATG16L1	11.7308	-0.0128881	0.175607	-0.0733918	0.941494	0.991911
ATG16L2	6.89993	-0.00969974	0.25545	-0.0379712	0.969711	NA
ATG2A	10.9786	0.185594	0.209608	0.885432	0.375924	0.890169
ATG2B	9.94103	-0.0320275	0.215503	-0.148617	0.881856	0.98706
ATG3	11.8993	0.0471628	0.183387	0.257177	0.797042	0.974139
ATG4A	7.50915	0.423779	0.236303	1.79337	0.072914	NA
ATG4B	13.4368	0.168056	0.171931	0.97746	0.328341	0.886253
ATG4C	5.97033	0.152537	0.246222	0.619508	0.535581	NA
ATG4D	5.52155	0.269463	0.276738	0.973711	0.3302	NA
ATG5	11.6235	-0.180497	0.186203	-0.969353	0.332369	0.886253
ATG7	8.35221	0.151884	0.221402	0.686008	0.492708	0.919495
ATG9A	12.4218	0.105636	0.182846	0.577729	0.563447	0.936407
ATG9B	6.2947	0.255338	0.314655	0.811485	0.417087	NA
ATIC	10.1409	-0.014651	0.221562	-0.0661261	0.947277	0.993232
ATL1	6.00656	0.261424	0.251535	1.03932	0.298658	NA
ATL2	7.66448	0.138651	0.243239	0.570016	0.568667	NA
ATL3	9.37808	0.0693228	0.197239	0.351467	0.725238	0.960844
ATM	10.2095	0.270126	0.201751	1.33891	0.180601	0.804154
ATMIN	6.22153	0.35039	0.266439	1.31508	0.188482	NA
ATN1	16.5166	0.447267	0.16573	2.69877	0.00695965	0.249141
ATOH1	4.31511	-0.273764	0.296216	-0.924207	0.355379	NA
ATOH7	3.63171	-0.451543	0.337253	-1.33888	0.180608	NA
ATOH8	6.34629	0.153005	0.267451	0.572085	0.567264	NA
ATOX1	10.0022	-0.429396	0.213822	-2.00819	0.0446229	0.53247
ATP10A	13.671	0.0772706	0.186064	0.41529	0.67793	0.954211
ATP10B	5.08041	-0.299686	0.316162	-0.947887	0.343187	NA
ATP10D	8.46983	0.138948	0.217583	0.6386	0.523083	0.934163
ATP11A	7.61721	0.457716	0.233721	1.95838	0.050185	NA
ATP11B	14.7951	-0.110252	0.199778	-0.551874	0.581035	0.940084
ATP11C	5.93647	0.383501	0.246857	1.55354	0.120295	NA
ATP12A	3.35947	-0.158662	0.354463	-0.447612	0.654433	NA
ATP13A1	11.2257	-0.0581346	0.198743	-0.292511	0.769896	0.966578
ATP13A2	9.38381	-0.306574	0.229457	-1.33608	0.181522	0.805151
ATP13A3	8.32877	-0.219292	0.210249	-1.04301	0.296943	0.871526
ATP13A4	6.52718	0.0301103	0.251314	0.119811	0.904632	NA
ATP13A5	5.28204	-0.0792742	0.292448	-0.271072	0.786336	NA
ATP1A1	13.0062	-0.0245889	0.177022	-0.138903	0.889527	0.987617
ATP1A2	4.82261	-0.417918	0.322297	-1.29669	0.194739	NA
ATP1A3	8.78423	-0.0118536	0.226516	-0.0523301	0.958266	0.994686
ATP1A4	4.23725	-0.571461	0.34345	-1.66388	0.0961355	NA
ATP1B1	80.511	0.170933	0.114945	1.48708	0.136992	0.767095
ATP1B2	5.77024	-0.399715	0.294868	-1.35557	0.175235	NA
ATP1B3	14.2668	-0.116713	0.226894	-0.514396	0.606975	0.942319
ATP1B4	4.71501	0.757596	0.353559	2.14277	0.0321313	NA
ATP23	6.50484	-0.0809212	0.241145	-0.335571	0.737194	NA
ATP2A1	11.1399	-0.0788232	0.186256	-0.423198	0.672151	0.951004
ATP2A2	16.1299	-0.145551	0.150662	-0.966082	0.334003	0.886253
ATP2A3	30.0819	-0.254585	0.135218	-1.88278	0.0597308	0.584768
ATP2B1	12.8869	-0.134473	0.181107	-0.742504	0.457782	0.914754
ATP2B2	4.06385	0.0565434	0.322163	0.175512	0.860678	NA
ATP2B3	5.28403	-0.399525	0.295624	-1.35146	0.176547	NA
ATP2B4	21.6588	0.313221	0.139275	2.24894	0.0245161	0.427825
ATP2C1	11.4887	0.30028	0.196687	1.52669	0.126838	0.752886
ATP2C2	6.17872	0.164898	0.253993	0.649222	0.516195	NA
ATP4A	10.6489	0.136419	0.247766	0.550597	0.58191	0.940084
ATP4B	3.60271	0.405954	0.319276	1.27148	0.203557	NA
ATP5F1A	28.4631	0.0427007	0.145917	0.292637	0.7698	0.966578
ATP5F1B	26.0655	-0.0874864	0.145041	-0.603185	0.546385	0.936407
ATP5F1C	21.2626	-0.156289	0.146214	-1.06891	0.285111	0.866209
ATP5F1D	18.1141	0.139159	0.15087	0.922379	0.356331	0.889321
ATP5F1E	5.99553	-0.23667	0.231001	-1.02454	0.305579	NA
ATP5IF1	22.4262	-0.126263	0.158834	-0.794942	0.426647	0.906497
ATP5MC1	11.8914	0.32875	0.181433	1.81196	0.0699916	0.62548
ATP5MC2	48.535	0.348782	0.119002	2.93089	0.00337992	0.178783
ATP5MC3	45.44	0.0390181	0.147586	0.264375	0.791491	0.974136
ATP5ME	15.1757	0.0540864	0.193286	0.279825	0.779611	0.969917
ATP5MF	38.1049	-0.0103744	0.119836	-0.0865719	0.931012	0.990881
ATP5MG	50.4396	-0.0612578	0.111804	-0.547906	0.583756	0.940084
ATP5MGL	8.09474	0.140387	0.231902	0.605374	0.54493	NA
ATP5MJ	15.1525	-0.0240502	0.164549	-0.146158	0.883797	0.987134
ATP5MK	15.2352	-0.0421302	0.150234	-0.28043	0.779148	0.969917
ATP5PB	16.6411	-0.00183934	0.149407	-0.0123109	0.990178	0.998031
ATP5PD	22.085	-0.120657	0.135078	-0.893245	0.371726	0.889869
ATP5PF	23.677	-0.177049	0.169684	-1.04341	0.296759	0.871526
ATP5PO	20.2228	-0.164293	0.137975	-1.19074	0.233754	0.836527
ATP6AP1	6.96852	-0.224884	0.250202	-0.89881	0.368754	NA
ATP6AP1L	6.94282	-0.174289	0.25242	-0.690473	0.489897	NA
ATP6AP2	17.528	-0.258215	0.179131	-1.44149	0.149447	0.775161
ATP6V0A1	5.36631	-0.0654401	0.303693	-0.215481	0.829392	NA
ATP6V0A2	6.95951	0.106561	0.248092	0.42952	0.667545	NA
ATP6V0A4	4.4488	0.0922221	0.307331	0.300074	0.764121	NA
ATP6V0B	15.789	-0.0814368	0.156099	-0.521698	0.601881	0.942319
ATP6V0C	16.1984	0.0533178	0.158569	0.336243	0.736687	0.962028
ATP6V0D1	10.6509	-0.0495898	0.174523	-0.284145	0.776299	0.969023
ATP6V0D2	7.345	0.471818	0.25266	1.8674	0.0618455	NA
ATP6V0E1	18.6033	-0.248134	0.171094	-1.45027	0.146982	0.775161
ATP6V0E2	12.0262	-0.173421	0.184052	-0.942238	0.346071	0.889321
ATP6V1A	10.1659	0.0339583	0.190612	0.178155	0.858602	0.982407
ATP6V1B1	6.0524	0.567954	0.272149	2.08693	0.0368949	NA
ATP6V1B2	11.9527	0.0456902	0.177249	0.257774	0.796581	0.974139
ATP6V1C1	6.54661	-0.0755853	0.253846	-0.297761	0.765886	NA
ATP6V1C2	6.30978	-0.250665	0.269533	-0.929998	0.352372	NA
ATP6V1D	4.41294	0.183245	0.28637	0.63989	0.522244	NA
ATP6V1E1	10.0245	0.152504	0.227478	0.670413	0.502594	0.922299
ATP6V1E2	6.15768	-0.0995326	0.293069	-0.339621	0.734142	NA
ATP6V1F	14.494	0.375005	0.156375	2.39811	0.01648	0.361233
ATP6V1FNB	4.90669	0.46303	0.2722	1.70107	0.0889305	NA
ATP6V1G1	19.7159	0.0379394	0.139751	0.271479	0.786023	0.971209
ATP6V1G2	7.42577	0.0603437	0.243119	0.248206	0.803975	NA
ATP6V1G3	5.81536	-0.261113	0.268406	-0.972831	0.330637	NA
ATP6V1H	6.25033	-0.0304643	0.252375	-0.12071	0.903921	NA
ATP7A	5.53056	0.116384	0.304811	0.381824	0.702592	NA
ATP7B	5.63706	0.0974453	0.26797	0.363643	0.716125	NA
ATP8A1	12.0918	0.240374	0.174871	1.37458	0.169263	0.794187
ATP8A2	5.62595	-0.0273219	0.287577	-0.0950074	0.924309	NA
ATP8B1	5.04497	-0.360497	0.320963	-1.12317	0.261363	NA
ATP8B2	20.0051	0.230815	0.164026	1.40718	0.159374	0.783913
ATP8B3	4.33478	-0.34227	0.301805	-1.13408	0.256763	NA
ATP8B4	9.02994	0.139	0.205894	0.675104	0.49961	0.922299
ATP9A	8.10866	-0.10616	0.262055	-0.405107	0.685399	NA
ATP9B	4.72635	0.0603986	0.280515	0.215314	0.829523	NA
ATPAF1	6.70515	-0.147542	0.246887	-0.59761	0.5501	NA
ATPAF2	6.69086	0.0109456	0.251411	0.0435369	0.965274	NA
ATPSCKMT	4.60748	0.360566	0.301458	1.19607	0.231668	NA
ATR	6.51247	-0.233243	0.349815	-0.666762	0.504924	NA
ATRAID	8.76102	-0.0263391	0.217247	-0.12124	0.903501	0.988937
ATRN	6.46395	0.551952	0.232582	2.37315	0.0176372	NA
ATRNL1	3.89402	0.28965	0.345359	0.838692	0.401642	NA
ATRX	211.627	0.16262	0.15129	1.07489	0.282424	0.865244
ATXN1	25.276	0.108514	0.142234	0.762924	0.445509	0.908709
ATXN10	12.2085	0.0411846	0.169311	0.243248	0.807813	0.974139
ATXN1L	18.8263	-0.0333849	0.184974	-0.180485	0.856772	0.982407
ATXN2	14.2867	-0.0371123	0.16793	-0.220999	0.825093	0.976597
ATXN2L	24.2632	-0.103597	0.138253	-0.749332	0.453657	0.913648
ATXN3	6.57322	0.312421	0.248645	1.25649	0.208937	NA
ATXN3L	5.74192	0.181518	0.334062	0.543368	0.586876	NA
ATXN7	17.3107	0.0810661	0.175717	0.461344	0.644552	0.947775
ATXN7L1	9.97875	-0.0300797	0.202843	-0.14829	0.882114	0.98706
ATXN7L2	7.24927	-0.329282	0.253547	-1.2987	0.194047	NA
ATXN7L3	14.858	0.0637425	0.160549	0.397028	0.691347	0.955776
ATXN7L3B	7.54304	0.243378	0.232991	1.04458	0.296216	NA
AUH	12.2456	0.154786	0.199307	0.776618	0.437384	0.908709
AUNIP	5.04865	-0.239062	0.287676	-0.831012	0.405967	NA
AUP1	12.6377	-0.381991	0.182572	-2.09228	0.0364137	0.490684
AURKA	14.6524	-0.218973	0.161566	-1.35531	0.175317	0.798273
AURKAIP1	37.4671	0.132639	0.0989944	1.33986	0.180291	0.80371
AURKB	16.4675	-0.708295	0.154283	-4.59087	4.41403e-06	0.00242066
AURKC	5.88113	-0.16853	0.240209	-0.701595	0.482932	NA
AUTS2	5.75578	0.692217	0.285457	2.42494	0.0153108	NA
AVEN	7.14398	-0.0352581	0.236318	-0.149198	0.881398	NA
AVIL	5.49084	0.29853	0.259215	1.15167	0.249456	NA
AVL9	4.46553	-0.211788	0.27066	-0.782489	0.433927	NA
AVP	6.05077	-0.202563	0.300036	-0.675128	0.499594	NA
AVPI1	6.12033	-0.191389	0.273744	-0.699154	0.484456	NA
AVPR1A	6.94861	-0.069752	0.272313	-0.256147	0.797838	NA
AVPR1B	9.3251	0.141843	0.191091	0.742281	0.457917	0.914754
AVPR2	6.7216	-0.322137	0.285687	-1.12759	0.259495	NA
AWAT1	4.51105	-0.229976	0.339225	-0.677945	0.497806	NA
AWAT2	4.84884	0.396795	0.330499	1.2006	0.229908	NA
AXDND1	6.71797	-0.177228	0.250827	-0.706577	0.479829	NA
AXIN1	17.517	0.026887	0.157305	0.170923	0.864285	0.983668
AXIN2	4.04392	-0.142066	0.320489	-0.443277	0.657565	NA
AXL	26.2251	0.268003	0.164699	1.62723	0.103688	0.699946
AZGP1	5.63479	-0.0364336	0.257372	-0.14156	0.887427	NA
AZI2	10.313	-0.0497007	0.199249	-0.24944	0.80302	0.974139
AZIN1	14.319	-0.0876645	0.195673	-0.448015	0.654142	0.947998
AZIN2	5.79755	-0.280707	0.282027	-0.995317	0.319582	NA
AZU1	5.18334	-0.168151	0.279135	-0.6024	0.546908	NA
B2M	311.85	-0.120738	0.18089	-0.667469	0.504472	0.922598
B3GALNT1	6.09026	-0.0790747	0.278238	-0.284198	0.776259	NA
B3GALNT2	6.71907	0.129184	0.238694	0.541212	0.588361	NA
B3GALT1	4.53706	0.247468	0.30611	0.808427	0.418845	NA
B3GALT2	5.65064	-0.329837	0.281662	-1.17104	0.241583	NA
B3GALT4	8.17747	-0.167609	0.221829	-0.755578	0.449902	NA
B3GALT5	4.95442	0.0705142	0.297312	0.237173	0.812523	NA
B3GALT6	9.63517	0.113233	0.211139	0.536297	0.591753	0.940816
B3GAT1	9.16357	-0.101153	0.213273	-0.47429	0.635293	0.946258
B3GAT2	6.65998	0.0997358	0.224423	0.44441	0.656746	NA
B3GAT3	19.7115	-0.155522	0.151456	-1.02685	0.304492	0.873126
B3GLCT	5.4266	-0.0390685	0.288585	-0.135379	0.892312	NA
B3GNT2	10.2362	0.0420076	0.193245	0.21738	0.827912	0.976597
B3GNT3	5.85085	0.0578454	0.278686	0.207565	0.835569	NA
B3GNT4	4.32709	-0.179192	0.300877	-0.595567	0.551464	NA
B3GNT5	5.32148	-0.287792	0.298794	-0.963178	0.335458	NA
B3GNT6	8.43936	-0.20989	0.269583	-0.778573	0.436231	0.90852
B3GNT7	4.92863	0.135916	0.289827	0.468956	0.639101	NA
B3GNT8	4.80979	-0.298827	0.287272	-1.04022	0.298237	NA
B3GNT9	4.84313	-0.0497636	0.313867	-0.15855	0.874023	NA
B3GNTL1	5.88675	-0.146827	0.279062	-0.526144	0.598788	NA
B4GALNT1	7.07096	0.307046	0.252969	1.21377	0.224836	NA
B4GALNT2	5.57372	0.0835774	0.285214	0.293034	0.769497	NA
B4GALNT3	7.14913	-0.328228	0.226606	-1.44845	0.14749	NA
B4GALNT4	3.63627	0.170858	0.343047	0.498059	0.618442	NA
B4GALT1	21.9106	0.315667	0.155004	2.03652	0.0416986	0.51901
B4GALT2	6.6194	0.0972992	0.279101	0.348617	0.727377	NA
B4GALT3	14.8973	0.162738	0.159131	1.02267	0.306463	0.875185
B4GALT4	6.67512	-0.0232647	0.255672	-0.0909943	0.927497	NA
B4GALT5	8.45059	-0.327636	0.207861	-1.57623	0.114973	0.732273
B4GALT6	3.43552	0.790847	0.363159	2.17769	0.0294294	NA
B4GALT7	14.3664	-0.152831	0.173584	-0.880444	0.378619	0.891002
B4GAT1	7.77252	0.039352	0.240427	0.163676	0.869987	NA
B9D1	3.11475	-0.34063	0.343385	-0.991977	0.321209	NA
B9D2	11.6182	0.0976143	0.199117	0.490236	0.623967	0.944719
BAALC	4.14848	-0.108373	0.328439	-0.329963	0.741428	NA
BAAT	3.89171	0.319605	0.383982	0.832343	0.405215	NA
BABAM1	10.4972	-0.229345	0.182568	-1.25622	0.209038	0.826475
BABAM2	15.1157	-0.0949996	0.17197	-0.552421	0.58066	0.940084
BACE1	3.98889	-0.449894	0.353081	-1.2742	0.202594	NA
BACE2	8.15653	0.263707	0.243838	1.08148	0.279483	NA
BACH1	9.24638	0.0397939	0.265786	0.149722	0.880984	0.98706
BACH2	8.44075	-0.20173	0.251111	-0.803349	0.421773	0.904631
BAD	9.02301	-0.171368	0.215481	-0.795282	0.42645	0.906497
BAG1	6.58456	0.340811	0.239782	1.42134	0.155219	NA
BAG2	7.30381	0.0441863	0.225474	0.195971	0.844633	NA
BAG3	6.29305	-0.0495827	0.245276	-0.20215	0.839799	NA
BAG4	6.77081	0.0209578	0.245705	0.0852967	0.932026	NA
BAG5	11.6268	0.157477	0.188576	0.835084	0.403671	0.900977
BAGE3	26.0507	0.0471378	0.145005	0.325076	0.745123	0.964093
BAGE5	23.4658	-0.0235378	0.173121	-0.135962	0.891852	0.987617
BAHCC1	4.96678	0.228292	0.328455	0.695049	0.487025	NA
BAHD1	15.7359	-0.201418	0.171543	-1.17415	0.240334	0.838742
BAIAP2	6.35491	-0.234233	0.235427	-0.994926	0.319772	NA
BAIAP2L1	4.98864	-0.0538059	0.279951	-0.192198	0.847587	NA
BAIAP2L2	3.37016	-0.121349	0.352598	-0.344156	0.730729	NA
BAIAP3	5.99107	1.09909	0.331919	3.31133	0.000928533	NA
BAK1	28.1661	-0.17545	0.121628	-1.44252	0.149157	0.775161
BAMBI	7.82269	0.310192	0.252464	1.22866	0.219201	NA
BANF1	21.9391	-0.128261	0.169801	-0.755359	0.450034	0.911643
BANF2	6.02249	0.138503	0.252026	0.549559	0.582622	NA
BANK1	11.9639	-0.050091	0.218808	-0.228927	0.818926	0.975199
BANP	7.36197	0.00579296	0.229383	0.0252546	0.979852	NA
BAP1	10.4692	-0.147867	0.198709	-0.744143	0.45679	0.914048
BARD1	8.34171	0.145926	0.214054	0.681726	0.495412	0.919718
BARHL1	5.72531	-0.0521412	0.260876	-0.19987	0.841583	NA
BARHL2	13.5626	0.444079	0.180615	2.4587	0.0139442	0.338482
BARX1	5.88206	0.0257304	0.314443	0.0818284	0.934783	NA
BARX2	9.11108	-0.626437	0.287035	-2.18244	0.029077	0.459014
BASP1	39.2493	0.241048	0.101814	2.36754	0.0179068	0.373305
BATF	22.2425	0.251239	0.207843	1.20879	0.226742	0.834252
BATF2	5.05829	-0.281113	0.296674	-0.947549	0.343359	NA
BATF3	7.94253	0.381404	0.207716	1.83618	0.066331	NA
BAX	24.4608	-0.0615784	0.146321	-0.420844	0.673869	0.951725
BAZ1A	10.9109	0.110947	0.20124	0.551317	0.581416	0.940084
BAZ1B	13.5114	-0.130259	0.189136	-0.688702	0.491011	0.919495
BAZ2A	11.5728	0.071276	0.167283	0.426081	0.670049	0.951004
BAZ2B	4.4264	0.12424	0.281508	0.441336	0.65897	NA
BBC3	5.71208	0.0100955	0.290429	0.0347605	0.972271	NA
BBIP1	7.68982	-0.206132	0.240189	-0.858209	0.390777	NA
BBLN	22.4112	0.0648654	0.156357	0.414854	0.678249	0.954211
BBOF1	8.61661	-0.286652	0.223454	-1.28282	0.199554	0.815338
BBOX1	5.73535	-0.1446	0.264827	-0.546017	0.585054	NA
BBS1	5.96898	0.188023	0.33054	0.568835	0.569468	NA
BBS10	4.86713	0.18852	0.295814	0.63729	0.523936	NA
BBS12	4.49146	-0.346957	0.289612	-1.198	0.230916	NA
BBS2	5.81732	-0.131341	0.2944	-0.44613	0.655503	NA
BBS4	7.48909	0.202645	0.254174	0.797268	0.425295	NA
BBS5	7.36406	0.159044	0.254706	0.624421	0.532351	NA
BBS7	4.62511	0.660802	0.319116	2.07072	0.0383846	NA
BBS9	3.61634	-0.152516	0.370661	-0.411471	0.680727	NA
BBX	8.04436	0.03452	0.227191	0.151942	0.879232	NA
BCAM	5.11869	0.0137061	0.35291	0.0388374	0.96902	NA
BCAN	4.65216	0.150324	0.277649	0.541418	0.58822	NA
BCAP29	4.76042	-0.269455	0.265475	-1.01499	0.310109	NA
BCAP31	16.6617	-0.0027829	0.16732	-0.0166322	0.98673	0.997659
BCAR1	5.81299	0.183591	0.244986	0.749394	0.45362	NA
BCAR3	8.01758	-0.165423	0.259233	-0.638124	0.523393	NA
BCAS1	7.14466	-0.142193	0.25546	-0.556614	0.577791	NA
BCAS2	14.6898	0.104893	0.172504	0.60806	0.543148	0.936407
BCAS3	14.5072	0.186599	0.183242	1.01832	0.308524	0.877184
BCAS4	7.36885	-0.141701	0.269846	-0.525116	0.599502	NA
BCAT1	6.32478	-0.0169656	0.282064	-0.0601482	0.952038	NA
BCAT2	9.99288	-0.259421	0.217854	-1.1908	0.233731	0.836527
BCCIP	13.2632	0.15241	0.166767	0.913909	0.360765	0.889869
BCDIN3D	6.08603	-0.157527	0.26163	-0.602097	0.547109	NA
BCHE	4.11507	0.269529	0.344099	0.783289	0.433457	NA
BCKDHA	15.1589	-0.0664847	0.190815	-0.348425	0.727521	0.960844
BCKDHB	7.25077	-0.156446	0.241889	-0.646769	0.517781	NA
BCKDK	8.35454	-0.11336	0.20563	-0.551279	0.581442	0.940084
BCL10	10.7731	0.0100637	0.195528	0.0514694	0.958952	0.994686
BCL11A	5.62402	0.263519	0.297624	0.88541	0.375935	NA
BCL11B	21.2851	-0.160852	0.145977	-1.1019	0.270504	0.862506
BCL2	11.3491	0.00922713	0.202409	0.0455867	0.96364	0.994774
BCL2A1	6.78981	-0.417827	0.263289	-1.58695	0.112524	NA
BCL2L1	16.7001	0.0782929	0.164731	0.475277	0.63459	0.946258
BCL2L10	6.4558	0.0502082	0.284398	0.176542	0.859868	NA
BCL2L11	21.6827	0.471616	0.133674	3.5281	0.00041855	0.058272
BCL2L12	8.75857	-0.263361	0.20411	-1.29029	0.19695	0.813124
BCL2L13	7.982	0.0382531	0.225275	0.169807	0.865162	NA
BCL2L14	8.81844	0.330348	0.221521	1.49127	0.135891	0.767095
BCL2L15	6.38137	-0.0515244	0.252228	-0.204277	0.838137	NA
BCL2L2	46.3277	0.376779	0.106384	3.54169	0.000397578	0.058272
BCL3	22.302	0.0153349	0.190906	0.0803271	0.935977	0.990881
BCL6	5.61614	0.117793	0.27523	0.427979	0.668666	NA
BCL6B	6.34233	-0.0317154	0.300304	-0.105611	0.915891	NA
BCL7A	4.24036	0.284212	0.348045	0.816596	0.41416	NA
BCL7B	12.7838	-0.181423	0.168301	-1.07796	0.281049	0.864242
BCL7C	23.6848	0.0467558	0.145971	0.320309	0.748734	0.964093
BCL9	5.66536	0.284505	0.278516	1.0215	0.307016	NA
BCL9L	20.5172	0.358745	0.150311	2.38668	0.0170012	0.361875
BCLAF1	24.2166	0.24254	0.126356	1.91949	0.0549225	0.571707
BCLAF3	6.01087	-0.199517	0.272506	-0.732155	0.464074	NA
BCO1	5.84541	0.177952	0.274653	0.647915	0.51704	NA
BCO2	6.912	-0.143224	0.264163	-0.542179	0.587696	NA
BCOR	9.14261	0.30958	0.209493	1.47776	0.139472	0.771725
BCORL1	6.82673	0.299506	0.262432	1.14127	0.253757	NA
BCR	11.2924	0.0590811	0.198279	0.29797	0.765726	0.966578
BCS1L	5.47495	0.202952	0.284419	0.713567	0.475495	NA
BDH1	6.03415	-0.100999	0.267401	-0.377707	0.705648	NA
BDH2	8.37306	0.164885	0.206478	0.79856	0.424546	0.906149
BDKRB1	5.77589	0.599101	0.286558	2.09068	0.0365568	NA
BDKRB2	4.83177	0.0580093	0.299877	0.193444	0.846611	NA
BDNF	3.89308	-0.0287654	0.311747	-0.0922718	0.926482	NA
BDP1	7.82338	0.149391	0.218879	0.682528	0.494905	NA
BEAN1	5.97558	0.0405889	0.263349	0.154126	0.877511	NA
BECN1	10.9838	0.140101	0.196644	0.712458	0.476181	0.918414
BECN2	5.6281	0.197127	0.279976	0.704084	0.48138	NA
BEGAIN	12.2101	-0.200554	0.193927	-1.03417	0.301054	0.871738
BEND2	2.62249	0.460654	0.415594	1.10842	0.26768	NA
BEND3	5.39497	0.102681	0.297714	0.344897	0.730172	NA
BEND4	4.24141	0.118304	0.318656	0.371259	0.710445	NA
BEND5	6.4465	-0.0093317	0.278299	-0.0335312	0.973251	NA
BEND6	5.9723	-0.216196	0.285239	-0.757948	0.448482	NA
BEND7	7.02262	-0.452241	0.258078	-1.75234	0.0797153	NA
BEST1	8.13139	-0.250401	0.292136	-0.857136	0.391369	NA
BEST2	5.14888	0.324631	0.294329	1.10295	0.270048	NA
BEST3	4.68975	0.247967	0.284471	0.871679	0.383383	NA
BEST4	5.20238	-0.263561	0.296153	-0.88995	0.373493	NA
BET1	12.4287	0.219358	0.17364	1.26329	0.206484	0.826072
BET1L	11.1259	-0.0061213	0.197897	-0.0309317	0.975324	0.99603
BEX1	4.12534	0.190994	0.325589	0.586612	0.557465	NA
BEX2	3.84972	-0.438458	0.397838	-1.1021	0.270418	NA
BEX3	7.28016	0.0300163	0.232961	0.128847	0.897479	NA
BEX4	7.36909	0.0632883	0.277783	0.227833	0.819776	NA
BEX5	3.06405	-0.444938	0.385117	-1.15533	0.247954	NA
BFAR	9.98296	0.0169513	0.208623	0.0812535	0.93524	0.990881
BFSP1	6.40577	-0.588561	0.302995	-1.94248	0.0520792	NA
BFSP2	3.73231	-0.28164	0.33821	-0.832738	0.404992	NA
BGLAP	5.65082	0.0680571	0.281888	0.241433	0.809219	NA
BGN	8.14046	-0.186766	0.254496	-0.733865	0.463031	NA
BHLHA15	7.62422	0.129226	0.258626	0.499666	0.61731	NA
BHLHA9	3.68652	0.769584	0.363325	2.11817	0.0341607	NA
BHLHB9	5.08351	0.0574761	0.315919	0.181933	0.855636	NA
BHLHE22	5.5222	-0.216654	0.28736	-0.753948	0.450881	NA
BHLHE23	4.26174	0.0898866	0.315041	0.285318	0.775401	NA
BHLHE40	13.8366	-0.147747	0.205097	-0.720375	0.471294	0.916033
BHLHE41	7.96747	-0.357161	0.284557	-1.25515	0.209426	NA
BHMT	6.43549	0.114571	0.249603	0.459015	0.646223	NA
BHMT2	4.68274	-0.0657527	0.281629	-0.233473	0.815394	NA
BICC1	2.73916	-0.342074	0.332304	-1.0294	0.303291	NA
BICD1	9.25391	-0.00989842	0.214042	-0.0462451	0.963115	0.994774
BICD2	11.1083	-0.00888621	0.197358	-0.0450259	0.964087	0.994774
BICDL1	15.6662	0.598924	0.164268	3.64602	0.000266335	0.0456925
BICDL2	8.35835	0.22184	0.236192	0.939234	0.34761	0.889321
BICRA	11.7652	0.0193317	0.183229	0.105506	0.915975	0.989272
BICRAL	8.21162	0.285048	0.231577	1.2309	0.218361	NA
BID	6.76843	-0.287666	0.27443	-1.04823	0.294532	NA
BIK	6.95663	0.387545	0.251248	1.54248	0.122956	NA
BIN1	19.4939	-0.0187496	0.156996	-0.119427	0.904937	0.988937
BIN2	24.7899	-0.119902	0.126419	-0.948454	0.342899	0.889321
BIN3	6.25492	-0.197165	0.22318	-0.883434	0.377002	NA
BIRC2	9.14447	0.323923	0.19418	1.66815	0.0952852	0.687612
BIRC3	15.4192	0.469379	0.215922	2.17384	0.029717	0.463322
BIRC5	39.0249	0.0544464	0.105444	0.516355	0.605607	0.942319
BIRC6	14.3996	0.188941	0.170541	1.10789	0.267908	0.860412
BIRC7	6.61303	0.0428634	0.272517	0.157287	0.875019	NA
BIRC8	4.95468	-0.191664	0.301705	-0.63527	0.525252	NA
BIVM	10.2957	0.321589	0.221742	1.45028	0.14698	0.775161
BLCAP	17.3153	0.068444	0.172455	0.396881	0.691455	0.955776
BLID	4.31521	0.0949774	0.294537	0.322463	0.747102	NA
BLK	6.70129	0.252587	0.266984	0.946076	0.34411	NA
BLM	12.7509	0.0440967	0.194554	0.226655	0.820692	0.975199
BLMH	7.77271	-0.0662063	0.218665	-0.302775	0.762062	NA
BLNK	6.95365	-0.00953354	0.272895	-0.0349348	0.972132	NA
BLOC1S1	19.9168	-0.0968298	0.140133	-0.690986	0.489575	0.919495
BLOC1S2	9.878	-0.357673	0.227967	-1.56897	0.116655	0.733022
BLOC1S3	4.48832	0.563085	0.32577	1.72847	0.0839036	NA
BLOC1S4	4.95554	-0.228528	0.29981	-0.762243	0.445915	NA
BLOC1S5	7.18719	-0.0335482	0.248581	-0.134959	0.892644	NA
BLOC1S6	5.9811	0.0588576	0.278912	0.211026	0.832867	NA
BLVRA	12.8955	0.0901969	0.18584	0.485346	0.627431	0.94555
BLVRB	5.17375	0.636735	0.272721	2.33475	0.0195565	NA
BLZF1	9.03892	-0.109016	0.198625	-0.548852	0.583107	0.940084
BMERB1	114.962	-0.0535724	0.112444	-0.476435	0.633764	0.946258
BMF	6.53875	0.122482	0.255499	0.479386	0.631664	NA
BMI1	7.31333	0.123743	0.227365	0.544248	0.586271	NA
BMP1	6.22769	-0.036067	0.278849	-0.129342	0.897087	NA
BMP10	6.52775	-0.0094586	0.276358	-0.0342259	0.972697	NA
BMP15	6.48335	-0.102665	0.306215	-0.33527	0.737421	NA
BMP2	7.09531	0.0734101	0.301553	0.24344	0.807665	NA
BMP2K	8.5067	0.124765	0.267466	0.466468	0.640881	0.947003
BMP3	5.82818	-0.0271968	0.292685	-0.0929216	0.925966	NA
BMP4	5.5126	0.0994081	0.296037	0.335796	0.737025	NA
BMP5	6.55359	0.187007	0.270834	0.690487	0.489888	NA
BMP6	4.23962	0.143286	0.319223	0.44886	0.653533	NA
BMP7	5.1952	-0.166317	0.306946	-0.541843	0.587927	NA
BMP8A	7.73705	0.0902612	0.296478	0.304445	0.760789	NA
BMP8B	9.24671	-0.0703032	0.227193	-0.309442	0.756985	0.964093
BMPER	7.06799	0.222723	0.276753	0.804772	0.420951	NA
BMPR1A	10.2662	-0.32422	0.207595	-1.56179	0.118338	0.737711
BMPR1B	3.64715	0.0154993	0.325362	0.0476372	0.962005	NA
BMPR2	13.3982	0.552304	0.172553	3.20079	0.00137053	0.11039
BMS1	13.5834	-0.178181	0.189193	-0.941794	0.346298	0.889321
BMT2	7.56461	0.0340576	0.260331	0.130824	0.895914	NA
BMX	5.24892	-0.0774567	0.348166	-0.222471	0.823947	NA
BNC1	5.93065	-0.0714219	0.252499	-0.28286	0.777284	NA
BNC2	10.1007	-0.111184	0.226035	-0.491889	0.622798	0.944255
BNIP1	6.75808	-0.472921	0.261299	-1.80988	0.0703139	NA
BNIP2	13.3057	0.231822	0.160395	1.44532	0.148368	0.775161
BNIP3	10.3544	0.348057	0.19859	1.75264	0.0796646	0.649577
BNIP3L	16.6286	0.275609	0.156309	1.76324	0.0778606	0.641339
BNIP5	4.74079	0.45842	0.304804	1.50398	0.132586	NA
BNIPL	5.24266	0.342988	0.270162	1.26956	0.204241	NA
BOC	5.92916	-0.377837	0.326575	-1.15697	0.247286	NA
BOD1	8.50656	0.354947	0.216208	1.6417	0.100653	0.688637
BOD1L1	7.2719	-0.243716	0.321152	-0.75888	0.447924	NA
BOD1L2	4.72939	-0.0568336	0.302526	-0.187864	0.850984	NA
BOK	4.62334	0.238678	0.291906	0.817654	0.413555	NA
BOLA1	7.11568	0.294272	0.265941	1.10653	0.268496	NA
BOLA2B	16.42	-0.19449	0.142615	-1.36375	0.172647	0.796298
BOLA3	14.1629	-0.0545501	0.170041	-0.320806	0.748357	0.964093
BOLL	7.82489	0.0316013	0.244435	0.129283	0.897134	NA
BOP1	5.09172	0.0206016	0.253234	0.081354	0.93516	NA
BORA	6.02736	0.338361	0.260426	1.29926	0.193854	NA
BORCS5	10.4193	0.306112	0.222118	1.37815	0.168157	0.794069
BORCS6	4.13768	-0.505005	0.31455	-1.60548	0.108387	NA
BORCS7	7.17342	0.41096	0.272636	1.50736	0.13172	NA
BORCS8	9.69784	0.406817	0.214637	1.89537	0.0580431	0.581712
BPGM	8.08863	0.491038	0.247734	1.98212	0.0474658	NA
BPHL	6.29805	-0.256903	0.271732	-0.945426	0.344441	NA
BPI	5.02939	0.0924117	0.333823	0.276828	0.781912	NA
BPIFA1	4.04374	-0.144636	0.336759	-0.429494	0.667564	NA
BPIFA2	5.16152	0.139475	0.292256	0.477237	0.633193	NA
BPIFA3	5.30951	0.0183094	0.319256	0.0573502	0.954266	NA
BPIFB1	5.12486	0.116185	0.299978	0.387312	0.698525	NA
BPIFB2	5.26826	-0.51964	0.279306	-1.86047	0.0628196	NA
BPIFB3	4.57279	-0.0621594	0.315578	-0.19697	0.843851	NA
BPIFB4	2.53119	-0.0262421	0.418284	-0.0627376	0.949975	NA
BPIFB6	4.84141	0.288011	0.324288	0.888135	0.374468	NA
BPIFC	5.44629	-0.281399	0.277955	-1.01239	0.311351	NA
BPNT1	9.16748	0.0420681	0.206583	0.203637	0.838637	0.979302
BPNT2	6.62122	-0.0791854	0.253413	-0.312475	0.754679	NA
BPTF	9.76309	-0.186357	0.202024	-0.922447	0.356296	0.889321
BPY2	6.79055	-0.0888515	0.208502	-0.426142	0.670005	NA
BRAF	12.3747	0.0203604	0.195638	0.104072	0.917113	0.989272
BRAP	7.86494	0.0807288	0.258869	0.311852	0.755153	NA
BRAT1	9.42531	0.0348408	0.195069	0.178608	0.858246	0.982407
BRCA1	6.37393	-0.345067	0.261836	-1.31787	0.187546	NA
BRCA2	6.57795	0.335111	0.269338	1.2442	0.213425	NA
BRCC3	9.71093	-0.0558617	0.199884	-0.279471	0.779883	0.969917
BRD1	7.70849	0.195552	0.219533	0.890764	0.373056	NA
BRD2	23.0595	0.198956	0.162942	1.22103	0.222076	0.834252
BRD3	8.06794	0.566175	0.221341	2.55794	0.0105295	NA
BRD3OS	5.20937	-0.0688707	0.28819	-0.238977	0.811124	NA
BRD4	38.2246	-0.0595612	0.120159	-0.495684	0.620117	0.944255
BRD7	15.6389	0.223603	0.171779	1.30169	0.193022	0.811323
BRD8	10.7198	-0.0473732	0.211127	-0.224383	0.822459	0.975991
BRD9	9.25648	0.244249	0.186286	1.31115	0.189808	0.810044
BRDT	5.43258	0.0141212	0.270282	0.0522461	0.958333	NA
BRF1	8.70328	0.328902	0.222199	1.48021	0.138816	0.76986
BRF2	4.56547	0.254559	0.297847	0.854663	0.392738	NA
BRI3	13.8369	0.0375322	0.180989	0.207373	0.835719	0.97878
BRI3BP	10.5787	-0.237919	0.231837	-1.02623	0.304782	0.873552
BRICD5	6.43728	0.0576123	0.256208	0.224865	0.822084	NA
BRINP1	10.1475	-0.141558	0.214663	-0.659446	0.509609	0.924695
BRINP2	8.98411	0.0297057	0.22777	0.13042	0.896234	0.987617
BRINP3	4.60404	-0.135982	0.29741	-0.457221	0.647512	NA
BRIP1	6.73919	-0.280213	0.237201	-1.18133	0.237471	NA
BRIX1	11.0426	0.315296	0.215085	1.46591	0.142672	0.774912
BRK1	18.1703	-0.104325	0.142097	-0.73418	0.462839	0.915858
BRME1	7.46542	-0.126794	0.266288	-0.476152	0.633966	NA
BRMS1	11.9812	0.149496	0.174766	0.855405	0.392327	0.89486
BRMS1L	5.23362	0.0831739	0.273116	0.304537	0.760719	NA
BROX	6.87974	0.21425	0.255715	0.837847	0.402117	NA
BRPF1	7.78799	0.0298658	0.219389	0.136131	0.891717	NA
BRPF3	6.55895	0.115045	0.242992	0.47345	0.635892	NA
BRS3	7.70371	0.228727	0.299395	0.763964	0.444889	NA
BRSK1	7.0935	0.249198	0.267155	0.932783	0.350932	NA
BRSK2	7.19337	-0.310884	0.252478	-1.23133	0.218199	NA
BRWD1	22.1449	0.365417	0.154281	2.36851	0.0178598	0.373305
BRWD3	6.67925	0.0931126	0.263643	0.353176	0.723956	NA
BSCL2	9.21909	-0.355693	0.218862	-1.6252	0.10412	0.702193
BSDC1	13.5356	0.228143	0.213984	1.06617	0.286347	0.866341
BSG	13.6267	0.155543	0.166229	0.935714	0.34942	0.889321
BSN	8.47403	-0.235622	0.226617	-1.03974	0.298462	0.871738
BSND	4.22887	-0.404113	0.327751	-1.23299	0.217581	NA
BSPH1	4.27258	0.243731	0.332325	0.733412	0.463307	NA
BSPRY	5.99382	0.185063	0.283629	0.652483	0.51409	NA
BST1	5.74064	-0.362409	0.307128	-1.18	0.238002	NA
BST2	18.9107	0.30886	0.158846	1.94439	0.0518481	0.564117
BSX	6.58475	0.132479	0.2737	0.484028	0.628366	NA
BTAF1	12.7663	-0.0342823	0.180432	-0.190001	0.849308	0.980235
BTBD1	8.60957	0.207905	0.212854	0.976751	0.328692	0.886253
BTBD10	13.2203	-0.230169	0.190759	-1.20659	0.227589	0.834252
BTBD11	7.08632	-0.201935	0.241712	-0.835435	0.403473	NA
BTBD16	4.61633	0.183162	0.290518	0.630466	0.52839	NA
BTBD17	2.92218	0.0782145	0.380824	0.205382	0.837274	NA
BTBD18	6.88647	-0.132918	0.265319	-0.500973	0.61639	NA
BTBD19	12.7449	0.302933	0.205332	1.47533	0.140123	0.77244
BTBD2	7.75804	0.133845	0.213898	0.625744	0.531483	NA
BTBD3	6.35654	-0.343319	0.262569	-1.30754	0.191029	NA
BTBD6	28.3851	0.177209	0.120081	1.47575	0.140012	0.77244
BTBD7	8.00989	0.13185	0.232227	0.567764	0.570195	NA
BTBD8	6.41298	0.115163	0.246722	0.466772	0.640663	NA
BTBD9	4.37313	-0.440802	0.353403	-1.24731	0.212285	NA
BTC	40.768	0.0548781	0.15966	0.343718	0.731058	0.961184
BTD	5.61954	-0.146357	0.281599	-0.519736	0.603248	NA
BTF3	80.4645	0.115488	0.08773	1.3164	0.188038	0.810044
BTF3L4	7.03939	0.205771	0.255111	0.806593	0.419901	NA
BTG1	40.4719	0.444523	0.141081	3.15084	0.00162799	0.121465
BTG2	20.7491	0.460761	0.229315	2.00929	0.044506	0.53247
BTG3	8.22312	-0.300189	0.229386	-1.30866	0.19065	NA
BTG4	4.02914	0.0874408	0.335218	0.260847	0.79421	NA
BTK	6.76656	0.0218129	0.268074	0.0813688	0.935149	NA
BTLA	11.2817	-0.0121559	0.250097	-0.0486046	0.961234	0.994774
BTN1A1	6.54705	0.0566352	0.27801	0.203717	0.838575	NA
BTN2A1	11.6093	-0.309169	0.185209	-1.6693	0.0950571	0.687612
BTN2A2	4.22508	0.0545747	0.292559	0.186542	0.85202	NA
BTN3A1	16.1303	0.328209	0.152325	2.15466	0.0311885	0.467341
BTN3A2	9.57299	0.137911	0.198573	0.694507	0.487364	0.919495
BTN3A3	13.1543	0.455578	0.18169	2.50745	0.0121604	0.318082
BTNL2	4.98232	-0.380309	0.306726	-1.2399	0.215012	NA
BTNL3	7.06542	-0.628776	0.279944	-2.24608	0.0246988	NA
BTNL8	4.64931	-0.187901	0.337444	-0.556837	0.577639	NA
BTNL9	5.56371	-0.168903	0.284504	-0.593675	0.552729	NA
BTRC	5.93398	-0.0355362	0.276207	-0.128658	0.897628	NA
BUB1	9.15959	-0.317119	0.196841	-1.61104	0.107171	0.713453
BUB1B	13.0061	-0.103647	0.174792	-0.592976	0.553198	0.936407
BUB3	13.2746	-0.257874	0.169271	-1.52344	0.127648	0.753976
BUD13	6.02208	0.130573	0.240596	0.542709	0.587331	NA
BUD23	10.7606	-0.0848469	0.215097	-0.394458	0.693243	0.956346
BUD31	14.5618	-0.147806	0.17329	-0.852941	0.393692	0.895766
BVES	7.05275	-0.12182	0.267212	-0.455892	0.648468	NA
BYSL	6.41833	-0.280579	0.367816	-0.762822	0.445569	NA
BZW1	14.7184	0.119396	0.17255	0.691947	0.488971	0.919495
BZW2	9.60993	0.0692973	0.196915	0.351916	0.724901	0.960844
C10orf105	5.69025	-0.610477	0.304533	-2.00463	0.0450026	NA
C10orf120	5.01332	0.0898572	0.291492	0.308267	0.757879	NA
C10orf126	3.40526	-0.0251962	0.37216	-0.0677027	0.946022	NA
C10orf143	5.20386	-0.771601	0.287969	-2.67945	0.00737422	NA
C10orf53	3.75537	0.1371	0.321943	0.425852	0.670216	NA
C10orf62	6.38729	-0.0207253	0.264201	-0.0784452	0.937474	NA
C10orf67	3.95089	0.186778	0.321541	0.580886	0.561318	NA
C10orf71	6.01168	0.208573	0.274365	0.760203	0.447134	NA
C10orf82	4.61917	-0.0141588	0.300389	-0.047135	0.962406	NA
C10orf88	4.04342	0.0573197	0.334252	0.171486	0.863841	NA
C10orf90	4.89302	-0.0953876	0.285625	-0.333961	0.738409	NA
C10orf95	10.0526	-0.246541	0.229227	-1.07554	0.282135	0.865244
C10orf99	8.34007	-0.136326	0.260106	-0.524116	0.600198	0.941824
C11orf1	4.74539	-0.321032	0.291276	-1.10216	0.270393	NA
C11orf16	5.31682	0.125259	0.287423	0.435801	0.662981	NA
C11orf21	21.3894	0.116919	0.162179	0.720924	0.470956	0.916033
C11orf24	7.50141	-0.0328538	0.297695	-0.110361	0.912123	NA
C11orf42	5.4268	-0.0801037	0.2721	-0.294391	0.768459	NA
C11orf45	4.41586	-0.2683	0.301366	-0.890282	0.373315	NA
C11orf49	9.04436	-0.12971	0.23233	-0.5583	0.57664	0.940084
C11orf52	5.38596	0.0241737	0.304409	0.079412	0.936705	NA
C11orf53	3.54142	-0.520427	0.396892	-1.31126	0.189771	NA
C11orf54	5.09501	-0.0329622	0.253027	-0.130272	0.896351	NA
C11orf58	22.0918	0.0356874	0.1459	0.244601	0.806765	0.974139
C11orf65	5.80656	0.176661	0.286656	0.616281	0.537709	NA
C11orf68	6.72589	0.0904851	0.271717	0.333012	0.739125	NA
C11orf71	4.76384	0.539751	0.299641	1.80133	0.0716509	NA
C11orf80	6.70394	-0.212548	0.283444	-0.749876	0.45333	NA
C11orf86	4.88105	-0.111097	0.324891	-0.341951	0.732388	NA
C11orf87	4.81194	0.495382	0.32917	1.50494	0.132339	NA
C11orf91	5.03446	-0.0849966	0.276335	-0.307585	0.758398	NA
C11orf94	5.61065	-0.0975665	0.254184	-0.383842	0.701095	NA
C11orf96	5.27851	-0.155184	0.281541	-0.551196	0.581499	NA
C11orf97	5.29894	-0.0811314	0.291599	-0.278229	0.780836	NA
C12orf29	8.20869	-0.162267	0.240047	-0.67598	0.499053	NA
C12orf4	4.95038	0.099529	0.301211	0.330429	0.741076	NA
C12orf40	5.48901	-0.409431	0.292252	-1.40095	0.161229	NA
C12orf42	5.5851	0.566266	0.262592	2.15645	0.0310486	NA
C12orf43	7.40644	0.176403	0.229168	0.769754	0.441446	NA
C12orf50	4.8257	0.0599239	0.29542	0.202843	0.839258	NA
C12orf54	3.2664	0.316177	0.344834	0.916897	0.359196	NA
C12orf56	4.80674	-0.323278	0.299295	-1.08013	0.280084	NA
C12orf57	18.8228	0.314171	0.155581	2.01934	0.0434518	0.528694
C12orf60	5.55919	-0.470524	0.291648	-1.61332	0.106674	NA
C12orf66	5.18282	0.267692	0.272745	0.981471	0.326361	NA
C12orf71	5.58476	-0.0653615	0.270415	-0.241708	0.809006	NA
C12orf73	7.39023	0.00257645	0.244997	0.0105163	0.991609	NA
C12orf75	14.9413	-0.312415	0.145836	-2.14223	0.0321748	0.469414
C12orf76	5.37872	0.180821	0.279381	0.647221	0.517489	NA
C13orf42	5.47143	-0.409902	0.27181	-1.50804	0.131543	NA
C13orf46	7.16595	-0.0245093	0.255073	-0.0960876	0.923451	NA
C14orf119	7.89353	-0.12842	0.208831	-0.614948	0.538589	NA
C14orf132	4.59951	0.212831	0.311852	0.682476	0.494938	NA
C14orf177	5.51646	-0.385607	0.288735	-1.33551	0.18171	NA
C14orf178	6.06315	-0.077287	0.265323	-0.291294	0.770826	NA
C14orf180	4.45467	0.197856	0.29204	0.677498	0.49809	NA
C14orf28	6.71865	0.0814052	0.265971	0.306068	0.759553	NA
C14orf39	4.7604	0.30623	0.311419	0.983338	0.325441	NA
C14orf93	4.98733	0.0318451	0.273371	0.11649	0.907264	NA
C15orf39	10.7939	-0.0567912	0.188955	-0.300555	0.763754	0.966005
C15orf40	7.39585	0.0811265	0.237969	0.340912	0.73317	NA
C15orf48	19.583	-0.027931	0.145526	-0.191932	0.847795	0.980005
C15orf61	9.66098	0.165363	0.246251	0.67152	0.50189	0.922299
C15orf62	15.9172	0.230895	0.185842	1.24242	0.21408	0.828309
C15orf65	6.27518	-0.210214	0.280461	-0.749529	0.453538	NA
C16orf46	5.50032	-0.431354	0.292365	-1.4754	0.140106	NA
C16orf54	16.4751	-0.0654737	0.149573	-0.437736	0.661577	0.949779
C16orf70	7.61767	0.242256	0.234553	1.03284	0.301679	NA
C16orf72	8.99551	-0.379495	0.213246	-1.77961	0.0751392	0.637512
C16orf74	7.49538	-0.39645	0.234686	-1.68928	0.0911667	NA
C16orf78	8.21174	0.0228148	0.222374	0.102596	0.918283	NA
C16orf82	9.44454	-0.758622	0.284494	-2.66657	0.00766305	0.258646
C16orf86	4.66209	0.45637	0.302348	1.50942	0.131192	NA
C16orf87	8.43302	0.410912	0.247976	1.65706	0.0975071	0.68815
C16orf89	5.55991	0.0678111	0.321137	0.211159	0.832763	NA
C16orf90	4.89861	-0.0676631	0.285225	-0.237227	0.812481	NA
C16orf91	8.68386	0.212139	0.218156	0.97242	0.330841	0.886253
C16orf92	4.37429	0.0575253	0.292123	0.196921	0.843889	NA
C16orf95	4.73332	0.0343222	0.283712	0.120975	0.903711	NA
C16orf96	4.22535	0.236746	0.341489	0.693274	0.488138	NA
C17orf100	8.00644	-0.192003	0.248573	-0.772421	0.439865	NA
C17orf107	6.29217	0.0332948	0.261795	0.127179	0.898799	NA
C17orf113	4.30313	0.165963	0.311042	0.533571	0.593638	NA
C17orf49	25.4301	-0.0528232	0.148459	-0.35581	0.721983	0.960844
C17orf50	5.48582	-0.200328	0.283572	-0.706443	0.479913	NA
C17orf58	13.76	-0.0880148	0.166039	-0.530084	0.596054	0.941824
C17orf64	5.69121	0.249136	0.285327	0.873158	0.382577	NA
C17orf67	6.05963	-0.0628632	0.283555	-0.221697	0.82455	NA
C17orf75	10.1735	-0.126513	0.198463	-0.637465	0.523822	0.93452
C17orf78	6.09373	0.215121	0.271805	0.791456	0.428678	NA
C17orf80	7.39097	0.0323743	0.230846	0.140242	0.888469	NA
C17orf97	5.03589	0.106381	0.287347	0.370219	0.711219	NA
C17orf98	5.22608	-0.470437	0.318707	-1.47608	0.139923	NA
C17orf99	6.6906	-0.0361688	0.269028	-0.134442	0.893053	NA
C18orf21	6.60145	0.204625	0.253126	0.808393	0.418865	NA
C18orf25	7.0831	0.105645	0.228123	0.463106	0.643288	NA
C18orf32	13.4095	0.151687	0.176623	0.858819	0.390441	0.89486
C18orf54	7.93189	-0.298509	0.235904	-1.26538	0.205734	NA
C18orf63	4.07401	0.205446	0.342025	0.600675	0.548056	NA
C19orf12	6.6506	-0.100344	0.260203	-0.385638	0.699765	NA
C19orf18	4.34353	-0.199483	0.315222	-0.632832	0.526843	NA
C19orf25	10.2793	0.0595443	0.221375	0.268974	0.78795	0.972317
C19orf33	4.3537	-0.216473	0.324891	-0.666294	0.505223	NA
C19orf38	6.83359	-0.0822059	0.268467	-0.306205	0.759448	NA
C19orf44	5.67213	0.080468	0.26201	0.307118	0.758754	NA
C19orf47	5.48723	-0.103617	0.261021	-0.396967	0.691392	NA
C19orf48	8.15688	0.216323	0.209944	1.03039	0.302829	NA
C19orf53	13.0205	0.086565	0.157952	0.548045	0.583661	0.940084
C19orf54	7.08219	0.407181	0.25641	1.58801	0.112284	NA
C19orf67	3.7692	0.20509	0.299205	0.685452	0.493059	NA
C19orf71	3.78072	-0.0306276	0.342234	-0.0894932	0.92869	NA
C19orf73	6.42013	-0.0430676	0.271096	-0.158864	0.873776	NA
C19orf81	4.51131	0.228164	0.311508	0.73245	0.463894	NA
C19orf84	6.90644	-0.265132	0.257783	-1.02851	0.303712	NA
C1D	19.0512	0.0638145	0.145633	0.438186	0.661252	0.949779
C1GALT1	7.8089	0.131148	0.219818	0.596622	0.55076	NA
C1GALT1C1	7.81187	0.245071	0.254018	0.964776	0.334657	NA
C1GALT1C1L	4.43818	0.284542	0.33893	0.839531	0.401171	NA
C1orf100	4.13355	-0.145998	0.33976	-0.429711	0.667406	NA
C1orf105	5.27167	-0.295332	0.300448	-0.982974	0.32562	NA
C1orf109	6.31462	-0.366875	0.267356	-1.37224	0.16999	NA
C1orf112	9.71231	-0.0301192	0.225009	-0.133858	0.893515	0.987617
C1orf115	7.0034	-0.191296	0.257384	-0.743231	0.457342	NA
C1orf116	16.6282	-0.0118346	0.185362	-0.0638455	0.949093	0.993232
C1orf122	6.52649	-0.335876	0.26384	-1.27303	0.203008	NA
C1orf127	5.27153	0.164789	0.290429	0.567397	0.570444	NA
C1orf131	5.04915	-0.401853	0.309567	-1.29811	0.194248	NA
C1orf141	5.92267	0.235328	0.264238	0.890593	0.373148	NA
C1orf146	3.54633	-0.486781	0.349694	-1.39202	0.163916	NA
C1orf158	4.2506	-0.316571	0.352667	-0.897646	0.369374	NA
C1orf159	9.25177	0.280278	0.21877	1.28116	0.200139	0.816217
C1orf162	10.2151	-0.172463	0.220811	-0.781044	0.434777	0.908407
C1orf167	4.64928	-0.105989	0.310314	-0.341552	0.732688	NA
C1orf174	10.4341	-0.0593744	0.216356	-0.274429	0.783755	0.970959
C1orf185	6.34682	-0.35921	0.264567	-1.35773	0.174551	NA
C1orf189	6.70113	-0.401782	0.301679	-1.33182	0.182919	NA
C1orf194	4.81487	-0.313871	0.285604	-1.09897	0.27178	NA
C1orf198	6.61233	-0.0994458	0.2694	-0.369138	0.712025	NA
C1orf21	7.68338	0.154126	0.21557	0.714971	0.474627	NA
C1orf210	5.0322	0.334057	0.27356	1.22115	0.222029	NA
C1orf216	8.98399	-0.0359391	0.224119	-0.160357	0.8726	0.986054
C1orf226	4.46355	-0.0348119	0.345837	-0.10066	0.91982	NA
C1orf232	4.67365	0.0288437	0.305927	0.094283	0.924884	NA
C1orf35	7.56495	0.0415047	0.225178	0.184319	0.853763	NA
C1orf43	10.8794	0.176052	0.184599	0.953702	0.340235	0.886818
C1orf50	6.48602	0.136529	0.262022	0.521059	0.602326	NA
C1orf52	12.2034	-0.085326	0.189882	-0.449363	0.65317	0.947998
C1orf53	5.09768	-0.291474	0.315702	-0.923257	0.355873	NA
C1orf54	2.8846	0.218684	0.359272	0.608687	0.542732	NA
C1orf56	3.42063	0.691074	0.437243	1.58053	0.113986	NA
C1orf68	5.03769	-0.286507	0.305365	-0.938244	0.348119	NA
C1orf74	5.59267	-0.682445	0.2725	-2.50438	0.0122665	NA
C1orf87	4.96866	0.281763	0.292571	0.963059	0.335518	NA
C1orf94	5.05614	-0.340372	0.321353	-1.05918	0.289516	NA
C1QA	9.77475	-0.216667	0.197563	-1.0967	0.272773	0.862506
C1QB	24.8929	-0.106141	0.194211	-0.546522	0.584707	0.940084
C1QBP	16.7279	0.0300162	0.184123	0.163023	0.870501	0.986054
C1QC	6.09516	-0.195086	0.236737	-0.824063	0.409904	NA
C1QL1	7.5659	-0.292721	0.243659	-1.20136	0.229613	NA
C1QL2	12.52	-0.227384	0.229511	-0.99073	0.321818	0.883016
C1QL3	4.88977	0.636473	0.319189	1.99403	0.0461487	NA
C1QL4	5.62883	-0.0443867	0.3039	-0.146057	0.883876	NA
C1QTNF1	6.84636	-0.22048	0.225744	-0.976679	0.328728	NA
C1QTNF12	6.79106	0.173628	0.302977	0.573073	0.566595	NA
C1QTNF2	6.88762	-0.482056	0.240788	-2.00199	0.0452855	NA
C1QTNF3	5.13984	0.238786	0.274708	0.869235	0.384719	NA
C1QTNF4	9.00955	0.0749763	0.238788	0.313987	0.753531	0.964093
C1QTNF5	8.26041	0.256782	0.232607	1.10393	0.269625	NA
C1QTNF6	7.55453	0.0821454	0.24197	0.339486	0.734244	NA
C1QTNF7	5.03907	0.174805	0.281375	0.621254	0.534433	NA
C1QTNF8	4.95629	0.186332	0.333393	0.558897	0.576232	NA
C1QTNF9	5.66563	0.162932	0.271723	0.599624	0.548757	NA
C1QTNF9B	7.05961	0.0399948	0.273003	0.146499	0.883527	NA
C1R	6.45758	-0.156063	0.247186	-0.631356	0.527808	NA
C1RL	6.36832	0.120534	0.251515	0.47923	0.631775	NA
C1S	37.6651	0.134789	0.255632	0.527276	0.598002	0.941824
C2	4.95021	-0.100548	0.31648	-0.317708	0.750707	NA
C20orf141	4.32999	-0.428958	0.295543	-1.45142	0.146662	NA
C20orf144	6.75137	-0.420437	0.285296	-1.47369	0.140566	NA
C20orf173	4.93441	-0.131186	0.316752	-0.414162	0.678756	NA
C20orf202	6.3619	-0.348245	0.291929	-1.19291	0.232903	NA
C20orf203	6.58765	-0.377533	0.312608	-1.20769	0.227168	NA
C20orf204	6.95817	0.327192	0.293747	1.11386	0.265341	NA
C20orf27	7.01435	-0.151234	0.219852	-0.68789	0.491522	NA
C20orf85	5.55639	0.0804523	0.3019	0.266487	0.789864	NA
C20orf96	7.84454	0.326647	0.24485	1.33407	0.18218	NA
C21orf58	6.99554	-0.519087	0.237903	-2.18192	0.0291151	NA
C21orf62	6.21728	-0.0962881	0.276043	-0.348816	0.727227	NA
C21orf91	11.6932	0.307572	0.209406	1.46878	0.141892	0.774912
C22orf15	17.515	-0.35094	0.207706	-1.68959	0.0911057	0.682054
C22orf23	7.2991	0.134547	0.249445	0.539385	0.589621	NA
C22orf31	5.75538	0.228476	0.275958	0.827939	0.407705	NA
C22orf39	7.59225	0.216454	0.229976	0.941202	0.346601	NA
C22orf42	4.3017	0.410462	0.422918	0.970547	0.331774	NA
C2CD2	6.20076	0.0162386	0.251318	0.0646136	0.948482	NA
C2CD2L	8.25169	0.220075	0.226687	0.970833	0.331632	NA
C2CD3	4.98115	-0.0210968	0.281548	-0.0749315	0.940269	NA
C2CD4A	5.56882	0.250937	0.3181	0.788864	0.430191	NA
C2CD4B	4.67785	0.797866	0.296602	2.69002	0.00714467	NA
C2CD4C	5.05001	0.0492189	0.265026	0.185714	0.852669	NA
C2CD4D	8.78068	-0.122714	0.24804	-0.494736	0.620787	0.944255
C2CD5	8.39456	0.420952	0.214607	1.96151	0.04982	0.560515
C2CD6	4.50745	-0.180015	0.318318	-0.565519	0.57172	NA
C2orf15	5.71837	0.234225	0.29101	0.804871	0.420894	NA
C2orf16	5.76432	0.219397	0.290347	0.755637	0.449867	NA
C2orf42	8.47336	0.506888	0.248541	2.03946	0.0414045	0.516682
C2orf49	6.98051	0.537835	0.254959	2.1095	0.0349017	NA
C2orf50	3.72207	-0.731436	0.311949	-2.34473	0.0190409	NA
C2orf66	8.72687	-0.222679	0.250789	-0.887912	0.374588	0.889869
C2orf68	5.95066	-0.273093	0.271641	-1.00534	0.314731	NA
C2orf69	7.38445	0.10249	0.229432	0.446709	0.655085	NA
C2orf72	4.35413	-0.204893	0.33851	-0.60528	0.544993	NA
C2orf73	4.94185	0.235998	0.306329	0.770407	0.441059	NA
C2orf74	4.52799	0.69896	0.310061	2.25426	0.0241797	NA
C2orf76	2.56934	-0.263632	0.419112	-0.629026	0.529332	NA
C2orf78	4.90271	-0.10655	0.339584	-0.313768	0.753698	NA
C2orf80	5.73949	0.205782	0.26033	0.790463	0.429257	NA
C2orf81	6.6143	0.0716407	0.272118	0.263271	0.792342	NA
C2orf83	4.15053	-0.646066	0.341242	-1.89328	0.0583208	NA
C2orf88	5.30392	-0.150058	0.299357	-0.501267	0.616183	NA
C2orf91	4.86986	0.309726	0.279237	1.10919	0.267348	NA
C2orf92	4.74549	-0.208807	0.351078	-0.594758	0.552005	NA
C3	7.45524	0.593392	0.318355	1.86394	0.0623307	NA
C3AR1	8.47346	-0.269692	0.239813	-1.12459	0.260762	0.85511
C3orf14	6.41867	0.344001	0.298386	1.15287	0.248963	NA
C3orf18	3.35453	0.329242	0.38487	0.855463	0.392295	NA
C3orf20	3.76113	0.115091	0.318872	0.360931	0.718151	NA
C3orf22	12.0665	0.0507194	0.168245	0.301462	0.763062	0.966005
C3orf33	4.35612	0.242189	0.308782	0.784338	0.432842	NA
C3orf35	4.07837	-0.570846	0.331045	-1.72438	0.08464	NA
C3orf36	4.95702	-0.0890403	0.312913	-0.284553	0.775987	NA
C3orf38	12.554	0.0672016	0.191905	0.350182	0.726202	0.960844
C3orf49	5.34584	-0.0451573	0.283758	-0.15914	0.873558	NA
C3orf52	6.15309	-0.106052	0.273133	-0.388279	0.69781	NA
C3orf56	4.30652	-0.156147	0.331227	-0.471421	0.63734	NA
C3orf62	6.99681	-0.0498223	0.258015	-0.193098	0.846882	NA
C3orf70	4.39247	0.546185	0.287411	1.90036	0.0573856	NA
C3orf80	6.93507	0.145428	0.274641	0.529519	0.596446	NA
C3orf84	5.06273	-0.0924997	0.324468	-0.285081	0.775582	NA
C3orf85	5.32484	-0.452804	0.312559	-1.4487	0.147422	NA
C4B	7.17008	0.104561	0.266416	0.392471	0.69471	NA
C4BPA	4.27422	0.0769941	0.336306	0.228941	0.818915	NA
C4BPB	7.14348	0.514968	0.248802	2.06979	0.0384719	NA
C4orf17	7.83743	0.203596	0.25563	0.796447	0.425772	NA
C4orf19	3.31027	-0.421431	0.342391	-1.23085	0.21838	NA
C4orf3	11.9036	0.18019	0.187718	0.959898	0.337107	0.886253
C4orf33	6.28989	0.157235	0.246579	0.637665	0.523692	NA
C4orf36	3.68272	0.15729	0.339024	0.46395	0.642684	NA
C4orf45	7.50434	-0.19538	0.270363	-0.722656	0.469891	NA
C4orf46	198.959	-0.0528091	0.0867869	-0.608491	0.542862	0.936407
C4orf47	6.64866	-0.232793	0.270041	-0.862066	0.388651	NA
C4orf48	6.39958	-0.165728	0.24244	-0.683584	0.494238	NA
C4orf50	5.67951	-0.189689	0.285218	-0.665065	0.506009	NA
C4orf51	8.34203	0.136432	0.197011	0.692511	0.488617	0.919495
C4orf54	4.36134	-0.195451	0.297992	-0.655894	0.511893	NA
C5	4.42803	-0.65042	0.331727	-1.96071	0.0499133	NA
C5AR1	4.49942	-0.20575	0.342318	-0.60105	0.547807	NA
C5AR2	4.01095	-0.131329	0.346583	-0.378924	0.704745	NA
C5orf15	9.63916	0.316475	0.221122	1.43123	0.152365	0.775161
C5orf22	8.50788	-0.124003	0.21469	-0.577592	0.563539	0.936407
C5orf24	6.64923	-0.0483479	0.263689	-0.183352	0.854522	NA
C5orf34	5.05929	0.0535883	0.289742	0.184952	0.853267	NA
C5orf38	7.97718	0.279215	0.220478	1.26641	0.205367	NA
C5orf46	4.13755	-0.0104888	0.354807	-0.0295619	0.976416	NA
C5orf47	6.32162	-0.235964	0.261787	-0.901358	0.367398	NA
C5orf49	5.41251	0.523052	0.29841	1.75279	0.0796374	NA
C5orf51	8.03618	0.415167	0.232254	1.78756	0.0738476	NA
C5orf52	7.3388	0.126731	0.240457	0.527042	0.598165	NA
C5orf58	2.74021	-0.81455	0.435848	-1.86889	0.0616388	NA
C5orf60	5.14405	-0.605186	0.285923	-2.1166	0.0342936	NA
C5orf63	8.302	-0.0862451	0.226171	-0.381326	0.702961	0.959282
C5orf67	5.3335	-0.54287	0.287177	-1.89037	0.0587083	NA
C6	11.1236	-0.0557841	0.198888	-0.28048	0.77911	0.969917
C6orf118	2.87222	0.262189	0.391469	0.669758	0.503012	NA
C6orf120	5.11224	0.337328	0.25882	1.30333	0.192461	NA
C6orf132	6.39589	-0.00240508	0.274173	-0.00877214	0.993001	NA
C6orf136	5.8136	-0.417567	0.236484	-1.76574	0.0774403	NA
C6orf141	3.46061	0.234337	0.366002	0.64026	0.522003	NA
C6orf15	4.39874	-0.712472	0.328002	-2.17216	0.0298436	NA
C6orf163	4.24603	-0.146445	0.321347	-0.455722	0.64859	NA
C6orf201	5.38339	-0.0148688	0.286467	-0.051904	0.958605	NA
C6orf223	4.98538	-0.352652	0.320125	-1.10161	0.270632	NA
C6orf226	7.89806	-0.0992797	0.235709	-0.421196	0.673612	NA
C6orf47	9.02362	0.01336	0.212171	0.0629678	0.949792	0.993232
C6orf52	4.64624	0.375681	0.302862	1.24044	0.214814	NA
C6orf58	5.76092	-0.425928	0.271366	-1.56957	0.116516	NA
C6orf62	26.5549	0.256776	0.138703	1.85127	0.0641313	0.60511
C6orf89	7.808	-0.0207685	0.223925	-0.0927475	0.926104	NA
C7	8.81685	-0.916493	0.24676	-3.7141	0.000203926	0.0411711
C7orf25	8.39159	0.198251	0.254486	0.779027	0.435964	0.90852
C7orf26	7.55663	0.112062	0.237964	0.470919	0.637698	NA
C7orf31	5.89045	-0.248288	0.257546	-0.964051	0.335021	NA
C7orf33	8.44932	-0.746985	0.318837	-2.34284	0.0191376	0.385361
C7orf50	9.19554	0.143486	0.225733	0.635645	0.525008	0.934722
C7orf57	5.02366	-0.396961	0.31449	-1.26224	0.206863	NA
C7orf61	7.2549	0.0593679	0.252192	0.235408	0.813892	NA
C7orf77	5.40554	0.425863	0.274144	1.55343	0.120321	NA
C8A	4.82959	-0.341593	0.339303	-1.00675	0.314055	NA
C8B	3.83092	-0.290297	0.335664	-0.864844	0.387124	NA
C8G	7.29108	0.321682	0.26631	1.20792	0.227077	NA
[truncated: 16,680 more rows]

## Sheet: hCD45+_Partial Match
DIFFERENTIAL EXPRESSION
	baseMean	log2FoldChange	lfcSE	stat	pvalue	padj
A1BG	4.62801	0.0539868	0.246288	0.219202	0.826493	0.90252
A1CF	4.81431	-0.456238	0.238836	-1.91026	0.0561003	0.171647
A2M	4.54972	-0.517864	0.254152	-2.03762	0.0415881	0.139597
A2ML1	6.31047	-0.386821	0.198792	-1.94585	0.0516724	0.162331
A3GALT2	4.75087	-0.0764896	0.264245	-0.289464	0.772226	0.869657
A4GALT	6.30601	-0.112809	0.211371	-0.533701	0.593548	0.747718
A4GNT	4.36853	-0.494379	0.273648	-1.80663	0.0708206	0.20046
AAAS	13.4659	-0.346586	0.156186	-2.21905	0.0264831	0.102704
AACS	5.74203	-0.208377	0.20361	-1.02341	0.306115	0.503221
AADAC	4.71486	-0.129161	0.238136	-0.542381	0.587556	0.742819
AADACL2	4.34322	-0.390706	0.236597	-1.65136	0.0986658	0.247866
AADACL3	6.52247	-0.380552	0.207418	-1.83471	0.0665488	0.192545
AADACL4	6.65469	-0.163393	0.203009	-0.804859	0.420901	0.607333
AADAT	3.41881	0.0714544	0.341488	0.209244	0.834258	0.907762
AAGAB	11.8566	0.259226	0.160121	1.61894	0.10546	0.258569
AAK1	9.38461	0.710216	0.187779	3.78219	0.000155454	0.00184187
AAMDC	4.65324	-0.432245	0.234371	-1.84428	0.0651428	0.189691
AAMP	25.4095	0.446583	0.126211	3.53839	0.000402578	0.00408551
AANAT	12.4078	-0.316148	0.155864	-2.02835	0.0425241	0.14182
AAR2	5.84629	0.0925325	0.225105	0.411064	0.681026	0.808054
AARD	4.8401	-0.514472	0.24219	-2.12425	0.0336494	0.121043
AARS1	9.94687	0.274775	0.185977	1.47746	0.139552	0.308384
AARS2	5.91143	-0.0674751	0.20504	-0.329083	0.742093	0.849953
AARSD1	8.87082	0.0104315	0.17469	0.059714	0.952383	0.975936
AASDH	5.46312	0.0285894	0.23762	0.120316	0.904233	0.949275
AASDHPPT	9.05674	-0.115762	0.184199	-0.62846	0.529703	0.698576
AASS	4.38026	-0.44409	0.267974	-1.65721	0.0974763	0.245936
AATF	7.69394	0.479006	0.197809	2.42156	0.0154539	0.0697432
AATK	2.67179	0.114724	0.392633	0.292192	0.77014	0.868564
ABAT	6.61415	0.18952	0.208048	0.910942	0.362326	0.555797
ABCA1	4.81279	-0.502863	0.251508	-1.9994	0.0455656	0.148671
ABCA10	5.13846	-0.472211	0.228303	-2.06835	0.0386072	0.132595
ABCA12	5.17985	-0.12455	0.22208	-0.560834	0.574911	0.733198
ABCA13	5.0283	-0.0577778	0.252869	-0.228489	0.819266	0.898829
ABCA2	8.90306	0.62373	0.190976	3.26601	0.00109075	0.00925381
ABCA3	9.22153	0.569469	0.221536	2.57055	0.0101538	0.051832
ABCA4	6.0068	-0.514965	0.208494	-2.46992	0.0135142	0.0634524
ABCA5	4.459	-0.442385	0.272496	-1.62345	0.104492	0.256803
ABCA6	4.09381	0.135988	0.295033	0.460926	0.644852	0.784799
ABCA7	7.55003	0.691938	0.206161	3.35629	0.000789944	0.00715008
ABCA8	5.07538	-0.134315	0.235923	-0.569318	0.56914	0.729163
ABCA9	4.2223	-0.223744	0.257482	-0.868971	0.384863	0.576675
ABCB1	5.31201	-0.175227	0.231794	-0.755962	0.449672	0.632609
ABCB10	17.5399	-0.000770142	0.13395	-0.00574946	0.995413	0.998085
ABCB11	6.20111	-0.459172	0.208874	-2.19832	0.027926	0.106421
ABCB4	5.99764	-0.306959	0.217571	-1.41085	0.15829	0.334398
ABCB5	5.8561	0.135453	0.225924	0.599552	0.548805	0.712942
ABCB6	7.04083	-0.152341	0.202242	-0.75326	0.451294	0.633943
ABCB7	7.82965	-0.0800271	0.178009	-0.449569	0.653021	0.790907
ABCB8	11.2335	0.36812	0.173484	2.12192	0.0338444	0.121324
ABCB9	7.40155	-0.429875	0.193122	-2.22593	0.0260191	0.101452
ABCC1	10.7737	0.336535	0.169888	1.98092	0.0475997	0.153075
ABCC10	9.09476	0.345879	0.191583	1.80537	0.0710168	0.20068
ABCC11	4.17145	-0.669772	0.276255	-2.42447	0.0153306	0.0692978
ABCC12	4.71158	-0.220432	0.244272	-0.902404	0.366842	0.560046
ABCC2	4.88567	-0.365776	0.238387	-1.53438	0.124937	0.288726
ABCC3	7.88541	-0.561903	0.189967	-2.9579	0.00309745	0.0209637
ABCC4	6.57845	-0.00674268	0.212851	-0.0316778	0.974729	0.987801
ABCC5	4.91733	-0.162432	0.235028	-0.69112	0.48949	0.666053
ABCC6	12.0552	-0.492623	0.157882	-3.12019	0.00180736	0.0137975
ABCC8	6.90555	-0.316736	0.200447	-1.58015	0.114072	0.272317
ABCC9	4.56411	-0.297051	0.242004	-1.22746	0.219649	0.411384
ABCD1	5.25856	-0.110079	0.211119	-0.52141	0.602081	0.753376
ABCD2	9.51203	0.226224	0.167288	1.3523	0.176279	0.357245
ABCD3	5.33588	0.197722	0.259221	0.762753	0.445611	0.628988
ABCD4	5.45441	-0.0661626	0.233568	-0.283268	0.776971	0.872317
ABCE1	13.7909	0.168311	0.160172	1.05082	0.293341	0.490243
ABCF1	9.47325	0.394522	0.17738	2.22416	0.0261374	0.101722
ABCF2	9.89955	0.377955	0.181373	2.08386	0.0371729	0.129189
ABCF3	7.3034	0.208744	0.194498	1.07325	0.283161	0.479974
ABCG1	7.94069	0.296661	0.181597	1.63362	0.102339	0.253517
ABCG2	3.32589	-0.781329	0.306251	-2.55127	0.0107331	0.0539195
ABCG4	6.0952	-0.189588	0.217429	-0.871954	0.383234	0.575123
ABCG5	6.19435	-0.0656936	0.236507	-0.277766	0.781192	0.875004
ABCG8	5.53425	-0.0121626	0.228472	-0.0532347	0.957545	0.978639
ABHD1	6.47956	-0.398625	0.203928	-1.95473	0.0506151	0.159969
ABHD10	4.55974	-0.0428115	0.257912	-0.165993	0.868163	0.928623
ABHD11	7.57202	-0.480466	0.185065	-2.5962	0.00942616	0.0490565
ABHD12	6.62797	0.124644	0.203039	0.613892	0.539287	0.705967
ABHD12B	2.89512	-0.355252	0.333608	-1.06488	0.286932	0.484196
ABHD13	6.826	-0.143395	0.20096	-0.713551	0.475505	0.654753
ABHD14A	8.16499	-0.0700574	0.173784	-0.403128	0.686854	0.811434
ABHD14B	8.46726	0.00867939	0.183893	0.0471981	0.962355	0.981595
ABHD15	7.67415	0.00777001	0.196423	0.0395575	0.968446	0.984956
ABHD16A	17.3479	-0.386806	0.137867	-2.80564	0.00502166	0.0302482
ABHD16B	5.49759	-0.407984	0.23068	-1.76861	0.0769587	0.211083
ABHD17A	43.2818	0.497308	0.0887254	5.60503	2.08224e-08	6.85744e-07
ABHD17B	6.21097	0.152144	0.212173	0.717076	0.473327	0.65291
ABHD17C	8.62624	-0.215275	0.175954	-1.22348	0.221149	0.413128
ABHD18	8.30334	-0.00153137	0.182101	-0.00840946	0.99329	0.996981
ABHD2	17.4583	0.522549	0.133079	3.92661	8.61509e-05	0.001101
ABHD3	7.82089	-0.0331372	0.185996	-0.178161	0.858596	0.922313
ABHD4	7.25865	-0.603235	0.214834	-2.80791	0.00498642	0.0300747
ABHD5	7.47481	-0.0444543	0.182052	-0.244185	0.807087	0.891496
ABHD6	5.3095	-0.103392	0.255127	-0.405256	0.685289	0.810515
ABHD8	7.52769	0.0196077	0.191423	0.102431	0.918414	0.95677
ABI1	12.1451	0.365964	0.173289	2.11187	0.0346974	0.123256
ABI2	6.27444	0.212399	0.211258	1.0054	0.314705	0.512603
ABI3	9.56071	-0.0606472	0.185504	-0.326932	0.743719	0.851157
ABI3BP	2.80876	-0.174182	0.3196	-0.545001	0.585753	0.741234
ABITRAM	10.5049	-0.109102	0.169108	-0.645164	0.518821	0.689533
ABL1	11.0673	0.433736	0.186624	2.32412	0.0201189	0.0846745
ABL2	4.89524	0.137374	0.246128	0.558141	0.576748	0.734772
ABLIM1	7.4258	-0.0438471	0.200201	-0.219015	0.826638	0.902627
ABLIM2	5.52643	-0.108668	0.24113	-0.450663	0.652233	0.790391
ABLIM3	6.71816	-0.505822	0.191971	-2.63488	0.00841662	0.0451749
ABO	6.72553	-0.189125	0.208757	-0.90596	0.364957	0.557999
ABR	11.3209	0.348994	0.172231	2.02631	0.0427331	0.142263
ABRA	4.31867	-1.32576	0.359912	-3.68356	0.000229995	0.00256706
ABRACL	22.796	0.301993	0.135996	2.2206	0.0263781	0.102403
ABRAXAS1	7.93062	0.0985302	0.190676	0.516742	0.605336	0.755675
ABRAXAS2	6.80386	0.00292289	0.208402	0.0140253	0.98881	0.994669
ABT1	5.79359	0.144311	0.235729	0.612188	0.540413	0.706959
ABTB1	14.6627	0.308562	0.140285	2.19954	0.0278396	0.106238
ABTB2	7.32497	-0.305438	0.217598	-1.40368	0.160414	0.337199
ACAA1	13.1257	0.235301	0.152128	1.54673	0.121928	0.284241
ACAA2	13.6989	0.175561	0.153983	1.14013	0.254231	0.449931
ACACA	7.29225	-0.334534	0.191192	-1.74973	0.0801648	0.216568
ACACB	5.39896	-0.0392277	0.224559	-0.174687	0.861325	0.923863
ACAD10	9.58465	0.0733476	0.176967	0.41447	0.67853	0.806761
ACAD11	6.29451	-0.0796038	0.212974	-0.373773	0.708573	0.827053
ACAD8	16.8515	-0.100081	0.137534	-0.72768	0.466809	0.646955
ACAD9	12.1144	0.0507061	0.170121	0.298058	0.765659	0.865465
ACADL	3.41301	-0.46351	0.29562	-1.56793	0.116898	0.276519
ACADM	8.21479	0.113479	0.199219	0.569617	0.568937	0.729024
ACADS	12.6551	-0.281662	0.146561	-1.92181	0.0546292	0.16861
ACADSB	5.41801	-0.169578	0.222491	-0.76218	0.445952	0.629207
ACADVL	17.179	0.833192	0.162093	5.14022	2.74424e-07	6.83242e-06
ACAN	4.02629	-0.614197	0.25804	-2.38024	0.0173015	0.0759974
ACAP2	8.98129	0.465743	0.204658	2.27572	0.022863	0.0923273
ACAP3	9.74436	0.375474	0.182473	2.0577	0.0396186	0.135123
ACAT1	8.44328	-0.228952	0.204695	-1.11851	0.263351	0.459072
ACAT2	6.89396	0.225294	0.209322	1.0763	0.281791	0.478701
ACBD3	9.65293	-0.0168383	0.175558	-0.0959133	0.923589	0.959668
ACBD4	7.11412	0.104919	0.20262	0.517814	0.604588	0.755002
ACBD5	6.63111	0.140134	0.202609	0.691647	0.489159	0.665748
ACBD6	7.34196	-0.366935	0.201133	-1.82434	0.0681003	0.195486
ACBD7	6.34867	-0.431392	0.201624	-2.13959	0.0323881	0.117748
ACCS	4.43252	0.0346091	0.289538	0.119532	0.904854	0.949552
ACCSL	9.42585	-0.29053	0.183892	-1.57989	0.114131	0.272423
ACD	9.03519	0.0730505	0.179241	0.407556	0.6836	0.809347
ACE	6.6954	-0.0420188	0.203502	-0.206479	0.836417	0.909277
ACE2	5.42893	-0.494099	0.220955	-2.2362	0.0253389	0.0995838
ACER1	4.65238	-0.397955	0.258429	-1.5399	0.123585	0.286707
ACER2	6.5039	-0.0831946	0.193592	-0.429741	0.667384	0.799722
ACER3	5.10767	-0.47027	0.232556	-2.02217	0.0431583	0.14327
ACHE	5.20383	-0.303553	0.220153	-1.37882	0.167949	0.346724
ACIN1	13.1387	1.21289	0.196851	6.16148	7.20703e-10	3.25065e-08
ACKR1	4.86279	-0.052925	0.254	-0.208366	0.834943	0.908296
ACKR2	10.4251	-0.420655	0.18705	-2.24889	0.0245192	0.0969811
ACKR3	3.63638	-0.591238	0.271898	-2.17449	0.0296686	0.110869
ACKR4	5.44181	-0.555939	0.225023	-2.47059	0.0134891	0.0633665
ACLY	13.7591	0.281121	0.154202	1.82308	0.0682919	0.19575
ACMSD	4.11863	0.208064	0.257579	0.807769	0.419223	0.605707
ACO1	6.65365	0.000819302	0.216048	0.00379221	0.996974	0.998471
ACO2	17.6813	0.394669	0.152479	2.58835	0.00964363	0.0497987
ACOD1	5.96394	-0.504447	0.201696	-2.50102	0.0123835	0.0598283
ACOT1	6.85985	0.20258	0.204887	0.988739	0.322791	0.519431
ACOT11	6.64947	0.295234	0.211854	1.39357	0.163446	0.341261
ACOT12	3.79731	-0.0554451	0.293338	-0.189014	0.850082	0.917177
ACOT13	6.96297	0.217608	0.227097	0.958214	0.337955	0.533602
ACOT2	9.45262	-0.309647	0.169277	-1.82923	0.0673648	0.194324
ACOT4	8.91088	-0.275129	0.187083	-1.47063	0.141392	0.311017
ACOT6	5.37382	-0.354346	0.228555	-1.55038	0.121051	0.283115
ACOT7	7.30359	-0.009749	0.199197	-0.0489415	0.960966	0.980928
ACOT8	8.25327	0.137967	0.18123	0.761285	0.446487	0.629581
ACOT9	7.34528	0.27141	0.216339	1.25456	0.209639	0.399367
ACOX1	6.10623	-0.0583995	0.219099	-0.266545	0.78982	0.880862
ACOX2	6.92334	-0.372106	0.216298	-1.72034	0.0853709	0.225702
ACOX3	10.1807	0.109471	0.163009	0.671567	0.501859	0.676134
ACOXL	5.61928	-0.226863	0.234601	-0.967016	0.333536	0.52952
ACP1	12.8635	-0.256729	0.160893	-1.59565	0.110566	0.266573
ACP2	6.98688	-0.152746	0.194865	-0.783854	0.433126	0.618756
ACP3	5.85558	-0.170257	0.232298	-0.732923	0.463605	0.643923
ACP4	5.18516	0.250563	0.255733	0.979783	0.327193	0.523872
ACP5	13.1	0.353124	0.160408	2.2014	0.0277075	0.105934
ACP6	8.55052	-0.0734733	0.184179	-0.398923	0.68995	0.813504
ACP7	3.55922	-0.24421	0.279495	-0.873751	0.382254	0.574103
ACR	8.50188	-0.0396738	0.171789	-0.230945	0.817358	0.897743
ACRBP	5.56679	-0.255095	0.232048	-1.09932	0.271629	0.46846
ACRV1	5.3091	-0.427594	0.229413	-1.86386	0.0623415	0.184223
ACSBG1	4.11538	-0.0780874	0.260262	-0.300033	0.764152	0.864683
ACSBG2	4.92884	-0.353645	0.239198	-1.47846	0.139285	0.308236
ACSF2	40.1429	0.182393	0.118853	1.5346	0.124882	0.288685
ACSF3	7.11751	0.396067	0.189419	2.09096	0.0365314	0.127656
ACSL1	6.73609	0.238277	0.198941	1.19773	0.231023	0.424512
ACSL3	5.6089	-0.195888	0.233326	-0.839547	0.401163	0.590719
ACSL4	15.2207	0.413002	0.150792	2.73888	0.00616482	0.0354857
ACSL5	9.18023	0.219775	0.180879	1.21504	0.224349	0.416441
ACSL6	4.20081	0.415821	0.249549	1.66629	0.0956555	0.243017
ACSM1	4.85995	-0.625616	0.236319	-2.64733	0.00811292	0.0438789
ACSM2A	4.44292	0.0482587	0.277351	0.173998	0.861867	0.924137
ACSM2B	6.79471	-0.176036	0.199312	-0.883217	0.377119	0.569414
ACSM3	7.89168	-0.206788	0.189508	-1.09118	0.275193	0.472305
ACSM4	7.76933	-0.332308	0.192383	-1.72732	0.08411	0.223571
ACSM5	12.2625	-0.719736	0.149192	-4.82422	1.40554e-06	2.92368e-05
ACSM6	5.50331	-0.419964	0.225657	-1.86107	0.0627338	0.184914
ACSS1	10.0276	-0.0540647	0.186541	-0.289828	0.771948	0.869396
ACSS2	5.80568	-0.344342	0.202827	-1.69772	0.0895615	0.232792
ACSS3	4.70643	-0.271666	0.251586	-1.07981	0.280226	0.47704
ACTA1	5.32766	-0.32524	0.215325	-1.51046	0.130926	0.297129
ACTA2	51.9011	1.00379	0.182983	5.48572	4.118e-08	1.28803e-06
ACTBL2	6.26062	-0.432338	0.205921	-2.09954	0.0357695	0.125715
ACTC1	31.5591	0.251257	0.184897	1.3589	0.174178	0.354449
ACTG2	6.50497	-0.146828	0.199247	-0.736914	0.461175	0.642123
ACTL10	8.29472	-0.0807359	0.182406	-0.442617	0.658043	0.794237
ACTL6A	16.4789	-0.00721005	0.138154	-0.0521884	0.958379	0.979197
ACTL6B	6.90267	-0.121743	0.203381	-0.598593	0.549445	0.713582
ACTL7A	4.64018	0.166668	0.248666	0.670251	0.502698	0.67675
ACTL7B	5.73699	-0.192566	0.231079	-0.833336	0.404655	0.593895
ACTL8	4.93736	-0.12451	0.24796	-0.502137	0.615571	0.762997
ACTL9	8.09372	-0.152783	0.18382	-0.831157	0.405885	0.594765
ACTN1	4.61207	0.625803	0.295498	2.11779	0.0341929	0.122151
ACTN2	5.68346	-0.439243	0.214283	-2.04983	0.0403814	0.136825
ACTN3	7.173	-0.344453	0.21395	-1.60997	0.107405	0.261823
ACTN4	87.094	0.594728	0.0905184	6.57025	5.02318e-11	2.82524e-09
ACTR10	15.6251	0.0829219	0.159635	0.519446	0.603449	0.754281
ACTR1A	6.18832	0.695321	0.25903	2.68433	0.00726762	0.0402457
ACTR1B	9.88605	0.323441	0.183578	1.76187	0.0780913	0.212876
ACTR2	36.4928	0.522586	0.113108	4.62025	3.83278e-06	7.12135e-05
ACTR3	56.9489	0.834164	0.121359	6.8735	6.26458e-12	4.34864e-10
ACTR3B	8.69486	-0.0420137	0.220785	-0.190292	0.84908	0.916554
ACTR5	7.16677	-0.0537024	0.192918	-0.278369	0.780729	0.874696
ACTR6	6.97619	-0.0193455	0.19137	-0.10109	0.919479	0.957704
ACTR8	7.06029	0.0922246	0.20975	0.439687	0.660163	0.795552
ACTRT1	5.6185	-0.118315	0.210234	-0.562778	0.573586	0.731986
ACTRT2	10.8614	-0.243618	0.160149	-1.52119	0.128212	0.293104
ACTRT3	5.79605	-0.137221	0.23856	-0.575206	0.565152	0.726245
ACVR1	11.225	0.370928	0.174839	2.12153	0.0338769	0.121394
ACVR1B	9.94547	-0.0168509	0.178527	-0.0943886	0.9248	0.960297
ACVR1C	4.57887	-0.269939	0.255403	-1.05691	0.290551	0.48774
ACVR2A	8.49777	-0.133913	0.178069	-0.752026	0.452035	0.634603
ACVR2B	6.03672	-0.0273457	0.201952	-0.135407	0.89229	0.941831
ACVRL1	4.21713	-0.290517	0.252452	-1.15078	0.249822	0.445339
ACY1	8.27567	-0.0924349	0.190538	-0.485126	0.627587	0.772049
ACY3	7.01946	-0.0387243	0.2022	-0.191515	0.848122	0.91608
ACYP1	7.94766	0.0262625	0.184426	0.142401	0.886763	0.939011
ACYP2	17.5575	-0.341868	0.133593	-2.55903	0.0104966	0.0529593
ADA	8.08839	0.112854	0.186021	0.606675	0.544066	0.709749
ADA2	15.6227	0.65324	0.15259	4.281	1.86052e-05	0.000285938
ADAD1	6.03294	0.0484536	0.223445	0.216848	0.828327	0.903572
ADAD2	3.74583	0.0168966	0.283015	0.0597021	0.952393	0.975936
ADAL	5.09603	0.0690978	0.243024	0.284325	0.776162	0.871811
ADAM10	11.0737	0.425323	0.172825	2.461	0.013855	0.0645336
ADAM11	7.58696	-0.486345	0.188598	-2.57874	0.009916	0.0508406
ADAM12	5.49105	-0.200789	0.228225	-0.879784	0.378976	0.570894
ADAM15	850.149	-0.97915	0.0973482	-10.0582	8.45059e-24	4.78175e-21
ADAM17	6.23959	-0.0216159	0.218126	-0.0990981	0.92106	0.95831
ADAM18	5.0324	-0.256254	0.239225	-1.07118	0.284088	0.480957
ADAM19	28.7633	1.18997	0.135945	8.75327	2.07259e-18	4.96172e-16
ADAM2	4.54143	0.0125547	0.251196	0.0499798	0.960138	0.980494
ADAM20	4.23696	-0.348143	0.26273	-1.3251	0.185138	0.368242
ADAM21	6.35005	-0.636439	0.214365	-2.96895	0.00298819	0.0204166
ADAM22	5.69752	-0.276316	0.230974	-1.19631	0.231577	0.425153
ADAM23	4.96285	-0.239797	0.226643	-1.05804	0.290037	0.487213
ADAM28	6.12993	-0.483151	0.248025	-1.94799	0.0514157	0.161874
ADAM29	3.55457	-0.505327	0.304348	-1.66036	0.096842	0.244865
ADAM30	4.95209	-0.466908	0.24503	-1.90551	0.0567134	0.173021
ADAM32	6.84837	-0.978313	0.225055	-4.347	1.38014e-05	0.000221024
ADAM33	4.50512	-0.202285	0.259823	-0.778552	0.436244	0.621214
ADAM7	2.33389	-0.0444269	0.380026	-0.116905	0.906936	0.950562
ADAM8	15.4835	1.63206	0.182377	8.94882	3.59288e-19	1.00134e-16
ADAM9	7.12726	0.569814	0.225599	2.52578	0.0115442	0.0567425
ADAMDEC1	5.39394	-0.494288	0.216325	-2.28493	0.0223168	0.0909476
ADAMTS1	6.15079	-0.183782	0.230924	-0.795855	0.426116	0.612208
ADAMTS10	5.81057	0.0336534	0.222086	0.151534	0.879555	0.934824
ADAMTS12	4.09312	-0.373049	0.272666	-1.36816	0.171263	0.35062
ADAMTS13	8.67819	-0.110368	0.177884	-0.620449	0.534962	0.702486
ADAMTS14	5.22434	0.103992	0.239661	0.433914	0.664351	0.798056
ADAMTS15	3.21753	-0.185455	0.329269	-0.563233	0.573277	0.731892
ADAMTS16	4.04638	-0.0274364	0.28791	-0.0952951	0.92408	0.959964
ADAMTS17	3.55443	0.0310668	0.287068	0.108221	0.91382	0.954456
ADAMTS18	5.91786	0.109079	0.241919	0.45089	0.652069	0.790244
ADAMTS19	4.24954	-0.546745	0.263843	-2.07224	0.038243	0.131803
ADAMTS2	13.3399	2.18322	0.262975	8.30203	1.0235e-16	1.80195e-14
ADAMTS20	5.38516	-0.107741	0.25616	-0.420599	0.674048	0.804198
ADAMTS3	8.57522	-1.164	0.163541	-7.11751	1.0989e-12	8.65817e-11
ADAMTS4	7.84125	-0.0838429	0.188434	-0.444945	0.65636	0.792769
ADAMTS5	4.73148	-0.202375	0.285361	-0.70919	0.478206	0.656633
ADAMTS6	5.68914	-0.290659	0.216345	-1.3435	0.179111	0.360744
ADAMTS7	5.62864	-0.150873	0.216831	-0.695808	0.486549	0.66346
ADAMTS8	4.34472	-0.108432	0.253863	-0.427126	0.669287	0.801015
ADAMTS9	5.29051	0.514795	0.246203	2.09094	0.0365336	0.127656
ADAMTSL1	5.59604	0.303531	0.242615	1.25108	0.210906	0.400976
ADAMTSL2	5.55803	-0.41035	0.236964	-1.73169	0.0833281	0.222185
ADAMTSL3	3.41473	-0.193533	0.33943	-0.570169	0.568563	0.728821
ADAMTSL4	4.55917	-0.271281	0.276918	-0.979644	0.327262	0.523872
ADAMTSL5	11.4479	-0.592519	0.15667	-3.78195	0.000155603	0.00184247
ADAP1	14.3038	0.762584	0.144958	5.26072	1.43489e-07	3.82766e-06
ADAP2	7.17481	-0.456242	0.205762	-2.21733	0.0266009	0.102968
ADAR	24.8304	0.755278	0.121605	6.21092	5.26753e-10	2.48386e-08
ADARB1	7.42077	-0.688473	0.207276	-3.32153	0.000895257	0.00787268
ADARB2	4.69035	-0.235195	0.252094	-0.932964	0.350839	0.545001
ADAT1	8.4692	0.0262121	0.198124	0.132301	0.894746	0.943324
ADAT2	8.70845	0.0174373	0.187673	0.092913	0.925973	0.961128
ADAT3	13.0895	-0.176227	0.149754	-1.17678	0.239285	0.433054
ADCK1	3.91196	-0.618101	0.274297	-2.2534	0.024234	0.0962609
ADCK2	8.05069	0.114694	0.188654	0.607957	0.543216	0.709076
ADCK5	11.2185	-0.0331598	0.156334	-0.212109	0.832022	0.905804
ADCY1	5.29159	-0.28609	0.216699	-1.32022	0.186762	0.370476
ADCY10	4.82463	-0.526879	0.235315	-2.23903	0.0251537	0.0990293
ADCY2	4.74888	-0.0910361	0.235039	-0.387322	0.698518	0.819774
ADCY3	7.68556	0.133082	0.210319	0.632763	0.526888	0.696143
ADCY4	8.53534	-0.048613	0.186555	-0.260583	0.794414	0.883719
ADCY5	6.73333	-0.480261	0.190703	-2.51837	0.01179	0.0576322
ADCY6	11.9463	0.303186	0.166978	1.81572	0.0694129	0.198036
ADCY7	23.1752	0.822483	0.132743	6.19604	5.79005e-10	2.67618e-08
ADCY8	5.22146	-0.559398	0.216565	-2.58305	0.00979315	0.0504049
ADCY9	6.33005	0.21819	0.224986	0.969795	0.332149	0.528298
ADCYAP1	4.46097	-0.186298	0.251303	-0.741329	0.458494	0.639581
ADCYAP1R1	7.62608	-0.592387	0.207621	-2.85321	0.00432795	0.0270948
ADD1	14.1698	0.242901	0.177736	1.36664	0.171739	0.351323
ADD2	6.66229	-0.438041	0.199373	-2.19709	0.0280139	0.106647
ADD3	15.4441	0.345032	0.170056	2.02893	0.0424656	0.141727
ADGB	3.3313	0.110537	0.310597	0.355887	0.721925	0.835591
ADGRA1	6.00605	-0.0123033	0.216225	-0.0569003	0.954625	0.977359
ADGRA2	5.67247	0.27983	0.247054	1.13267	0.257353	0.452628
ADGRA3	7.26238	-0.292285	0.229059	-1.27603	0.201946	0.389802
ADGRB1	4.73266	-0.204226	0.241639	-0.845169	0.398016	0.588127
ADGRB2	5.05801	-0.433519	0.254092	-1.70615	0.0879798	0.230037
ADGRB3	2.70268	-0.243981	0.329111	-0.741334	0.458491	0.639581
ADGRD1	4.10452	-0.387024	0.25912	-1.49361	0.135278	0.302737
ADGRD2	14.8056	-0.49982	0.135641	-3.68488	0.000228811	0.0025569
ADGRE1	5.64973	-0.762753	0.212042	-3.59718	0.000321691	0.00339758
ADGRE2	8.66656	-0.333203	0.18347	-1.81612	0.0693523	0.197893
ADGRE5	35.8405	0.967363	0.112174	8.62376	6.47935e-18	1.44034e-15
ADGRF1	5.45757	-0.236639	0.256003	-0.924361	0.355298	0.549207
ADGRF2	4.19608	-0.180509	0.265756	-0.679228	0.496994	0.672344
ADGRF3	3.21948	-0.272846	0.305269	-0.893792	0.371433	0.564297
ADGRF4	3.46469	-0.316753	0.292327	-1.08356	0.278562	0.47563
ADGRF5	5.03373	-0.170404	0.243415	-0.700056	0.483893	0.661652
ADGRG1	12.9663	0.770644	0.151834	5.07557	3.8634e-07	9.29657e-06
ADGRG2	4.5225	-0.25075	0.252801	-0.991887	0.321253	0.518206
ADGRG3	5.226	-0.119554	0.260547	-0.458858	0.646336	0.785693
ADGRG4	5.75479	-0.284245	0.228147	-1.24589	0.212807	0.403251
ADGRG5	6.32692	0.702589	0.247569	2.83795	0.00454038	0.0280726
ADGRG6	4.93789	-0.301645	0.245902	-1.22669	0.21994	0.411599
ADGRG7	6.60895	-0.335125	0.204281	-1.64051	0.100899	0.251312
ADGRL1	7.37509	-0.0625343	0.209458	-0.298553	0.765281	0.865204
ADGRL2	11.6295	0.386627	0.174974	2.20962	0.0271313	0.104329
ADGRL3	5.1388	-0.287527	0.235464	-1.22111	0.222046	0.413964
ADGRL4	3.32214	0.0947104	0.303577	0.311981	0.755055	0.858499
ADGRV1	4.97581	-0.107822	0.265394	-0.406272	0.684543	0.810042
ADH1A	3.85981	-0.304831	0.284059	-1.07313	0.283215	0.479985
ADH1B	6.76872	-0.429111	0.196282	-2.1862	0.0288012	0.108717
ADH4	3.82238	-0.104839	0.303304	-0.345655	0.729602	0.841031
ADH5	13.0751	-0.248938	0.173996	-1.43072	0.152511	0.326625
ADH6	3.90647	-0.255784	0.252559	-1.01277	0.311171	0.508799
ADH7	4.21536	-0.440556	0.268075	-1.64341	0.100299	0.250453
ADHFE1	4.84481	-0.0754314	0.23859	-0.316154	0.751885	0.856251
ADI1	11.5145	0.114346	0.166142	0.688247	0.491297	0.667573
ADIG	7.36673	-0.208811	0.187695	-1.1125	0.265923	0.462156
ADIPOQ	6.22757	-0.568819	0.199896	-2.84557	0.00443318	0.0275752
ADIPOR1	7.52369	-0.0134886	0.198969	-0.0677925	0.945951	0.971672
ADIPOR2	9.08854	0.23609	0.192228	1.22818	0.21938	0.411005
ADIRF	6.93663	-0.526765	0.213005	-2.47302	0.0133978	0.0631122
ADK	13.0915	0.203375	0.161655	1.25808	0.208362	0.397826
ADM	5.33284	-0.500634	0.222406	-2.25099	0.0243861	0.0966592
ADM2	6.57518	-0.250373	0.201386	-1.24325	0.213777	0.40432
ADM5	6.54076	-0.196401	0.205868	-0.954015	0.340076	0.535523
ADNP	16.6489	0.331367	0.147237	2.25057	0.024413	0.0966839
ADNP2	8.86864	-0.388132	0.173686	-2.23468	0.0254387	0.0998291
ADO	7.27001	0.146565	0.198944	0.736713	0.461297	0.642245
ADORA1	4.7507	-0.355459	0.245289	-1.44915	0.147297	0.319081
ADORA2A	10.6947	0.72269	0.172533	4.1887	2.80558e-05	0.00041186
ADORA2B	4.20183	-0.483048	0.253289	-1.90711	0.0565068	0.172592
ADORA3	7.38526	-0.18342	0.209218	-0.876696	0.380652	0.572618
ADPGK	8.949	0.433179	0.196456	2.20497	0.0274562	0.105253
ADPRH	14.6854	0.0262037	0.147282	0.177915	0.85879	0.922415
ADPRHL1	4.41262	-0.280726	0.238591	-1.1766	0.239356	0.433054
ADPRM	5.82043	-0.00911896	0.223253	-0.0408458	0.967419	0.984394
ADPRS	13.8485	0.056379	0.152046	0.370801	0.710786	0.828254
ADRA1A	6.70079	-0.112241	0.219903	-0.51041	0.609764	0.759175
ADRA1B	7.74775	-0.349762	0.19487	-1.79485	0.0726769	0.203714
ADRA1D	9.74649	-0.25609	0.177137	-1.44571	0.148258	0.320493
ADRA2A	6.00737	0.058792	0.217614	0.270167	0.787032	0.87912
ADRA2B	6.16842	-0.448564	0.205511	-2.18268	0.0290594	0.109382
ADRA2C	4.34763	-0.354953	0.256229	-1.3853	0.165961	0.344261
ADRB1	5.55755	-0.222829	0.23634	-0.942831	0.345768	0.54052
ADRB2	7.9034	0.140979	0.193997	0.726708	0.467405	0.647418
ADRB3	3.91137	-0.280868	0.244517	-1.14867	0.250694	0.446211
ADRM1	13.2178	0.672277	0.178056	3.77564	0.000159598	0.00188261
ADSL	8.64393	0.105943	0.201325	0.526228	0.59873	0.751363
ADSS1	5.68489	-0.292445	0.234733	-1.24586	0.212816	0.403251
ADSS2	16.314	0.523427	0.151066	3.46489	0.000530439	0.00513739
ADTRP	3.65003	-0.187818	0.290963	-0.645507	0.518599	0.689483
AEBP1	6.35362	-0.0897812	0.220062	-0.407982	0.683287	0.809274
AEBP2	11.0912	0.301939	0.157747	1.91407	0.0556116	0.170739
AEN	21.5853	-0.689078	0.116992	-5.88993	3.86348e-09	1.47833e-07
AFAP1	8.74268	0.147851	0.209204	0.706728	0.479735	0.658055
AFAP1L1	5.35317	-0.155126	0.233569	-0.664156	0.50659	0.67942
AFAP1L2	10.2871	0.653156	0.168071	3.88618	0.000101833	0.00127489
AFDN	5.83442	-0.154343	0.226088	-0.682671	0.494815	0.670398
AFF1	18.4139	0.281024	0.131282	2.14062	0.0323048	0.117565
AFF2	4.78904	-0.114905	0.232707	-0.493773	0.621467	0.767808
AFF3	6.29696	-0.0597828	0.225543	-0.265062	0.790962	0.881503
AFF4	9.03727	-0.0172714	0.177673	-0.0972085	0.922561	0.959026
AFG1L	5.2258	-0.219338	0.228843	-0.958465	0.337828	0.533489
AFG3L2	15.9974	0.13481	0.135503	0.994889	0.31979	0.517015
AFM	4.60554	-0.609193	0.308161	-1.97686	0.048057	0.154028
AFMID	4.43114	0.11442	0.237085	0.482612	0.629371	0.773225
AFP	5.96053	-0.112995	0.229356	-0.49266	0.622253	0.768329
AFTPH	7.6391	0.394341	0.213052	1.85091	0.0641818	0.187936
AGA	6.36005	-0.412612	0.215172	-1.9176	0.0551623	0.169806
AGAP1	13.8503	0.00690724	0.140712	0.0490876	0.960849	0.980863
AGAP2	16.7862	0.134736	0.130013	1.03633	0.30005	0.497057
AGAP3	10.9519	0.54211	0.183354	2.95663	0.00311026	0.0210158
AGAP9	31.7329	-0.0119034	0.0954247	-0.124741	0.900729	0.947086
AGBL1	4.54821	-0.320727	0.241262	-1.32937	0.183727	0.36657
AGBL2	9.0245	-0.359013	0.166999	-2.14978	0.0315723	0.115711
AGBL3	6.42226	-0.598048	0.233597	-2.56017	0.0104622	0.0529003
AGBL4	5.3748	-0.0132945	0.236365	-0.0562455	0.955146	0.977595
AGBL5	19.107	0.441575	0.135396	3.26137	0.00110875	0.00936257
AGER	6.33862	0.492594	0.24073	2.04626	0.0407313	0.137611
AGFG1	15.5836	0.865226	0.158172	5.47016	4.49625e-08	1.39931e-06
AGFG2	11.8266	0.628921	0.165707	3.79538	0.000147417	0.00176456
AGGF1	11.0414	0.186306	0.205268	0.907624	0.364077	0.557292
AGK	8.83223	0.0375147	0.210015	0.178629	0.858229	0.922131
AGL	7.33998	0.000893855	0.21935	0.00407502	0.996749	0.998364
AGMAT	7.05327	-0.184083	0.192163	-0.957951	0.338087	0.533652
AGMO	4.18207	-0.221932	0.26763	-0.829247	0.406965	0.595926
AGO1	13.9895	0.329387	0.169578	1.9424	0.0520886	0.163306
AGO2	11.712	0.576642	0.168986	3.41236	0.000644021	0.00606445
AGO3	5.83603	-0.0793064	0.246696	-0.321474	0.747851	0.853218
AGO4	6.19065	-0.21883	0.204565	-1.06973	0.28474	0.481638
AGPAT1	15.9835	-0.00262625	0.141797	-0.0185212	0.985223	0.992826
AGPAT2	11.5744	0.034675	0.162156	0.213838	0.830673	0.904969
AGPAT3	10.5863	-0.144694	0.154416	-0.937044	0.348736	0.543058
AGPAT4	4.30367	0.169434	0.275037	0.616041	0.537868	0.704608
AGPAT5	8.51705	-0.216828	0.191877	-1.13004	0.258461	0.453721
AGPS	16.3248	0.0563038	0.135289	0.416175	0.677282	0.806243
AGR2	3.61287	-0.50476	0.288184	-1.75152	0.0798563	0.216047
AGR3	4.11859	-0.266863	0.262406	-1.01699	0.30916	0.506621
AGRN	8.32862	0.413937	0.201501	2.05427	0.0399499	0.13593
AGRP	7.16412	-0.0954017	0.20215	-0.471936	0.636973	0.778823
AGT	5.53799	-0.482271	0.244558	-1.97201	0.0486086	0.155231
AGTPBP1	6.7589	-0.223895	0.199438	-1.12263	0.261593	0.456944
AGTR1	6.01117	-0.13959	0.237243	-0.588384	0.556274	0.719243
AGTR2	5.19943	-0.303412	0.269259	-1.12684	0.25981	0.455086
AGTRAP	5.39839	0.321574	0.26064	1.23379	0.217283	0.408356
AGXT	6.42241	-0.326241	0.204206	-1.59761	0.110131	0.265797
AGXT2	5.28081	-0.00418107	0.221	-0.0189189	0.984906	0.992601
AHCTF1	15.6477	-0.125575	0.147756	-0.849881	0.395391	0.58601
AHCY	13.9565	0.317613	0.167005	1.90182	0.0571947	0.173997
AHCYL1	9.66607	0.245093	0.175396	1.39737	0.162302	0.33976
AHCYL2	8.6728	-0.603232	0.17139	-3.51964	0.000432134	0.00433597
AHDC1	6.12283	0.498481	0.228357	2.1829	0.0290428	0.109382
AHI1	8.25044	0.319854	0.190657	1.67764	0.0934165	0.239479
AHNAK	100.268	1.44359	0.0945188	15.2731	1.15587e-52	5.3959e-49
AHNAK2	5.16287	-0.509642	0.232679	-2.19032	0.0285012	0.107974
AHR	8.68789	0.734539	0.206425	3.55839	0.00037314	0.00383892
AHRR	5.43625	-0.0387143	0.243054	-0.159283	0.873446	0.931726
AHSA1	8.17574	0.99382	0.221159	4.4937	6.99963e-06	0.000121472
AHSG	6.10705	-0.208131	0.224589	-0.92672	0.354072	0.547997
AHSP	4.7676	-0.123743	0.255548	-0.484228	0.628224	0.772528
AICDA	4.33226	-0.437426	0.279636	-1.56427	0.117754	0.277664
AIDA	10.6213	-0.429881	0.156433	-2.74802	0.00599569	0.0347248
AIF1	15.4805	0.387166	0.148038	2.61532	0.0089145	0.0471693
AIF1L	5.46377	-0.615102	0.223054	-2.75764	0.00582206	0.033955
AIFM1	8.56951	0.204203	0.183077	1.1154	0.264679	0.46074
AIFM2	9.25251	-0.160728	0.182986	-0.878363	0.379747	0.571718
AIFM3	4.55761	-0.187537	0.255445	-0.73416	0.462851	0.643546
AIG1	5.82957	0.0413508	0.219657	0.188252	0.850679	0.917609
AIM2	7.7944	-0.415587	0.213349	-1.94793	0.0514238	0.161874
AIMP1	10.2878	0.216929	0.193417	1.12156	0.262048	0.457482
AIMP2	8.17151	0.105159	0.198154	0.530694	0.595631	0.749223
AIP	13.9081	0.854726	0.15278	5.5945	2.2126e-08	7.21044e-07
AIPL1	4.74974	-0.0519102	0.240109	-0.216195	0.828836	0.903702
AIRE	8.34624	-0.543001	0.163451	-3.3221	0.000893425	0.0078693
AJAP1	5.18083	-0.190375	0.220474	-0.86348	0.387874	0.57919
AJM1	12.1206	0.340078	0.167074	2.0355	0.0418007	0.140033
AJUBA	11.563	-0.777217	0.147027	-5.28621	1.24879e-07	3.39428e-06
AK1	17.6033	1.11509	0.132545	8.41288	4.00078e-17	7.62313e-15
AK2	16.6238	0.303504	0.141889	2.13902	0.0324337	0.117851
AK3	10.5834	0.335223	0.1686	1.98828	0.0467809	0.151157
AK4	18.932	-0.387925	0.125441	-3.09249	0.00198487	0.0148313
AK5	4.80408	-0.44062	0.244929	-1.79897	0.0720241	0.20264
AK6	8.79999	-0.297845	0.188841	-1.57722	0.114744	0.273154
AK7	8.2975	-0.31706	0.193057	-1.64231	0.100525	0.25085
AK8	20.5214	-0.41923	0.17066	-2.45652	0.014029	0.0651
AK9	5.86295	-0.194432	0.203204	-0.956832	0.338652	0.534077
AKAIN1	3.47636	-0.0929828	0.29429	-0.315957	0.752035	0.856266
AKAP1	13.9	-0.289007	0.141966	-2.03574	0.0417762	0.139976
AKAP10	9.26741	-0.0761426	0.178287	-0.427079	0.669322	0.801015
AKAP11	10.4942	0.209073	0.167452	1.24856	0.211827	0.40211
AKAP12	6.92061	-0.669414	0.206145	-3.2473	0.00116507	0.00972956
AKAP13	8.9504	1.01885	0.206683	4.92954	8.24243e-07	1.81514e-05
AKAP14	4.28151	-0.267663	0.266768	-1.00335	0.31569	0.513625
AKAP17A	14.6285	0.636688	0.156352	4.07215	4.65808e-05	0.000641224
AKAP3	4.6012	-0.614451	0.224279	-2.73967	0.00615018	0.0354233
AKAP4	5.52384	-0.148042	0.220768	-0.670576	0.502491	0.67667
AKAP5	10.0975	0.133283	0.17751	0.750851	0.452743	0.63515
AKAP6	4.91601	-0.0829672	0.224361	-0.369794	0.711536	0.828789
AKAP7	7.57015	-0.487538	0.190774	-2.55559	0.0106009	0.053336
AKAP8	7.79259	0.457043	0.212206	2.15377	0.0312585	0.114949
AKAP8L	13.1683	0.734954	0.167902	4.37728	1.2017e-05	0.000195124
AKAP9	6.27563	0.167589	0.215927	0.776137	0.437668	0.62253
AKIP1	4.98648	0.336156	0.256232	1.31192	0.189546	0.373748
AKIRIN1	8.82806	0.311889	0.204118	1.52798	0.126517	0.290694
AKIRIN2	16.6635	0.160893	0.145649	1.10467	0.269305	0.465928
AKNA	61.0115	1.04597	0.0882334	11.8546	2.03751e-32	2.92665e-29
AKNAD1	6.96009	-0.7319	0.285535	-2.56326	0.0103695	0.0526301
AKR1A1	11.0573	0.251969	0.18518	1.36067	0.173618	0.353579
AKR1B1	8.94738	0.123909	0.196357	0.631037	0.528016	0.69719
AKR1B15	7.62508	-0.511625	0.185285	-2.76129	0.00575734	0.0336695
AKR1C1	6.07532	-0.292504	0.218658	-1.33773	0.180986	0.363157
AKR1C2	3.59392	-0.593826	0.281202	-2.11174	0.0347088	0.123256
AKR1C3	6.90645	-0.269454	0.207038	-1.30147	0.193097	0.378114
AKR1C4	3.45836	-0.858019	0.316541	-2.71061	0.00671602	0.037891
AKR1D1	6.64614	-0.365797	0.216032	-1.69325	0.0904077	0.233909
AKR1E2	6.88024	-0.17504	0.211586	-0.827275	0.408081	0.596766
AKR7A2	5.27758	-0.401029	0.241832	-1.65829	0.0972582	0.245554
AKR7A3	10.4839	-0.601847	0.158718	-3.79192	0.000149488	0.00178363
AKR7L	8.94778	-0.602082	0.166187	-3.62293	0.00029129	0.00313864
AKT1	14.2403	1.11356	0.167458	6.6498	2.93485e-11	1.71258e-09
AKT1S1	8.83331	-0.236672	0.174741	-1.35442	0.175604	0.356379
AKT2	10.7459	0.404922	0.177256	2.28439	0.0223489	0.0909989
AKT3	9.7867	0.516788	0.193911	2.66508	0.00769693	0.0421357
AKTIP	8.37477	0.242946	0.214676	1.13169	0.257765	0.453069
ALAD	8.14911	0.432485	0.197726	2.18729	0.0287215	0.108566
ALAS1	8.52467	-0.0934648	0.217414	-0.429894	0.667273	0.79964
ALAS2	8.97116	-0.69988	0.21648	-3.233	0.00122496	0.0101041
ALB	5.06322	-0.306226	0.234627	-1.30516	0.191838	0.3767
ALCAM	7.23995	0.135179	0.193395	0.69898	0.484565	0.662033
ALDH16A1	6.78974	-0.457884	0.203167	-2.25373	0.0242132	0.0962396
ALDH18A1	9.25974	0.270319	0.176284	1.53342	0.125171	0.288919
ALDH1A1	5.38476	-0.276901	0.241401	-1.14706	0.251357	0.446966
ALDH1A2	6.51797	-0.749201	0.200045	-3.74516	0.000180276	0.00208432
ALDH1A3	5.33466	-0.208614	0.224778	-0.928085	0.353363	0.547354
ALDH1B1	7.54981	-0.146766	0.182112	-0.805911	0.420294	0.606832
ALDH1L1	5.22443	-0.213999	0.23465	-0.911994	0.361772	0.5553
ALDH1L2	6.36893	0.0364372	0.203889	0.178711	0.858165	0.922115
ALDH2	10.2407	0.0787886	0.19345	0.407282	0.683801	0.809523
ALDH3A1	4.63751	-0.274018	0.241907	-1.13274	0.257323	0.452618
ALDH3A2	11.1789	0.245467	0.17226	1.42498	0.154163	0.328918
ALDH3B1	3.44878	-0.602455	0.27876	-2.1612	0.0306799	0.113488
ALDH3B2	17.412	-0.592562	0.146836	-4.03554	5.44768e-05	0.000735004
ALDH4A1	6.11218	-0.0266455	0.22365	-0.119139	0.905165	0.949741
ALDH5A1	6.71696	-0.0881603	0.19978	-0.441288	0.659005	0.794935
ALDH6A1	6.21849	-0.18137	0.208098	-0.871559	0.383449	0.575251
ALDH7A1	5.38745	-0.406751	0.253022	-1.60757	0.10793	0.262544
ALDH8A1	4.95087	-0.178086	0.249693	-0.71322	0.475709	0.654925
ALDH9A1	13.0316	0.272889	0.158022	1.72691	0.0841841	0.223656
ALDOA	86.2163	0.837127	0.100993	8.28892	1.14279e-16	1.95773e-14
ALDOB	5.78146	-0.563742	0.218311	-2.58229	0.00981459	0.0505009
ALDOC	8.33856	-0.0158865	0.18729	-0.0848234	0.932402	0.964861
ALG10	9.07022	-0.65054	0.175715	-3.70225	0.0002137	0.00240676
ALG10B	30.6848	-0.195469	0.14732	-1.32683	0.184563	0.367454
ALG12	6.7734	0.376285	0.230394	1.63323	0.102421	0.253517
ALG13	6.68451	0.331249	0.206125	1.60703	0.108048	0.262603
ALG14	5.55007	-0.00915467	0.221242	-0.0413786	0.966994	0.98427
ALG1L	13.8964	-0.359956	0.157384	-2.28712	0.022189	0.090585
ALG1L2	11.4709	-0.402974	0.154585	-2.60681	0.00913902	0.048016
ALG2	9.76136	-0.31681	0.170714	-1.8558	0.0634827	0.186532
ALG3	8.41476	0.0972145	0.186389	0.521569	0.60197	0.753364
ALG5	7.98995	0.362003	0.215002	1.68372	0.0922366	0.237236
ALG6	13.5041	-0.231345	0.150139	-1.54087	0.123349	0.286443
ALG8	4.81664	0.361715	0.295455	1.22426	0.220853	0.412701
ALG9	6.88593	-0.0230063	0.237551	-0.0968477	0.922847	0.959193
ALK	4.79452	-0.221246	0.23876	-0.926649	0.354109	0.548005
ALKAL1	5.445	-0.358192	0.233255	-1.53562	0.124631	0.288487
ALKAL2	3.9123	-0.610703	0.277568	-2.20019	0.0277932	0.106126
ALKBH1	6.72268	-0.148799	0.207486	-0.717154	0.473279	0.652891
ALKBH2	8.50501	-0.118599	0.186724	-0.635155	0.525328	0.694711
ALKBH3	5.59713	-0.15374	0.213347	-0.720607	0.471151	0.650678
ALKBH4	7.78755	-0.259692	0.198338	-1.30934	0.190418	0.374874
ALKBH5	19.539	0.516678	0.154412	3.34611	0.000819539	0.0073504
ALKBH6	7.77801	0.1371	0.196039	0.699349	0.484334	0.66198
ALKBH7	8.59908	0.37109	0.216499	1.71405	0.0865198	0.227419
ALKBH8	5.8465	0.0369353	0.222104	0.166297	0.867923	0.928486
ALLC	4.7358	0.0415235	0.257677	0.161145	0.871979	0.930694
ALMS1	8.76699	-0.405899	0.20443	-1.98552	0.0470868	0.15191
ALOX12	6.62087	-0.524629	0.207498	-2.52835	0.0114599	0.0565398
ALOX12B	6.91145	-0.349638	0.209	-1.67291	0.0943446	0.240806
ALOX15	9.97285	-0.50506	0.177839	-2.83999	0.00451156	0.0279047
ALOX15B	6.82508	-0.333539	0.211601	-1.57627	0.114964	0.273459
ALOX5	5.34561	-0.419999	0.247206	-1.69898	0.0893226	0.232421
ALOX5AP	24.8708	0.44543	0.144066	3.09185	0.0019891	0.0148451
ALOXE3	7.06652	-0.356559	0.223155	-1.59781	0.110086	0.265723
ALPG	5.09406	0.183644	0.236051	0.777983	0.436579	0.62136
ALPI	4.7532	-0.255464	0.251597	-1.01537	0.309931	0.507305
ALPK1	6.22294	-0.00587583	0.237644	-0.0247253	0.980274	0.989762
ALPK2	5.39536	-0.285334	0.235331	-1.21248	0.225328	0.417656
ALPK3	5.2986	-0.155975	0.231261	-0.674456	0.500021	0.674973
ALPL	6.7795	-0.0667664	0.225227	-0.296441	0.766893	0.866421
ALPP	4.88657	-0.120646	0.230846	-0.522626	0.601235	0.752874
ALS2	5.62605	0.0822457	0.220665	0.372717	0.709359	0.827401
ALS2CL	5.27335	-0.157763	0.216011	-0.73035	0.465176	0.645337
ALX1	6.57711	-0.482495	0.22199	-2.1735	0.0297426	0.111055
ALX3	5.29439	-0.225971	0.239814	-0.94228	0.346049	0.540797
ALX4	4.67608	0.0646978	0.24266	0.266619	0.789762	0.880862
ALYREF	23.5259	0.216348	0.13532	1.59878	0.109869	0.265508
AMACR	5.55569	-0.445394	0.208487	-2.13632	0.0326536	0.11835
AMBN	4.64296	-0.306671	0.248597	-1.2336	0.21735	0.408423
AMBP	5.62114	-0.0516056	0.229914	-0.224456	0.822402	0.900054
AMBRA1	8.1875	0.669564	0.196157	3.41341	0.00064155	0.00604423
AMD1	24.1334	0.130402	0.119416	1.092	0.274834	0.472026
AMDHD1	5.33246	-0.178126	0.245445	-0.725727	0.468006	0.647778
AMDHD2	10.0646	0.415051	0.190172	2.18251	0.0290722	0.109382
AMELX	6.62413	-0.396324	0.210633	-1.88159	0.0598919	0.179253
AMELY	3.24279	0.0114199	0.366302	0.0311761	0.975129	0.987801
AMER1	6.32739	0.0196574	0.200885	0.0978537	0.922048	0.95876
AMER2	6.08801	-0.324991	0.235748	-1.37855	0.168033	0.346746
AMER3	4.65651	-0.366289	0.24739	-1.48062	0.138709	0.307597
AMFR	13.7366	0.584957	0.1873	3.12311	0.00178953	0.0137007
AMH	12.899	-0.367128	0.149471	-2.45619	0.0140419	0.0651442
AMHR2	6.16746	-0.376373	0.217082	-1.73378	0.0829566	0.221641
AMIGO1	6.22467	-0.336708	0.201639	-1.66985	0.0949484	0.241809
AMIGO2	10.4741	-0.0804316	0.157879	-0.50945	0.610437	0.759484
AMIGO3	4.43012	-0.221345	0.241132	-0.917939	0.358651	0.552484
AMMECR1	4.34829	0.0179392	0.243546	0.0736586	0.941282	0.969345
AMMECR1L	12.4991	0.487536	0.167951	2.90285	0.00369785	0.0240328
AMN	3.56034	-0.787298	0.259737	-3.03114	0.00243634	0.0174105
AMN1	5.09143	-0.582132	0.232013	-2.50904	0.0121058	0.0588372
AMOT	5.68482	-0.360995	0.219517	-1.6445	0.100074	0.250057
AMOTL1	4.68988	0.00970089	0.253154	0.0383201	0.969432	0.98553
AMOTL2	10.5262	-0.359102	0.152877	-2.34895	0.0188262	0.0805919
AMPD1	6.29515	-0.427165	0.216205	-1.97574	0.0481846	0.154331
AMPD2	16.9311	-0.410047	0.137814	-2.97536	0.00292648	0.0201572
AMPD3	7.61116	-0.293985	0.190414	-1.54393	0.122606	0.285215
AMPH	4.42202	-0.111613	0.281419	-0.396608	0.691656	0.814818
AMT	8.61408	-0.420007	0.19895	-2.11112	0.0347622	0.123359
AMTN	3.94973	-0.620093	0.284661	-2.17836	0.0293793	0.110227
AMY1A	22.051	-0.110415	0.110747	-0.997002	0.318764	0.516063
AMY2B	6.26645	0.0542162	0.226408	0.239462	0.810747	0.893661
AMZ1	11.8595	-0.495046	0.145701	-3.39768	0.000679597	0.00633773
AMZ2	17.1623	-0.135019	0.125008	-1.08008	0.280106	0.477012
ANAPC1	11.6373	-0.190287	0.154441	-1.2321	0.217913	0.409201
ANAPC10	10.6043	0.0559147	0.161938	0.345285	0.72988	0.841143
ANAPC11	13.1801	0.381566	0.160964	2.3705	0.017764	0.0774212
ANAPC13	6.4773	-0.142211	0.206072	-0.690104	0.490129	0.66662
ANAPC15	11.3467	-0.0986948	0.188326	-0.524062	0.600235	0.752379
ANAPC16	13.9997	0.723341	0.178767	4.04628	5.20383e-05	0.000705673
ANAPC2	8.85744	0.615152	0.197577	3.11347	0.00184898	0.0140293
ANAPC4	5.53665	0.208007	0.245347	0.847808	0.396545	0.587005
ANAPC5	22.9279	0.664743	0.133977	4.96162	6.99087e-07	1.57467e-05
ANAPC7	7.77171	0.188837	0.188747	1.00048	0.317079	0.51463
ANG	6.25809	-0.448217	0.188431	-2.37868	0.0173749	0.0761955
ANGEL1	4.3306	-0.248221	0.263879	-0.940662	0.346878	0.541667
ANGEL2	5.84546	-0.248415	0.21747	-1.14229	0.253332	0.449194
ANGPT1	5.12756	-0.398552	0.254648	-1.56511	0.117557	0.277421
ANGPT2	4.32101	-0.040679	0.283031	-0.143726	0.885717	0.938382
ANGPT4	6.73168	-0.360744	0.212673	-1.69623	0.0898417	0.233037
ANGPTL1	4.01713	1.39111	0.354066	3.92895	8.53178e-05	0.00109119
ANGPTL2	5.43113	-0.0612838	0.252373	-0.24283	0.808137	0.891917
ANGPTL3	4.7898	0.136657	0.25375	0.538551	0.590197	0.744846
ANGPTL4	3.96166	-0.108683	0.263085	-0.41311	0.679526	0.807285
ANGPTL5	3.16051	0.188278	0.393801	0.478103	0.632577	0.775785
ANGPTL6	6.31603	-0.810023	0.205009	-3.95116	7.77741e-05	0.00100573
ANGPTL7	4.12998	-0.161756	0.262422	-0.616395	0.537634	0.7045
ANGPTL8	6.90362	-0.509224	0.197306	-2.58088	0.00985493	0.0506108
ANHX	5.87475	-0.332797	0.231559	-1.4372	0.15066	0.323942
ANK1	13.8503	-1.04936	0.233626	-4.4916	7.06899e-06	0.000122332
ANK2	4.21747	-0.266142	0.259799	-1.02442	0.305639	0.502717
ANK3	5.63241	-0.420466	0.227327	-1.84961	0.0643694	0.188323
ANKAR	6.02423	0.250509	0.215076	1.16475	0.244122	0.439031
ANKDD1A	7.04934	0.0442124	0.205174	0.215487	0.829388	0.90401
ANKDD1B	5.99723	-0.42682	0.221529	-1.9267	0.0540165	0.167526
ANKEF1	4.51405	-0.011345	0.23846	-0.0475762	0.962054	0.981395
ANKFN1	2.95378	-0.523196	0.343784	-1.52187	0.128041	0.292895
ANKFY1	10.0988	0.478692	0.1792	2.67127	0.00755645	0.0415371
ANKH	9.13754	-0.105328	0.188739	-0.558063	0.576801	0.734772
ANKHD1	14.7472	0.356184	0.155048	2.29725	0.0216043	0.0889761
ANKIB1	8.82291	0.364557	0.195988	1.8601	0.062872	0.185204
ANKK1	4.08947	-0.181268	0.262127	-0.691526	0.489235	0.665803
ANKLE1	7.25474	-0.597875	0.224667	-2.66116	0.00778722	0.0424693
ANKLE2	18.7868	0.523195	0.130987	3.99425	6.48989e-05	0.000856436
ANKMY1	13.7645	-0.341437	0.154342	-2.21222	0.0269516	0.103766
ANKMY2	5.90429	0.212659	0.226293	0.939751	0.347346	0.541898
ANKRA2	4.90104	0.178306	0.238293	0.748262	0.454302	0.636398
ANKRD1	4.62868	-0.228186	0.249061	-0.916184	0.35957	0.553388
ANKRD10	19.9276	0.636136	0.148526	4.283	1.84387e-05	0.000283846
ANKRD11	22.4197	0.762248	0.130218	5.85365	4.80901e-09	1.79597e-07
ANKRD12	9.95821	0.234507	0.186657	1.25635	0.208989	0.398657
ANKRD13A	12.6194	0.386779	0.167743	2.30579	0.0211223	0.0875509
ANKRD13B	6.86194	0.303401	0.216205	1.4033	0.160527	0.337199
ANKRD13C	8.60866	0.48932	0.197582	2.47654	0.0132663	0.0627657
ANKRD13D	23.6775	-0.0640773	0.11147	-0.574841	0.565399	0.726414
ANKRD16	5.0362	-0.562624	0.22274	-2.52592	0.0115394	0.056734
ANKRD17	13.6535	0.906802	0.174612	5.19324	2.0666e-07	5.32272e-06
ANKRD18A	18.9562	-0.173925	0.18123	-0.959689	0.337212	0.533081
ANKRD18B	3.01515	-0.253095	0.353071	-0.716838	0.473474	0.652968
ANKRD2	3.66415	-0.670396	0.298891	-2.24294	0.0249005	0.0981358
ANKRD20A1	25.6112	-0.219357	0.11733	-1.86957	0.061543	0.182818
ANKRD22	3.4273	-0.670424	0.286992	-2.33603	0.0194895	0.0826731
ANKRD23	6.63596	-0.0488888	0.194199	-0.251746	0.801237	0.887723
ANKRD24	5.01194	-0.491885	0.237536	-2.07078	0.0383792	0.132175
ANKRD26	3.16234	-0.361047	0.320643	-1.12601	0.260162	0.455472
ANKRD27	7.55002	-0.0386778	0.190034	-0.203531	0.83872	0.910283
ANKRD28	7.33379	-0.253431	0.196992	-1.2865	0.198267	0.385409
ANKRD29	5.61179	-0.0446114	0.242691	-0.18382	0.854155	0.919499
ANKRD30A	7.61495	-0.366453	0.245882	-1.49036	0.13613	0.303843
ANKRD30B	3.91963	-0.174955	0.26435	-0.661833	0.508078	0.680376
ANKRD30BL	22.6018	-0.395496	0.113317	-3.49017	0.000482717	0.00477425
ANKRD31	4.98621	-0.0406501	0.285752	-0.142256	0.886877	0.939079
ANKRD33	4.70561	-0.33102	0.247645	-1.33667	0.181331	0.363616
ANKRD33B	5.902	0.247541	0.229393	1.07911	0.280537	0.477275
ANKRD34A	6.73541	-0.503778	0.207105	-2.43248	0.0149959	0.0681312
ANKRD34B	6.17605	-0.422517	0.220424	-1.91684	0.0552586	0.169898
ANKRD34C	5.53319	0.0195792	0.236575	0.0827609	0.934042	0.965638
ANKRD35	7.64923	-0.0708906	0.192289	-0.368667	0.712376	0.829132
ANKRD36	39.1007	-0.0466168	0.0922079	-0.505562	0.613164	0.76148
ANKRD36B	89.9538	0.303772	0.0805636	3.77059	0.000162865	0.00191149
ANKRD36C	9.28843	0.276353	0.18238	1.51526	0.129707	0.29526
ANKRD37	6.04299	-0.176207	0.210999	-0.835108	0.403657	0.593082
ANKRD39	11.2184	-0.0797517	0.179448	-0.444427	0.656734	0.793118
ANKRD40	5.56087	0.563755	0.2293	2.45859	0.0139484	0.064807
ANKRD40CL	4.95813	-0.117714	0.237411	-0.495823	0.620019	0.766577
ANKRD42	6.04541	-0.0626656	0.235005	-0.266656	0.789734	0.880862
ANKRD44	17.8936	0.869308	0.155307	5.59733	2.17672e-08	7.13087e-07
ANKRD45	5.89283	-0.314983	0.205976	-1.52922	0.12621	0.290309
ANKRD46	7.92158	-0.0635742	0.239827	-0.265084	0.790945	0.881503
ANKRD49	8.72185	-0.164547	0.187794	-0.876209	0.380916	0.572776
ANKRD50	4.08951	-0.0896976	0.258661	-0.346777	0.728759	0.840521
ANKRD52	9.06381	0.508706	0.205432	2.47628	0.013276	0.062792
ANKRD53	4.7761	-0.234298	0.369292	-0.634453	0.525785	0.695079
ANKRD54	7.18311	0.313543	0.209835	1.49423	0.135115	0.302544
ANKRD55	6.0126	-0.0944474	0.218347	-0.432556	0.665338	0.798432
ANKRD6	2.73601	0.0746452	0.352297	0.211882	0.832199	0.905891
ANKRD60	4.89263	-0.413493	0.237561	-1.74058	0.0817574	0.219536
ANKRD61	6.47537	-0.458477	0.207106	-2.21373	0.0268473	0.103493
ANKRD62	8.26932	-0.670556	0.206052	-3.2543	0.00113671	0.00954825
ANKRD63	5.31721	-0.139041	0.230269	-0.603823	0.545962	0.711105
ANKRD65	6.52723	-0.604948	0.214242	-2.82366	0.0047478	0.0290389
ANKRD66	6.04381	-0.0632248	0.21881	-0.288948	0.772621	0.869944
ANKRD7	4.59341	-0.353634	0.25269	-1.39948	0.16167	0.338967
ANKRD9	5.02264	-0.122988	0.233851	-0.525922	0.598942	0.751515
ANKS1A	6.31428	0.645719	0.229773	2.81025	0.00495028	0.0299341
ANKS1B	4.93487	-0.085736	0.26566	-0.322728	0.746901	0.85265
ANKS3	5.82123	-0.529148	0.220196	-2.40307	0.0162579	0.0724716
ANKS4B	4.87568	-0.548675	0.235174	-2.33306	0.0196451	0.08322
ANKS6	4.03638	-0.121469	0.308139	-0.394203	0.693431	0.815881
ANKUB1	3.51911	-0.172297	0.277274	-0.621395	0.53434	0.701915
ANKZF1	9.336	0.287766	0.175874	1.6362	0.101797	0.252672
ANLN	10.3273	-0.229819	0.160351	-1.43322	0.151794	0.325611
ANO1	4.12261	-0.337203	0.267355	-1.26125	0.207217	0.396867
ANO10	6.62851	-0.0445081	0.218361	-0.203828	0.838488	0.910283
ANO2	7.99088	-0.0468069	0.19524	-0.23974	0.810531	0.893609
ANO3	4.94938	-0.26421	0.254316	-1.03891	0.298848	0.495902
ANO4	7.55455	-0.143496	0.190451	-0.753456	0.451176	0.633921
ANO5	3.12502	-0.206599	0.377583	-0.547161	0.584268	0.740167
ANO6	8.74943	0.0522897	0.179518	0.291279	0.770838	0.868957
ANO7	6.61621	-0.0585847	0.225315	-0.260012	0.794854	0.883997
ANO8	8.79142	0.0596171	0.177971	0.334981	0.737639	0.846585
ANO9	7.80861	0.111689	0.215668	0.517875	0.604546	0.755002
ANOS1	2.60013	0.065881	0.357549	0.184258	0.853811	0.919236
ANP32A	12.9722	0.52041	0.159465	3.26347	0.00110056	0.00932006
ANP32B	21.8999	0.619497	0.148045	4.18451	2.85777e-05	0.000418535
ANP32D	5.19023	-0.27632	0.257532	-1.07295	0.283292	0.479985
ANP32E	18.386	0.339135	0.150348	2.25567	0.0240911	0.0958156
ANPEP	13.8883	0.318403	0.164936	1.93047	0.0535486	0.166424
ANTKMT	19.5787	-0.24402	0.133127	-1.83298	0.0668054	0.19315
ANTXR1	8.55315	-0.267253	0.197138	-1.35566	0.175206	0.355749
ANTXR2	15.8313	-0.234577	0.15756	-1.48881	0.136538	0.3045
ANTXRL	7.49774	-0.15738	0.192754	-0.816484	0.414223	0.601835
ANXA1	32.7751	1.08738	0.132788	8.18883	2.63774e-16	4.39773e-14
ANXA10	7.37338	-0.238038	0.196824	-1.2094	0.226511	0.418776
ANXA11	25.8737	0.812004	0.124533	6.52042	7.01121e-11	3.87338e-09
ANXA13	4.83908	-0.248708	0.238545	-1.0426	0.297132	0.494505
ANXA2	38.4271	0.425166	0.119124	3.56911	0.000358201	0.00370154
ANXA2R	13.2816	-0.107594	0.148469	-0.724687	0.468644	0.648382
ANXA3	7.02805	-0.0300286	0.195976	-0.153225	0.878221	0.934183
ANXA4	6.81402	0.56118	0.246247	2.27893	0.022671	0.0918098
ANXA5	18.2439	0.990932	0.157166	6.30499	2.88215e-10	1.40886e-08
ANXA6	29.8498	1.14318	0.152117	7.51511	5.68618e-14	5.53011e-12
ANXA7	17.2654	0.547114	0.174818	3.12961	0.00175038	0.0134838
ANXA8	10.7453	-0.404371	0.16375	-2.46944	0.0135324	0.0634742
ANXA9	6.34012	-0.0382832	0.206655	-0.185252	0.853031	0.918822
AOAH	8.9688	0.519378	0.16624	3.12426	0.00178254	0.0136527
AOC1	5.38306	-0.033599	0.244318	-0.137522	0.890618	0.940894
AOC2	3.70515	-0.218131	0.300515	-0.725855	0.467928	0.647778
AOC3	5.80296	-0.370384	0.217469	-1.70316	0.0885384	0.231239
AOPEP	6.59581	0.0631646	0.194439	0.324856	0.74529	0.852064
AOX1	5.26184	-0.51848	0.242948	-2.13412	0.032833	0.118862
AP1AR	5.94685	-0.00710691	0.20711	-0.0343147	0.972626	0.987035
AP1B1	11.4742	0.78034	0.196628	3.96861	7.2292e-05	0.000943332
AP1G1	11.5209	0.613799	0.176463	3.47834	0.000504532	0.00494547
AP1G2	8.38288	0.103888	0.190852	0.544337	0.58621	0.741604
AP1M1	10.4763	0.208168	0.162296	1.28264	0.199619	0.38727
AP1M2	5.48387	-0.403692	0.228786	-1.76449	0.077649	0.212135
AP1S1	7.60896	-0.230306	0.199079	-1.15685	0.247332	0.442888
AP1S2	13.9858	0.332196	0.1472	2.25677	0.0240224	0.0956033
AP1S3	5.98804	-0.24922	0.209673	-1.18861	0.234593	0.427915
AP2A1	16.3163	0.158342	0.139712	1.13334	0.257071	0.452404
AP2A2	16.2413	0.335409	0.136629	2.45489	0.0140927	0.0653456
AP2B1	15.7412	0.607928	0.161381	3.76703	0.000165203	0.00193164
AP2M1	20.3931	0.666435	0.144587	4.60922	4.04186e-06	7.45051e-05
AP2S1	17.3483	0.826699	0.163367	5.06039	4.18395e-07	9.96515e-06
AP3B1	13.774	0.128735	0.156314	0.823567	0.410186	0.598578
AP3B2	3.64899	-0.28853	0.311317	-0.926805	0.354028	0.547975
AP3D1	19.6844	0.781684	0.162748	4.80305	1.56268e-06	3.20658e-05
AP3M1	9.33097	-0.0891387	0.181278	-0.491725	0.622914	0.768629
AP3M2	11.5737	-0.276638	0.164233	-1.68442	0.0920997	0.236981
AP3S1	12.8215	-0.0521484	0.145488	-0.358439	0.720015	0.834505
AP3S2	8.19329	0.073914	0.199617	0.37028	0.711174	0.828535
AP4B1	6.61887	-0.000915273	0.208624	-0.00438718	0.9965	0.998364
AP4E1	4.9965	-0.223921	0.235825	-0.949521	0.342356	0.536985
AP4M1	4.12106	0.00998518	0.289164	0.0345312	0.972454	0.986989
AP4S1	7.40637	-0.183151	0.198409	-0.923097	0.355957	0.549775
AP5B1	7.10576	-0.0114548	0.202059	-0.0566906	0.954792	0.977457
AP5M1	3.99199	0.214927	0.267523	0.803396	0.421746	0.608081
AP5S1	10.3797	0.0800252	0.160698	0.497986	0.618494	0.765502
AP5Z1	11.1346	-0.0864838	0.15985	-0.541033	0.588485	0.74354
APAF1	9.18292	0.259651	0.182697	1.42121	0.155256	0.330458
APBA1	5.01146	0.0799769	0.246143	0.32492	0.745241	0.852063
APBA2	6.86333	-0.147259	0.219729	-0.670185	0.50274	0.67675
APBA3	16.9563	-0.465985	0.125178	-3.72258	0.000197195	0.00224389
APBB1	8.81294	0.455357	0.24277	1.87567	0.0607008	0.18092
APBB1IP	8.92143	0.782057	0.217853	3.58984	0.000330878	0.00347403
APBB2	4.53967	0.271514	0.260274	1.04318	0.296863	0.494234
APBB3	16.4642	-0.554847	0.132558	-4.18568	2.84313e-05	0.000417045
APC	6.66233	-0.0831272	0.20135	-0.41285	0.679716	0.807452
APC2	16.425	-0.497824	0.141328	-3.52247	0.000427549	0.00429458
APCDD1	6.70991	-0.324371	0.233533	-1.38897	0.164841	0.343011
APCDD1L	6.84206	-0.286471	0.199016	-1.43944	0.150027	0.323083
APCS	5.13139	-0.34931	0.233261	-1.49751	0.134262	0.301511
APEH	6.65507	0.175293	0.221714	0.790626	0.429162	0.614976
APELA	3.64736	-0.356443	0.352388	-1.01151	0.311774	0.509465
APEX1	9.10464	0.578159	0.192367	3.0055	0.00265148	0.0186342
APEX2	4.20294	-0.204081	0.237909	-0.857809	0.390998	0.58204
APH1A	14.3597	0.489262	0.1583	3.09073	0.00199663	0.0148686
APH1B	8.99543	-0.245613	0.195544	-1.25605	0.209099	0.398743
API5	18.4546	0.14312	0.135545	1.05589	0.291019	0.487996
APIP	11.6647	0.28596	0.166073	1.7219	0.0850877	0.225253
APLF	4.30787	-0.53572	0.254088	-2.1084	0.0349964	0.123955
APLN	7.82149	-0.187872	0.1836	-1.02327	0.306181	0.503241
APLNR	3.93944	-0.354881	0.257541	-1.37796	0.168216	0.346892
APLP1	12.6351	-0.921259	0.146002	-6.30993	2.79168e-10	1.37544e-08
APLP2	8.44818	0.0766197	0.185614	0.41279	0.679761	0.807453
APMAP	22.8862	-0.313281	0.113495	-2.7603	0.00577479	0.0337579
APOA1	5.37713	-0.216865	0.227418	-0.953599	0.340287	0.53563
APOA2	6.46504	-0.647339	0.211773	-3.05676	0.00223745	0.0162948
APOA4	5.01123	-0.25327	0.230049	-1.10094	0.270922	0.467751
APOA5	11.2061	-0.480618	0.165875	-2.89748	0.00376176	0.0243042
APOB	9.71175	-0.498727	0.19612	-2.54297	0.0109915	0.0547034
APOBEC1	4.92805	-0.436924	0.242504	-1.80172	0.0715902	0.201843
APOBEC2	4.41984	0.186677	0.282746	0.660226	0.509109	0.681329
APOBEC3A	5.45704	-0.207323	0.225913	-0.917711	0.35877	0.552566
APOBEC3A_B	88.0065	0.143148	0.0967374	1.47976	0.138938	0.307855
APOBEC3B	8.10999	0.0464564	0.184545	0.251734	0.801246	0.887723
APOBEC3C	25.2804	0.645098	0.123918	5.20584	1.93119e-07	4.9877e-06
APOBEC3D	12.0409	0.517861	0.167086	3.09937	0.00193931	0.0145627
APOBEC3F	13.5782	0.17082	0.143423	1.19102	0.233647	0.427335
APOBEC3G	22.2294	0.604069	0.133317	4.53108	5.86829e-06	0.000104261
APOBEC3H	7.1332	0.636778	0.249979	2.54732	0.0108554	0.0542953
APOBEC4	4.26979	-0.0082621	0.237209	-0.0348305	0.972215	0.98692
APOBR	4.06837	0.399036	0.312624	1.27641	0.201811	0.389764
APOC1	9.11871	-0.579721	0.197676	-2.93268	0.00336054	0.0223553
APOC2	3.71479	-0.132354	0.28158	-0.47004	0.638327	0.779968
APOC3	13.8232	-0.474374	0.13624	-3.4819	0.000497868	0.00488636
APOC4	4.78843	-0.0186505	0.267004	-0.0698511	0.944312	0.970621
APOD	5.35367	-0.490887	0.255104	-1.92427	0.0543212	0.168039
APOE	3.62967	0.187727	0.434935	0.43162	0.666017	0.798913
APOF	8.68075	-0.47942	0.183819	-2.6081	0.00910453	0.0478898
APOH	3.67707	-0.325632	0.2952	-1.10309	0.269988	0.466762
APOL1	9.18359	0.0880585	0.182232	0.483222	0.628938	0.7731
APOL2	9.91737	0.619315	0.186983	3.31214	0.000925854	0.00807495
APOL3	11.5088	0.341379	0.165142	2.06718	0.038717	0.132831
APOL4	6.24101	-0.439756	0.209795	-2.09613	0.0360709	0.126512
APOL5	4.8641	-0.150487	0.257464	-0.584498	0.558885	0.721553
APOL6	13.4555	0.797478	0.171165	4.65912	3.17569e-06	6.00198e-05
APOLD1	7.67464	-0.437232	0.184604	-2.36849	0.017861	0.0777432
APOM	7.2191	-0.232211	0.191676	-1.21148	0.225713	0.417921
APOO	10.8516	-0.425025	0.180395	-2.35607	0.0184693	0.0795563
APOOL	6.82765	0.124178	0.206673	0.600843	0.547944	0.712595
APP	49.5291	0.887743	0.14395	6.16703	6.95851e-10	3.16147e-08
APPBP2	6.37504	0.143855	0.215082	0.668837	0.5036	0.677378
APPL1	9.22448	0.0184432	0.177756	0.103755	0.917363	0.956071
APPL2	6.02347	-0.00737673	0.246431	-0.0299343	0.976119	0.987893
APRT	18.6402	0.258031	0.125199	2.06096	0.0393065	0.134328
APTX	7.94256	-0.356975	0.176462	-2.02295	0.0430783	0.143052
AQP1	4.79406	-0.249871	0.290817	-0.859203	0.390228	0.581265
AQP10	9.172	-0.313477	0.183028	-1.71273	0.0867631	0.227898
AQP11	8.93996	-0.226791	0.182904	-1.23995	0.214996	0.405568
AQP12B	12.4487	-0.382218	0.149173	-2.56226	0.0103995	0.0527116
AQP2	6.20502	-0.252626	0.212574	-1.18841	0.234671	0.428015
AQP3	7.49687	0.134527	0.223951	0.600697	0.548042	0.712595
AQP4	5.23786	-0.0761742	0.227946	-0.334176	0.738247	0.847045
AQP5	4.35277	-0.214439	0.248551	-0.86276	0.38827	0.57941
AQP6	6.16749	-0.316885	0.207266	-1.52888	0.126294	0.290465
AQP7	12.7033	-0.1081	0.142649	-0.757803	0.448569	0.631398
AQP8	5.59938	-0.641946	0.21803	-2.9443	0.00323683	0.0217161
AQP9	4.97545	-0.0375346	0.250741	-0.149694	0.881006	0.935663
AQR	9.40833	0.224495	0.182128	1.23262	0.217716	0.408872
AR	3.94699	-0.246597	0.252686	-0.975904	0.329112	0.525534
ARAF	12.0493	0.675411	0.16944	3.98614	6.71583e-05	0.00088251
ARAP1	10.5455	0.572115	0.176043	3.24985	0.00115464	0.00965977
ARAP2	15.5948	0.475992	0.14723	3.23298	0.00122506	0.0101041
ARAP3	7.78625	-0.191384	0.196762	-0.972665	0.33072	0.527147
ARC	5.47942	-0.554583	0.221291	-2.50613	0.0122062	0.0592172
ARCN1	7.73802	0.552413	0.200596	2.75386	0.00588967	0.0342824
AREG	7.42506	-0.987496	0.298838	-3.30445	0.000951632	0.00826119
AREL1	7.05255	0.498499	0.212052	2.35084	0.0187313	0.0803146
ARF1	22.6905	1.06664	0.149291	7.14471	9.01867e-13	7.16619e-11
ARF3	12.484	0.929051	0.179717	5.16953	2.3468e-07	5.95404e-06
ARF4	15.1347	0.456043	0.165009	2.76374	0.00571429	0.0334706
ARF5	33.8179	0.631907	0.103855	6.08454	1.16827e-09	5.06153e-08
ARF6	34.0952	0.61196	0.114	5.36806	7.95876e-08	2.30257e-06
ARFGAP1	9.28433	0.750433	0.198612	3.77838	0.000157849	0.00186316
ARFGAP2	12.5056	0.491911	0.155397	3.16552	0.00154807	0.0122696
ARFGAP3	9.4544	0.285327	0.18602	1.53385	0.125067	0.288872
ARFGEF1	8.63084	0.123807	0.181546	0.681959	0.495265	0.670831
ARFGEF2	8.59855	0.197037	0.188446	1.04559	0.295749	0.493072
ARFGEF3	3.73928	-0.54395	0.273389	-1.98966	0.0466288	0.150994
ARFIP1	7.27636	-0.23649	0.191123	-1.23737	0.21595	0.406618
ARFIP2	10.2184	0.354374	0.197492	1.79437	0.0727534	0.203891
ARFRP1	13.3062	0.897345	0.175803	5.10426	3.32098e-07	8.09564e-06
ARG1	5.22387	-0.394467	0.242678	-1.62547	0.104062	0.256172
ARG2	6.21674	-0.068247	0.204728	-0.333354	0.738867	0.847465
ARGFX	3.23057	-0.268974	0.347069	-0.774986	0.438348	0.62307
ARGLU1	18.759	0.928913	0.141925	6.54512	5.94487e-11	3.30382e-09
ARHGAP1	11.5408	0.572045	0.175909	3.25193	0.00114625	0.00961113
ARHGAP10	4.83872	0.0572564	0.252139	0.227082	0.82036	0.899294
ARHGAP11A	10.5583	-0.279455	0.161584	-1.72947	0.0837251	0.222803
ARHGAP11B	4.86384	0.283854	0.266	1.06712	0.285919	0.483033
ARHGAP12	6.38885	-0.0915316	0.252395	-0.362652	0.716865	0.832412
ARHGAP15	18.8373	0.489654	0.134148	3.6501	0.000262142	0.00286256
ARHGAP17	8.05055	0.175516	0.194698	0.901476	0.367335	0.560291
ARHGAP18	8.78779	0.25835	0.207316	1.24616	0.212704	0.40319
ARHGAP19	8.72836	-0.29539	0.180895	-1.63294	0.102482	0.253632
ARHGAP20	3.5181	-0.19513	0.280395	-0.695913	0.486484	0.66346
ARHGAP21	11.0084	-0.0666672	0.153768	-0.433558	0.664609	0.798087
ARHGAP22	6.61481	-0.102655	0.207207	-0.49542	0.620304	0.766878
ARHGAP23	8.93508	-0.425497	0.205571	-2.06983	0.0384685	0.13231
ARHGAP24	6.33793	-0.361432	0.250903	-1.44053	0.149719	0.32268
ARHGAP25	17.9811	0.639208	0.132037	4.84113	1.29101e-06	2.71169e-05
ARHGAP26	17.9631	0.0599879	0.124109	0.483347	0.628849	0.773096
ARHGAP27	12.3438	0.199629	0.159131	1.2545	0.209661	0.399368
ARHGAP28	3.57288	-0.313469	0.307283	-1.02013	0.307667	0.505106
ARHGAP29	5.16818	-0.643329	0.220756	-2.91421	0.00356587	0.0233469
ARHGAP30	17.0267	1.00719	0.15406	6.53768	6.24811e-11	3.46205e-09
ARHGAP31	5.66758	-0.142639	0.222775	-0.640283	0.521989	0.692209
ARHGAP32	4.10508	-0.655606	0.308004	-2.12856	0.0332903	0.120052
ARHGAP33	8.07259	-0.0318782	0.181378	-0.175755	0.860486	0.923652
ARHGAP35	8.93491	0.367065	0.192471	1.90712	0.0565048	0.172592
ARHGAP36	4.34192	-0.128243	0.242048	-0.529823	0.596235	0.749661
ARHGAP39	5.02392	-0.0878203	0.253796	-0.346026	0.729323	0.840867
ARHGAP4	27.7107	1.42518	0.13524	10.5381	5.76423e-26	4.6798e-23
ARHGAP40	5.63449	-0.525964	0.210293	-2.5011	0.0123808	0.0598283
ARHGAP42	8.03716	-0.206496	0.218742	-0.944016	0.345161	0.540115
ARHGAP44	4.06702	-0.297407	0.261397	-1.13776	0.255222	0.450546
ARHGAP45	34.1802	0.774006	0.102969	7.51687	5.61017e-14	5.48475e-12
ARHGAP5	5.1373	0.186529	0.261814	0.712447	0.476188	0.655258
ARHGAP6	5.14962	-0.340604	0.219455	-1.55205	0.120651	0.282509
ARHGAP8	6.16611	-0.418308	0.206888	-2.0219	0.0431867	0.143301
ARHGAP9	29.7423	0.28094	0.107127	2.62249	0.00872888	0.0463843
ARHGDIA	43.2244	1.09043	0.133693	8.15627	3.45528e-16	5.51457e-14
ARHGDIB	86.4081	0.21283	0.114055	1.86603	0.0620374	0.18367
ARHGDIG	7.91102	-0.159029	0.20723	-0.767402	0.442843	0.626882
ARHGEF1	73.3634	1.11887	0.0988426	11.3197	1.048e-29	1.02997e-26
ARHGEF10	4.67592	-0.318275	0.254422	-1.25097	0.210945	0.400976
ARHGEF10L	5.31944	-0.0950042	0.235096	-0.404108	0.686133	0.810948
ARHGEF11	5.80353	-0.283012	0.210901	-1.34192	0.179623	0.361356
ARHGEF12	7.41468	0.0756051	0.296535	0.254961	0.798753	0.886278
ARHGEF15	16.148	-0.93796	0.144301	-6.50005	8.02959e-11	4.3952e-09
ARHGEF16	4.43074	-0.00331948	0.253485	-0.0130954	0.989552	0.994987
ARHGEF17	9.30391	0.152809	0.194894	0.784062	0.433004	0.618647
ARHGEF18	11.5707	0.0505227	0.153763	0.328576	0.742476	0.850151
ARHGEF19	8.87207	-0.250435	0.175301	-1.4286	0.153119	0.327401
ARHGEF2	14.4176	0.0939077	0.145274	0.646419	0.518008	0.688997
ARHGEF25	8.41139	-0.482689	0.186137	-2.59319	0.0095091	0.0493506
ARHGEF26	8.90752	-0.0678651	0.180885	-0.375184	0.707524	0.826241
ARHGEF28	4.8988	-0.134807	0.230652	-0.58446	0.558911	0.721553
ARHGEF3	13.2887	0.289802	0.1497	1.93589	0.0528809	0.164932
ARHGEF33	4.1035	0.0553174	0.277434	0.19939	0.841958	0.912324
ARHGEF35	22.0448	-0.686477	0.12044	-5.69974	1.19993e-08	4.07387e-07
ARHGEF37	6.26474	-0.174242	0.237435	-0.73385	0.46304	0.643603
ARHGEF38	4.82796	-0.496768	0.242697	-2.04687	0.040671	0.137476
ARHGEF39	6.78095	-0.732448	0.197217	-3.71392	0.000204075	0.00231232
ARHGEF4	3.2485	-0.159054	0.323601	-0.491513	0.623064	0.768764
ARHGEF40	6.86224	-0.509694	0.21423	-2.37918	0.017351	0.0761447
ARHGEF5	9.97834	-0.0278535	0.185988	-0.14976	0.880954	0.935663
ARHGEF6	9.05856	0.31096	0.242314	1.2833	0.199389	0.386904
ARHGEF7	8.104	0.62494	0.195101	3.20317	0.00135925	0.0110375
ARHGEF9	6.13003	-0.258232	0.214236	-1.20536	0.228063	0.420564
ARID1A	11.1363	0.491891	0.164583	2.98871	0.00280158	0.0194765
ARID1B	10.1027	0.296331	0.178228	1.66265	0.0963829	0.244079
ARID2	9.18035	0.35973	0.177757	2.02372	0.0429989	0.142894
ARID3A	7.42022	-0.0429453	0.210402	-0.204111	0.838267	0.910241
ARID3B	10.5695	0.230173	0.174321	1.3204	0.186701	0.370476
ARID3C	3.49375	-0.564039	0.283138	-1.9921	0.0463602	0.150547
ARID4A	7.18212	0.136796	0.199311	0.686342	0.492497	0.668683
ARID4B	11.7369	0.41684	0.159556	2.61249	0.00898846	0.0474263
ARID5A	10.4385	0.502034	0.168358	2.98194	0.00286426	0.0198163
ARID5B	7.80352	0.396948	0.246701	1.60903	0.107611	0.262101
ARIH1	7.98646	0.205146	0.206477	0.993551	0.320442	0.517556
ARIH2	13.7696	0.553646	0.152978	3.61912	0.000295611	0.00317056
ARIH2OS	6.05924	-0.42121	0.232419	-1.81228	0.0699425	0.199007
ARL1	7.12729	-0.120539	0.215656	-0.558943	0.576201	0.73438
ARL10	5.92233	-0.096043	0.202285	-0.47479	0.634937	0.777505
ARL11	5.53478	-0.228855	0.218418	-1.04779	0.294738	0.491791
ARL13A	5.28425	-0.263321	0.235084	-1.12012	0.262665	0.458301
ARL13B	8.77947	0.0516385	0.167783	0.30777	0.758257	0.860255
ARL14	7.04892	-0.339109	0.194604	-1.74256	0.0814107	0.21892
ARL14EP	5.9752	0.145298	0.236996	0.613081	0.539823	0.706385
ARL14EPL	4.49581	-0.575667	0.231739	-2.48412	0.0129872	0.0617704
ARL15	9.90015	0.570149	0.190975	2.98546	0.00283154	0.0196336
ARL16	6.03862	0.180039	0.256928	0.700739	0.483466	0.661343
ARL17B	12.2464	-0.062372	0.155725	-0.400528	0.688768	0.812827
ARL2	18.4977	0.369587	0.135149	2.73466	0.0062444	0.0358113
ARL2BP	13.5651	-0.0480181	0.150918	-0.318174	0.750353	0.855132
ARL3	8.18141	-0.590179	0.172335	-3.42459	0.000615722	0.00581557
ARL4A	12.9536	-0.383481	0.156888	-2.4443	0.0145132	0.0665372
ARL4C	17.3246	0.0940326	0.134037	0.701544	0.482963	0.660992
ARL4D	4.86097	-0.171803	0.235336	-0.730034	0.46537	0.645509
ARL5A	7.04188	0.00199168	0.205952	0.00967057	0.992284	0.996841
ARL5B	7.00958	-0.356514	0.237564	-1.50071	0.133431	0.300325
ARL5C	2.67298	-0.0323436	0.383077	-0.084431	0.932714	0.965014
ARL6	5.49944	-0.263317	0.22055	-1.19391	0.232513	0.426035
ARL6IP1	29.6377	0.474999	0.110254	4.30822	1.64573e-05	0.000257715
ARL6IP4	28.3064	0.74292	0.12848	5.78237	7.3657e-09	2.63486e-07
ARL6IP5	17.617	0.579324	0.146175	3.96323	7.39438e-05	0.000962868
ARL6IP6	9.10775	-0.0500718	0.179391	-0.279122	0.780151	0.874153
ARL8A	36.3417	-0.282062	0.0995649	-2.83295	0.00461209	0.0283855
ARL8B	7.4702	-0.0620079	0.20238	-0.306394	0.759305	0.861234
ARL9	5.17772	-0.455135	0.229945	-1.97932	0.0477797	0.153515
ARMC1	8.01028	0.0900423	0.198738	0.453071	0.650498	0.788757
ARMC10	9.75494	-0.0554558	0.197226	-0.281178	0.778574	0.873224
ARMC12	5.3842	-0.364683	0.243453	-1.49796	0.134143	0.30139
ARMC2	8.7811	-0.369755	0.167817	-2.20332	0.0275723	0.105547
ARMC3	4.79725	-0.471266	0.24455	-1.92707	0.0539708	0.167442
ARMC5	7.68352	-0.0367793	0.193171	-0.190397	0.848998	0.916537
ARMC6	8.14374	0.315034	0.186341	1.69063	0.0909067	0.234818
ARMC7	19.6092	-0.290278	0.1214	-2.39109	0.0167985	0.074261
ARMC8	14.6078	-0.177922	0.136365	-1.30475	0.191979	0.376875
ARMC9	5.74701	-0.317826	0.221465	-1.43511	0.151256	0.32472
ARMCX1	4.58876	-0.173758	0.233165	-0.745215	0.456141	0.638304
ARMCX2	4.24873	-0.627764	0.258196	-2.43135	0.0150427	0.0682335
ARMCX3	8.74305	-0.531297	0.182245	-2.91529	0.00355356	0.023299
ARMCX4	5.38401	0.201427	0.232206	0.867448	0.385696	0.577277
ARMCX5	4.17926	0.00408597	0.243765	0.016762	0.986627	0.993521
ARMCX6	12.8339	-0.244368	0.139935	-1.7463	0.0807591	0.217732
ARMH1	6.113	-0.483901	0.227992	-2.12244	0.0338006	0.121307
ARMH2	7.70886	-0.316813	0.200299	-1.5817	0.113718	0.271731
ARMH3	6.30481	0.255319	0.241601	1.05678	0.290612	0.48774
ARMH4	4.93568	-0.274679	0.243144	-1.12969	0.258605	0.453847
ARMS2	6.01091	-0.0851014	0.237194	-0.358783	0.719757	0.834266
ARMT1	7.66339	-0.0227038	0.19506	-0.116394	0.90734	0.950857
ARNT	6.51784	0.103213	0.216856	0.47595	0.63411	0.776909
ARNT2	7.0685	-0.483983	0.186209	-2.59914	0.00934587	0.0488014
ARNTL	5.0989	0.380744	0.269487	1.41285	0.1577	0.333568
ARNTL2	5.66048	0.217928	0.248345	0.87752	0.380204	0.572294
ARPC1A	15.1464	0.256387	0.145759	1.75898	0.0785813	0.213899
ARPC1B	68.0833	1.19829	0.126702	9.45753	3.15298e-21	1.13222e-18
ARPC2	64.8971	0.658717	0.12407	5.30926	1.10071e-07	3.0495e-06
ARPC3	33.4705	0.598241	0.115805	5.16593	2.39245e-07	6.05341e-06
ARPC4	39.1332	0.980805	0.142931	6.86208	6.78633e-12	4.6418e-10
ARPC5	29.3811	0.642114	0.129237	4.9685	6.74735e-07	1.53276e-05
ARPC5L	13.2052	0.169827	0.161786	1.0497	0.293854	0.490698
ARPIN	5.09826	-0.754068	0.24379	-3.0931	0.00198078	0.0148126
ARPP19	15.8423	0.134817	0.229848	0.586549	0.557507	0.720234
ARPP21	4.74789	0.0259288	0.22556	0.114953	0.908482	0.951321
ARR3	5.01005	-0.117456	0.231496	-0.507378	0.61189	0.760555
ARRB1	8.97296	0.672676	0.186714	3.60271	0.000314914	0.00333924
ARRB2	19.2332	0.510483	0.138101	3.69645	0.000218636	0.00245348
ARRDC1	17.3066	0.292745	0.146125	2.00339	0.0451352	0.147786
ARRDC2	6.6751	0.391949	0.20397	1.9216	0.0546561	0.168637
ARRDC3	4.49705	-0.251704	0.253264	-0.99384	0.320301	0.517499
ARRDC4	4.81564	-0.154781	0.226613	-0.683019	0.494595	0.670215
ARRDC5	5.74381	0.00757558	0.221737	0.0341647	0.972746	0.987071
ARSA	16.0935	0.465567	0.144786	3.21555	0.00130193	0.010644
ARSB	6.05247	-0.0257337	0.228109	-0.112813	0.910179	0.952251
ARSD	5.90924	-0.217884	0.208905	-1.04298	0.296956	0.494255
ARSF	6.00149	-0.354127	0.193121	-1.8337	0.0666984	0.192915
ARSG	10.2837	-0.262798	0.17018	-1.54423	0.122533	0.285115
ARSH	6.92079	-0.0507838	0.212004	-0.239542	0.810685	0.893661
ARSI	6.39221	-0.131934	0.218111	-0.604893	0.54525	0.710558
ARSJ	6.2659	-0.161407	0.212198	-0.760642	0.446871	0.629862
ARSK	5.69716	-0.0227806	0.230126	-0.0989918	0.921145	0.95831
ARSL	6.06334	-0.429464	0.202451	-2.12132	0.0338945	0.12141
ART1	9.31027	-0.510417	0.201823	-2.52904	0.0114376	0.0564712
ART3	5.83835	-0.226651	0.210723	-1.07559	0.282113	0.478986
ART4	2.96218	-0.533691	0.388446	-1.37391	0.169469	0.348445
ART5	5.19291	-0.517801	0.24428	-2.1197	0.0340312	0.12176
ARTN	4.85602	-0.262496	0.226921	-1.15677	0.247365	0.442904
ARV1	4.35397	-0.115333	0.252134	-0.457429	0.647363	0.786685
ARVCF	5.22996	-0.097751	0.233844	-0.418018	0.675934	0.805275
ARX	6.12347	-0.373941	0.307517	-1.216	0.223985	0.416001
AS3MT	5.58223	-0.620938	0.231004	-2.68799	0.00718828	0.0399723
ASAH1	5.99636	0.0448459	0.240209	0.186695	0.8519	0.918289
ASAH2B	7.05188	-0.0945734	0.204301	-0.462912	0.643427	0.783739
ASAP1	7.81567	0.0607251	0.197768	0.307052	0.758804	0.860771
ASAP2	4.88501	0.0582457	0.254964	0.228447	0.819299	0.898829
ASAP3	6.8113	-0.533096	0.20778	-2.56568	0.0102975	0.0523508
ASB1	8.23289	-0.0687053	0.179308	-0.383169	0.701595	0.822036
ASB10	5.99255	-0.409697	0.20034	-2.04501	0.0408536	0.137949
ASB11	3.74255	-0.291929	0.280743	-1.03984	0.298413	0.495596
ASB12	5.3557	-0.308793	0.218346	-1.41424	0.157293	0.333015
ASB13	5.41466	0.00759624	0.254073	0.0298979	0.976148	0.987893
ASB14	3.11933	-0.0783763	0.319071	-0.24564	0.805961	0.890674
ASB15	5.29832	-0.447412	0.237201	-1.88621	0.0592662	0.178238
ASB16	4.55563	-0.274319	0.267613	-1.02506	0.305335	0.502559
ASB17	4.624	-0.758593	0.24935	-3.04227	0.00234797	0.0169281
ASB18	5.59597	-0.336863	0.225629	-1.49299	0.13544	0.303027
ASB2	6.63112	-0.0768529	0.214938	-0.357559	0.720673	0.835069
ASB3	4.27474	-0.0117927	0.247592	-0.0476296	0.962011	0.981395
ASB4	5.06697	-0.427513	0.223772	-1.91048	0.0560712	0.171586
ASB5	2.98334	-0.584603	0.327907	-1.78283	0.0746138	0.206777
ASB6	7.01208	0.00928841	0.203814	0.045573	0.963651	0.982438
ASB7	7.30092	-0.207489	0.194096	-1.069	0.28507	0.481905
ASB8	8.51606	0.277038	0.188416	1.47036	0.141466	0.311104
ASB9	7.68911	-0.266937	0.192123	-1.3894	0.16471	0.342879
ASCC1	4.84003	-0.322429	0.24135	-1.33594	0.181569	0.364015
ASCC2	8.41349	-0.0022039	0.194386	-0.0113377	0.990954	0.99586
ASCC3	11.8249	0.605366	0.170031	3.56033	0.000370385	0.00381478
ASCL1	7.67196	-0.302846	0.189534	-1.59784	0.110078	0.265723
ASCL2	8.29281	-0.383031	0.182312	-2.10096	0.0356444	0.125511
ASCL3	5.48642	-0.430557	0.219836	-1.95853	0.0501676	0.158884
ASCL4	5.63378	-0.825225	0.218964	-3.76877	0.000164057	0.00192065
ASCL5	5.58118	-0.422132	0.220739	-1.91235	0.055831	0.171131
ASDURF	7.41093	-0.0145023	0.193548	-0.0749287	0.940271	0.96886
ASF1A	13.54	0.355979	0.150633	2.36321	0.0181173	0.078584
ASF1B	12.7626	-0.51043	0.168536	-3.0286	0.00245687	0.0175372
ASGR1	5.31489	-0.718089	0.219361	-3.27354	0.00106209	0.00905591
ASGR2	4.7931	-0.230783	0.23601	-0.977856	0.328146	0.524719
ASH1L	7.08374	0.49548	0.220497	2.2471	0.0246335	0.0972886
ASH2L	8.37447	0.34272	0.185032	1.85222	0.0639938	0.187629
ASIC1	6.68037	0.271632	0.221039	1.22889	0.219113	0.410668
ASIC2	4.06473	-0.00934937	0.268692	-0.0347959	0.972243	0.98692
ASIC3	8.01635	-0.206902	0.200633	-1.03125	0.302425	0.49953
ASIC4	4.18532	0.0215926	0.244103	0.0884569	0.929513	0.963678
ASIC5	4.96736	-0.287156	0.220845	-1.30026	0.193512	0.378729
ASIP	2.56509	-0.169853	0.355089	-0.478338	0.632409	0.775682
ASL	7.0501	0.0739198	0.201685	0.36651	0.713984	0.830151
ASMT	5.61507	-0.256574	0.243547	-1.05349	0.292116	0.488965
ASMTL	6.66199	0.216587	0.214802	1.00831	0.313306	0.511386
ASNS	10.4048	0.192079	0.166198	1.15572	0.247794	0.443417
ASNSD1	6.41406	0.115186	0.209742	0.549178	0.582883	0.739168
ASPA	4.94484	-0.410349	0.230594	-1.77953	0.0751532	0.207801
ASPDH	13.0179	-0.487577	0.150607	-3.23741	0.00120621	0.00999715
ASPG	6.77302	-0.14556	0.219237	-0.66394	0.506729	0.679435
ASPH	9.24852	0.096686	0.180384	0.536	0.591959	0.746456
ASPHD1	5.45894	-0.294501	0.215535	-1.36637	0.171822	0.351455
ASPHD2	6.39749	0.0122	0.225647	0.0540666	0.956882	0.978471
ASPM	9.74757	-0.102668	0.19599	-0.523841	0.600389	0.75247
ASPN	3.31815	-0.537444	0.345055	-1.55756	0.119338	0.280407
ASPRV1	8.92938	-0.31653	0.19755	-1.60228	0.109094	0.264319
ASPSCR1	11.1843	0.156702	0.151772	1.03248	0.301847	0.498927
ASRGL1	5.12743	-0.318849	0.241813	-1.31858	0.18731	0.370985
ASS1	26.0467	-0.0831512	0.108088	-0.769292	0.44172	0.625909
ASTE1	6.4411	-0.134752	0.220892	-0.610036	0.541838	0.708047
ASTL	6.03512	-0.455674	0.221496	-2.05726	0.039661	0.135243
ASTN1	5.0512	-0.248592	0.250833	-0.991068	0.321652	0.518313
ASTN2	4.34298	0.0673831	0.261162	0.258013	0.796397	0.884767
ASXL1	9.02792	0.0804124	0.177563	0.452867	0.650645	0.788873
ASXL2	12.0497	0.491452	0.171632	2.86342	0.004191	0.0264208
ASXL3	4.43538	-0.0271009	0.275826	-0.0982535	0.921731	0.958483
ASZ1	5.03307	-0.430783	0.233962	-1.84125	0.0655846	0.190431
ATAD1	15.0581	0.198331	0.141641	1.40024	0.161443	0.338683
ATAD2	12.1593	0.223282	0.151269	1.47606	0.139928	0.308777
ATAD2B	6.38886	0.0481702	0.218452	0.220507	0.825476	0.901897
ATAD3A	28.7506	0.478498	0.124274	3.85033	0.000117957	0.00144813
ATAD3C	10.1802	-0.345611	0.174864	-1.97646	0.0481028	0.154122
ATAD5	4.27072	-0.385994	0.271421	-1.42212	0.15499	0.330192
ATAT1	5.72343	0.0217048	0.252718	0.0858854	0.931557	0.964458
ATCAY	4.38782	-0.281321	0.248927	-1.13014	0.258418	0.45369
ATE1	8.31221	0.21739	0.190897	1.13878	0.254794	0.450205
ATF1	7.84927	0.31851	0.205579	1.54933	0.121302	0.283382
ATF2	15.5986	-0.320243	0.14062	-2.27737	0.0227642	0.0920677
ATF3	8.4058	-0.615033	0.212752	-2.89084	0.0038421	0.024705
ATF4	35.4344	0.743037	0.108815	6.82842	8.58555e-12	5.72564e-10
ATF5	5.37078	0.156582	0.230338	0.679791	0.496637	0.672091
ATF6	9.15255	0.128332	0.184364	0.696084	0.486376	0.663363
ATF6B	14.9232	0.739752	0.155003	4.77249	1.8196e-06	3.66136e-05
ATF7	14.2873	0.116168	0.14421	0.805547	0.420504	0.606994
ATF7IP	15.6231	0.222051	0.146915	1.51143	0.13068	0.296715
ATF7IP2	6.18534	-0.0827578	0.238537	-0.346938	0.728638	0.84049
ATG10	4.82322	-0.304904	0.235516	-1.29462	0.19545	0.381545
ATG101	8.82562	0.0444907	0.178697	0.248974	0.803381	0.889033
ATG12	7.57375	-0.00173293	0.198228	-0.00874213	0.993025	0.996981
ATG13	16.4366	0.244154	0.165949	1.47126	0.141221	0.310849
ATG14	8.27449	0.140925	0.201752	0.698508	0.484859	0.662213
ATG16L1	11.7308	0.0798129	0.15837	0.503966	0.614285	0.762365
ATG16L2	6.89993	0.33669	0.220248	1.52868	0.126343	0.290537
ATG2A	10.9786	0.372849	0.187415	1.98943	0.0466542	0.15101
ATG2B	9.94103	-0.13024	0.166588	-0.781811	0.434326	0.619569
ATG3	11.8993	0.919578	0.183851	5.00174	5.68143e-07	1.31788e-05
ATG4A	7.50915	-0.0753576	0.198444	-0.379743	0.704136	0.823882
ATG4B	13.4368	0.45528	0.162428	2.80297	0.00506345	0.030441
ATG4C	5.97033	-0.289682	0.210593	-1.37555	0.16896	0.347734
ATG4D	5.52155	0.211136	0.22583	0.934935	0.349822	0.543989
ATG5	11.6235	-0.106643	0.151622	-0.70335	0.481837	0.660017
ATG7	8.35221	0.105678	0.187205	0.564506	0.57241	0.73131
ATG9A	12.4218	0.402997	0.164049	2.45656	0.0140275	0.0651
ATG9B	6.2947	-0.503626	0.229036	-2.19889	0.0278858	0.106325
ATIC	10.1409	0.578797	0.195239	2.96456	0.00303121	0.0206559
ATL1	6.00656	-0.301398	0.220733	-1.36544	0.172114	0.351736
ATL2	7.66448	-0.593041	0.185139	-3.20323	0.00135896	0.0110375
ATL3	9.37808	0.29143	0.170693	1.70734	0.0877593	0.229739
ATM	10.2095	0.186738	0.175715	1.06273	0.287903	0.485244
ATMIN	6.22153	-0.0279333	0.2253	-0.123983	0.901329	0.947504
ATN1	16.5166	0.171572	0.131931	1.30047	0.193439	0.378625
ATOH1	4.31511	0.203084	0.237226	0.856081	0.391953	0.58298
ATOH7	3.63171	0.0394177	0.289402	0.136204	0.89166	0.941459
ATOH8	6.34629	-0.133276	0.220479	-0.604482	0.545523	0.710707
ATOX1	10.0022	0.885589	0.198465	4.4622	8.11226e-06	0.000137459
ATP10A	13.671	-0.271147	0.144084	-1.88186	0.0598548	0.179171
ATP10B	5.08041	-0.196979	0.240073	-0.820494	0.411934	0.600004
ATP10D	8.46983	-0.0452149	0.184641	-0.24488	0.806549	0.89106
ATP11A	7.61721	-0.0414925	0.207599	-0.199869	0.841583	0.912065
ATP11B	14.7951	0.3488	0.166716	2.09218	0.036422	0.127361
ATP11C	5.93647	0.433897	0.213472	2.03257	0.0420963	0.140695
ATP12A	3.35947	0.1885	0.310096	0.607876	0.54327	0.709076
ATP13A1	11.2257	0.228661	0.168886	1.35394	0.175757	0.356517
ATP13A2	9.38381	0.765229	0.194943	3.9254	8.65841e-05	0.00110512
ATP13A3	8.32877	0.451741	0.207392	2.1782	0.0293914	0.11025
ATP13A4	6.52718	-0.270004	0.203214	-1.32867	0.183958	0.366831
ATP13A5	5.28204	-0.320448	0.242412	-1.32192	0.186196	0.369798
ATP1A1	13.0062	0.550215	0.172009	3.19876	0.00138018	0.0111664
ATP1A2	4.82261	-0.471279	0.236731	-1.99078	0.0465052	0.150815
ATP1A3	8.78423	-0.404013	0.183311	-2.20398	0.0275261	0.105391
ATP1A4	4.23725	-0.671669	0.242571	-2.76896	0.00562362	0.0330636
ATP1B1	80.511	0.18552	0.11237	1.65098	0.0987424	0.247958
ATP1B2	5.77024	-0.224214	0.241808	-0.92724	0.353802	0.547762
ATP1B3	14.2668	0.238539	0.189111	1.26137	0.207176	0.396867
ATP1B4	4.71501	-0.404292	0.244327	-1.65471	0.0979823	0.246946
ATP23	6.50484	-0.171594	0.211691	-0.810586	0.417603	0.604395
ATP2A1	11.1399	-0.457711	0.167281	-2.73617	0.00621585	0.0357051
ATP2A2	16.1299	0.939794	0.157779	5.95638	2.57888e-09	1.03783e-07
ATP2A3	30.0819	0.546118	0.12142	4.49776	6.86741e-06	0.0001194
ATP2B1	12.8869	0.0342546	0.16105	0.212695	0.831564	0.905411
ATP2B2	4.06385	-0.196597	0.281637	-0.698051	0.485146	0.662498
ATP2B3	5.28403	0.315659	0.234971	1.34339	0.179144	0.360744
ATP2B4	21.6588	0.626008	0.124782	5.0168	5.25399e-07	1.22482e-05
ATP2C1	11.4887	0.122238	0.166166	0.735635	0.461953	0.642727
ATP2C2	6.17872	-0.338794	0.206372	-1.64167	0.100658	0.251004
ATP4A	10.6489	-0.316412	0.180747	-1.75058	0.0800187	0.216289
ATP4B	3.60271	-0.58851	0.351939	-1.67219	0.0944862	0.241058
ATP5F1A	28.4631	0.687169	0.140547	4.88924	1.01226e-06	2.16516e-05
ATP5F1B	26.0655	0.87649	0.142644	6.14461	8.01611e-10	3.58956e-08
ATP5F1C	21.2626	0.17653	0.133062	1.32668	0.184615	0.367491
ATP5F1D	18.1141	0.69527	0.14207	4.89386	9.88757e-07	2.11975e-05
ATP5F1E	5.99553	0.112561	0.211675	0.531765	0.594888	0.748945
ATP5IF1	22.4262	0.444952	0.152336	2.92087	0.00349061	0.022975
ATP5MC1	11.8914	-0.0385248	0.160539	-0.239972	0.810352	0.893464
ATP5MC2	48.535	0.920236	0.12143	7.57834	3.49996e-14	3.63082e-12
ATP5MC3	45.44	0.684483	0.129287	5.29429	1.19479e-07	3.2713e-06
ATP5ME	15.1757	0.36053	0.16813	2.14436	0.0320041	0.116808
ATP5MF	38.1049	0.594234	0.110076	5.3984	6.72372e-08	1.98658e-06
ATP5MG	50.4396	-0.250702	0.0991874	-2.52756	0.011486	0.0566052
ATP5MGL	8.09474	-0.138921	0.20182	-0.688342	0.491238	0.667556
ATP5MJ	15.1525	-0.00422574	0.142812	-0.0295895	0.976394	0.988017
ATP5MK	15.2352	0.478265	0.152837	3.12925	0.00175252	0.0134892
ATP5PB	16.6411	0.416729	0.148131	2.81325	0.00490434	0.0298011
ATP5PD	22.085	0.171099	0.127399	1.34301	0.179269	0.360838
ATP5PF	23.677	0.69478	0.156091	4.45112	8.54253e-06	0.000143448
ATP5PO	20.2228	0.189552	0.127448	1.48729	0.136937	0.305099
ATP6AP1	6.96852	0.237235	0.207945	1.14086	0.25393	0.449714
ATP6AP1L	6.94282	-0.121965	0.197181	-0.618544	0.536217	0.70354
ATP6AP2	17.528	0.629541	0.157027	4.00913	6.09438e-05	0.000810544
ATP6V0A1	5.36631	0.0994368	0.244938	0.405967	0.684767	0.810256
ATP6V0A2	6.95951	-0.0703627	0.206391	-0.340919	0.733164	0.843523
ATP6V0A4	4.4488	0.0024674	0.294367	0.00838206	0.993312	0.996981
ATP6V0B	15.789	-0.11634	0.145709	-0.79844	0.424615	0.610615
ATP6V0C	16.1984	0.360328	0.13827	2.60597	0.00916147	0.048108
ATP6V0D1	10.6509	0.572846	0.172752	3.316	0.000913157	0.00799337
ATP6V0D2	7.345	-0.326677	0.210681	-1.55057	0.121004	0.28309
ATP6V0E1	18.6033	0.597595	0.148946	4.01217	6.01636e-05	0.000801309
ATP6V0E2	12.0262	0.407254	0.158161	2.57493	0.0100262	0.051335
ATP6V1A	10.1659	0.139346	0.161941	0.860468	0.389531	0.580689
ATP6V1B1	6.0524	-0.181295	0.215113	-0.842792	0.399345	0.589205
ATP6V1B2	11.9527	0.0496291	0.164438	0.30181	0.762797	0.863779
ATP6V1C1	6.54661	-0.178169	0.214126	-0.832076	0.405366	0.594329
ATP6V1C2	6.30978	-0.487705	0.222377	-2.19314	0.0282971	0.107397
ATP6V1D	4.41294	0.781298	0.312037	2.50386	0.0122846	0.0594894
ATP6V1E1	10.0245	0.14851	0.18925	0.784727	0.432614	0.618356
ATP6V1E2	6.15768	-0.427016	0.211516	-2.01883	0.0435044	0.143908
ATP6V1F	14.494	0.20543	0.139841	1.46902	0.141828	0.311482
ATP6V1FNB	4.90669	-0.375398	0.233312	-1.609	0.107617	0.262101
ATP6V1G1	19.7159	0.646857	0.137606	4.70077	2.59178e-06	4.97905e-05
ATP6V1G2	7.42577	-0.102582	0.196126	-0.523042	0.600945	0.752713
ATP6V1G3	5.81536	-0.185884	0.21616	-0.859938	0.389823	0.580986
ATP6V1H	6.25033	-0.139453	0.214424	-0.650364	0.515457	0.686626
ATP7A	5.53056	-0.0372915	0.214179	-0.174113	0.861776	0.924137
ATP7B	5.63706	-0.382571	0.212471	-1.80058	0.0717697	0.202257
ATP8A1	12.0918	0.663555	0.161112	4.11859	3.81195e-05	0.000536801
ATP8A2	5.62595	-0.580399	0.245682	-2.3624	0.0181569	0.0786827
ATP8B1	5.04497	-0.0684095	0.239661	-0.285442	0.775305	0.871443
ATP8B2	20.0051	0.418035	0.140416	2.97713	0.00290963	0.0200559
ATP8B3	4.33478	-0.446494	0.253153	-1.76373	0.0777779	0.212269
ATP8B4	9.02994	0.610901	0.191842	3.18439	0.00145059	0.0116402
ATP9A	8.10866	0.714785	0.185829	3.84647	0.000119832	0.00146537
ATP9B	4.72635	0.0057157	0.230495	0.0247975	0.980216	0.989762
ATPAF1	6.70515	-0.230449	0.203718	-1.13121	0.257965	0.453278
ATPAF2	6.69086	-0.228953	0.219745	-1.0419	0.297457	0.49479
ATPSCKMT	4.60748	-0.120999	0.251978	-0.480195	0.631089	0.774469
ATR	6.51247	0.133198	0.270072	0.493193	0.621876	0.768061
ATRAID	8.76102	0.808969	0.225716	3.58401	0.000338359	0.00353762
ATRN	6.46395	0.499944	0.223843	2.23346	0.0255187	0.100052
ATRNL1	3.89402	-0.411393	0.258788	-1.5897	0.111903	0.268814
ATRX	211.627	-1.51873	0.114203	-13.2985	2.36122e-40	4.899e-37
ATXN1	25.276	0.517923	0.118868	4.35712	1.31787e-05	0.000211778
ATXN10	12.2085	0.703756	0.168997	4.16432	3.12281e-05	0.00045074
ATXN1L	18.8263	-0.560164	0.129724	-4.31811	1.57368e-05	0.00024756
ATXN2	14.2867	-0.108481	0.141756	-0.765266	0.444113	0.627832
ATXN2L	24.2632	1.04904	0.138489	7.57485	3.5955e-14	3.70933e-12
ATXN3	6.57322	0.0752567	0.22096	0.34059	0.733412	0.843704
ATXN3L	5.74192	-0.562693	0.205631	-2.73642	0.00621112	0.0357051
ATXN7	17.3107	0.115966	0.138666	0.836297	0.402988	0.592519
ATXN7L1	9.97875	0.0960679	0.173168	0.554767	0.579054	0.736497
ATXN7L2	7.24927	0.215258	0.207117	1.0393	0.298664	0.495773
ATXN7L3	14.858	0.327276	0.153807	2.12784	0.0333502	0.120198
ATXN7L3B	7.54304	0.15893	0.197338	0.805369	0.420607	0.607095
AUH	12.2456	0.23262	0.17248	1.34868	0.177439	0.358616
AUNIP	5.04865	-0.195804	0.240352	-0.814655	0.41527	0.602834
AUP1	12.6377	0.71192	0.167574	4.2484	2.15303e-05	0.000325534
AURKA	14.6524	-0.292967	0.138421	-2.1165	0.0343026	0.122332
AURKAIP1	37.4671	-0.0884412	0.10914	-0.810344	0.417742	0.604456
AURKB	16.4675	0.221708	0.150199	1.4761	0.139917	0.308777
AURKC	5.88113	-0.509736	0.236931	-2.15141	0.0314441	0.115377
AUTS2	5.75578	-0.66889	0.224498	-2.9795	0.00288722	0.0199309
AVEN	7.14398	-0.0223506	0.194818	-0.114726	0.908662	0.951357
AVIL	5.49084	-0.0253426	0.234142	-0.108236	0.913808	0.954456
AVL9	4.46553	0.0897394	0.280673	0.31973	0.749173	0.853996
AVP	6.05077	-0.284569	0.224925	-1.26517	0.205811	0.394934
AVPI1	6.12033	-0.350172	0.212594	-1.64714	0.0995302	0.249223
AVPR1A	6.94861	0.706073	0.219481	3.21701	0.00129534	0.0105948
AVPR1B	9.3251	-0.499836	0.175223	-2.85256	0.00433682	0.0271216
AVPR2	6.7216	-0.105124	0.22161	-0.474363	0.635241	0.777622
AWAT1	4.51105	-0.681599	0.234679	-2.90439	0.00367966	0.0239325
AWAT2	4.84884	-0.298109	0.234668	-1.27034	0.203962	0.392436
AXDND1	6.71797	-0.188339	0.193836	-0.971639	0.33123	0.527573
AXIN1	17.517	-0.00833278	0.135149	-0.0616563	0.950837	0.974905
AXIN2	4.04392	0.0439565	0.275775	0.159392	0.87336	0.931687
AXL	26.2251	0.607435	0.142214	4.27128	1.94353e-05	0.000296742
AZGP1	5.63479	0.18237	0.228388	0.798509	0.424575	0.610604
AZI2	10.313	-0.313659	0.172871	-1.81441	0.0696151	0.19834
AZIN1	14.319	0.50697	0.170633	2.97111	0.00296727	0.0203182
AZIN2	5.79755	-0.146663	0.21422	-0.684637	0.493573	0.669599
AZU1	5.18334	-0.486731	0.215199	-2.26178	0.0237113	0.0948968
B2M	311.85	1.59884	0.143141	11.1697	5.73937e-29	5.35856e-26
B3GALNT1	6.09026	0.0624543	0.220033	0.28384	0.776533	0.872087
B3GALNT2	6.71907	-0.16528	0.194312	-0.850593	0.394995	0.585749
B3GALT1	4.53706	-0.341481	0.250084	-1.36547	0.172107	0.351736
B3GALT2	5.65064	-0.0764386	0.224358	-0.3407	0.73333	0.843661
B3GALT4	8.17747	0.0679337	0.182648	0.371937	0.70994	0.827717
B3GALT5	4.95442	-0.0208896	0.227764	-0.091716	0.926924	0.961743
B3GALT6	9.63517	-0.438859	0.159805	-2.74621	0.00602889	0.0348645
B3GAT1	9.16357	-0.35686	0.179432	-1.98883	0.0467201	0.151092
B3GAT2	6.65998	-0.475166	0.207329	-2.29184	0.0219149	0.0898981
B3GAT3	19.7115	0.0744001	0.121698	0.611352	0.540967	0.707509
B3GLCT	5.4266	-0.305289	0.217234	-1.40535	0.159918	0.336622
B3GNT2	10.2362	0.59717	0.173017	3.45151	0.000557459	0.00536292
B3GNT3	5.85085	-0.10504	0.210494	-0.499017	0.617767	0.765059
B3GNT4	4.32709	-0.214149	0.255902	-0.836839	0.402683	0.592304
B3GNT5	5.32148	-0.350345	0.225247	-1.55538	0.119855	0.281233
B3GNT6	8.43936	-0.295512	0.184227	-1.60406	0.1087	0.26381
B3GNT7	4.92863	-0.151239	0.242204	-0.62443	0.532345	0.700577
B3GNT8	4.80979	-0.194918	0.262409	-0.742801	0.457602	0.639294
B3GNT9	4.84313	-0.196101	0.23638	-0.829599	0.406766	0.595728
B3GNTL1	5.88675	-0.182326	0.230713	-0.790269	0.429371	0.615181
B4GALNT1	7.07096	-0.502953	0.205247	-2.45047	0.0142668	0.0657627
B4GALNT2	5.57372	-0.385833	0.226555	-1.70305	0.0885596	0.231239
B4GALNT3	7.14913	-0.277219	0.192258	-1.44191	0.149329	0.322174
B4GALNT4	3.63627	-0.106092	0.275842	-0.384612	0.700525	0.821231
B4GALT1	21.9106	0.847941	0.142419	5.95386	2.61886e-09	1.05166e-07
B4GALT2	6.6194	0.0365917	0.221346	0.165314	0.868697	0.928994
B4GALT3	14.8973	0.225282	0.140558	1.60277	0.108986	0.26416
B4GALT4	6.67512	0.0312553	0.197538	0.158224	0.87428	0.932194
B4GALT5	8.45059	-0.105106	0.180419	-0.582568	0.560184	0.722298
B4GALT6	3.43552	-0.178655	0.309553	-0.57714	0.563845	0.725166
B4GALT7	14.3664	-0.277854	0.137166	-2.02567	0.0427987	0.142431
B4GAT1	7.77252	-0.345966	0.188514	-1.83523	0.066472	0.192409
B9D1	3.11475	-0.0651656	0.320025	-0.203627	0.838645	0.910283
B9D2	11.6182	-0.0724925	0.156328	-0.46372	0.642849	0.783392
BAALC	4.14848	-0.462371	0.265127	-1.74396	0.0811664	0.218515
BAAT	3.89171	-0.230899	0.274427	-0.841386	0.400132	0.589785
BABAM1	10.4972	0.251742	0.162825	1.54609	0.122082	0.284492
BABAM2	15.1157	0.22689	0.150333	1.50925	0.131235	0.297632
BACE1	3.98889	0.0225162	0.260931	0.0862918	0.931234	0.964391
BACE2	8.15653	0.00590292	0.187952	0.0314066	0.974945	0.987801
BACH1	9.24638	0.375947	0.220746	1.70307	0.0885543	0.231239
BACH2	8.44075	0.0240141	0.193824	0.123897	0.901397	0.947522
BAD	9.02301	-0.109234	0.18417	-0.593116	0.553103	0.716732
BAG1	6.58456	-0.301739	0.219297	-1.37594	0.168841	0.347697
BAG2	7.30381	0.146176	0.191724	0.762428	0.445805	0.629167
BAG3	6.29305	-0.197284	0.23063	-0.855415	0.392322	0.583285
BAG4	6.77081	-0.0863153	0.202369	-0.426524	0.669726	0.801424
BAG5	11.6268	0.190853	0.161723	1.18013	0.23795	0.431654
BAGE3	26.0507	-0.247866	0.107637	-2.3028	0.02129	0.0880309
BAGE5	23.4658	-0.259493	0.131614	-1.97162	0.0486531	0.155277
BAHCC1	4.96678	-0.454195	0.225546	-2.01376	0.0440344	0.145094
BAHD1	15.7359	-0.0658822	0.136869	-0.481353	0.630266	0.773933
BAIAP2	6.35491	-0.244726	0.205689	-1.18979	0.234129	0.427527
BAIAP2L1	4.98864	-0.251392	0.247953	-1.01387	0.310644	0.50816
BAIAP2L2	3.37016	-0.325827	0.294326	-1.10703	0.268282	0.46493
BAIAP3	5.99107	0.0247467	0.277666	0.089124	0.928983	0.963289
BAK1	28.1661	-0.0978473	0.099586	-0.982541	0.325833	0.522705
BAMBI	7.82269	-0.191793	0.181953	-1.05408	0.291847	0.488879
BANF1	21.9391	0.661098	0.156406	4.22682	2.37015e-05	0.000354629
BANF2	6.02249	-0.176877	0.209856	-0.842847	0.399314	0.589205
BANK1	11.9639	-1.03067	0.174068	-5.92108	3.19844e-09	1.25471e-07
BANP	7.36197	-0.138452	0.192695	-0.718501	0.472449	0.651939
BAP1	10.4692	0.278109	0.181509	1.5322	0.125472	0.289456
BARD1	8.34171	0.053936	0.189565	0.284525	0.776008	0.871755
BARHL1	5.72531	-0.353573	0.212461	-1.66418	0.0960764	0.243688
BARHL2	13.5626	-0.17416	0.167932	-1.03709	0.299695	0.496779
BARX1	5.88206	-0.329373	0.23888	-1.37882	0.16795	0.346724
BARX2	9.11108	-0.0787045	0.222156	-0.354275	0.723133	0.836258
BASP1	39.2493	-0.06131	0.105008	-0.583861	0.559314	0.721874
BATF	22.2425	0.95519	0.17749	5.38166	7.38032e-08	2.16687e-06
BATF2	5.05829	-0.60924	0.227712	-2.67549	0.00746207	0.041103
BATF3	7.94253	0.0655007	0.189045	0.346483	0.72898	0.840677
BAX	24.4608	0.860125	0.134693	6.38581	1.70497e-10	8.72243e-09
BAZ1A	10.9109	0.211012	0.164135	1.2856	0.198582	0.385902
BAZ1B	13.5114	0.237146	0.173286	1.36852	0.171148	0.350538
BAZ2A	11.5728	0.693707	0.164177	4.22537	2.38549e-05	0.000356639
BAZ2B	4.4264	-0.0527614	0.243757	-0.216451	0.828636	0.903699
BBC3	5.71208	0.15413	0.21299	0.723651	0.46928	0.648884
BBIP1	7.68982	-0.0855417	0.187757	-0.455599	0.648678	0.78731
BBLN	22.4112	0.375198	0.13831	2.71273	0.00667315	0.0377371
BBOF1	8.61661	-0.44541	0.170814	-2.60757	0.00911867	0.0479507
BBOX1	5.73535	-0.633405	0.236564	-2.67752	0.00741692	0.0409026
BBS1	5.96898	-0.605706	0.269849	-2.24461	0.0247931	0.0977951
BBS10	4.86713	-0.26648	0.232238	-1.14744	0.251199	0.446727
BBS12	4.49146	-0.0560008	0.240437	-0.232913	0.815829	0.897086
BBS2	5.81732	0.19658	0.274937	0.715001	0.474608	0.653952
BBS4	7.48909	0.108639	0.206507	0.526078	0.598834	0.75143
BBS5	7.36406	-0.0419913	0.195305	-0.215003	0.829765	0.904312
BBS7	4.62511	-0.0275316	0.27423	-0.100396	0.92003	0.957995
BBS9	3.61634	0.0888138	0.284585	0.312082	0.754978	0.858498
BBX	8.04436	0.229661	0.203825	1.12675	0.259847	0.455086
BCAM	5.11869	-0.271572	0.257678	-1.05392	0.291919	0.488879
BCAN	4.65216	-0.145755	0.285422	-0.510664	0.609586	0.75901
BCAP29	4.76042	0.715493	0.276109	2.59134	0.00956026	0.0495198
BCAP31	16.6617	0.989744	0.152173	6.50406	7.81793e-11	4.29365e-09
BCAR1	5.81299	0.123365	0.24008	0.513848	0.607358	0.7573
BCAR3	8.01758	-0.244175	0.192975	-1.26532	0.205756	0.394934
BCAS1	7.14466	-0.550238	0.209139	-2.63096	0.00851432	0.0455553
BCAS2	14.6898	-0.338009	0.129916	-2.60176	0.00927458	0.0485246
BCAS3	14.5072	0.200054	0.155123	1.28965	0.197174	0.383926
BCAS4	7.36885	0.234567	0.202508	1.15831	0.246737	0.442204
BCAT1	6.32478	-0.277063	0.221003	-1.25366	0.209965	0.399824
BCAT2	9.99288	-0.384743	0.173633	-2.21584	0.0267027	0.103191
BCCIP	13.2632	0.292949	0.150514	1.94633	0.0516151	0.162312
BCDIN3D	6.08603	-0.146863	0.199603	-0.735773	0.461869	0.642727
BCHE	4.11507	-0.60391	0.264379	-2.28426	0.0223562	0.0910003
BCKDHA	15.1589	0.256451	0.158755	1.61539	0.106226	0.259832
BCKDHB	7.25077	-0.156306	0.199535	-0.783353	0.43342	0.618974
BCKDK	8.35454	0.281025	0.187884	1.49573	0.134723	0.302148
BCL10	10.7731	0.0374871	0.167447	0.223874	0.822855	0.900186
BCL11A	5.62402	-0.258199	0.232029	-1.11279	0.265801	0.462046
BCL11B	21.2851	0.561309	0.128307	4.37474	1.21576e-05	0.000196894
BCL2	11.3491	0.340586	0.168563	2.02053	0.0433288	0.143581
BCL2A1	6.78981	-0.369564	0.199482	-1.85261	0.0639379	0.187545
BCL2L1	16.7001	0.316589	0.134891	2.347	0.0189254	0.0808312
BCL2L10	6.4558	-0.639565	0.200424	-3.19105	0.00141756	0.0114193
BCL2L11	21.6827	0.695224	0.140112	4.96193	6.97975e-07	1.57407e-05
BCL2L12	8.75857	-0.107416	0.170383	-0.630438	0.528408	0.697484
BCL2L13	7.982	-0.122024	0.183429	-0.665237	0.505899	0.678883
BCL2L14	8.81844	-0.0661009	0.197296	-0.335035	0.737599	0.846585
BCL2L15	6.38137	-0.451597	0.191294	-2.36075	0.018238	0.078979
BCL2L2	46.3277	0.166604	0.100664	1.65505	0.0979142	0.246808
BCL3	22.302	0.844403	0.158135	5.33976	9.30698e-08	2.63918e-06
BCL6	5.61614	0.0702158	0.240775	0.291624	0.770574	0.868845
BCL6B	6.34233	-0.411544	0.228654	-1.79985	0.0718838	0.202395
BCL7A	4.24036	-0.100984	0.276938	-0.364643	0.715378	0.831254
BCL7B	12.7838	0.346196	0.153359	2.25743	0.0239812	0.0955084
BCL7C	23.6848	0.428676	0.127922	3.35108	0.000804972	0.00725446
BCL9	5.66536	-0.166966	0.226233	-0.738027	0.460498	0.641516
BCL9L	20.5172	0.82988	0.144339	5.7495	8.95061e-09	3.13574e-07
BCLAF1	24.2166	0.444953	0.11366	3.91478	9.0487e-05	0.00115246
BCLAF3	6.01087	0.0358735	0.208781	0.171824	0.863576	0.925228
BCO1	5.84541	-0.330728	0.217784	-1.5186	0.128862	0.294057
BCO2	6.912	-0.41375	0.213224	-1.94045	0.052325	0.163772
BCOR	9.14261	0.514581	0.18073	2.84724	0.00441004	0.0274679
BCORL1	6.82673	-0.260299	0.195411	-1.33206	0.18284	0.365811
BCR	11.2924	0.321537	0.168391	1.90947	0.0562019	0.171873
BCS1L	5.47495	-0.255958	0.227996	-1.12265	0.261588	0.456944
BDH1	6.03415	-0.334409	0.216888	-1.54185	0.123111	0.286068
BDH2	8.37306	-0.0143043	0.187261	-0.0763867	0.939111	0.968442
BDKRB1	5.77589	-0.440241	0.209852	-2.09787	0.0359168	0.12609
BDKRB2	4.83177	-0.100043	0.243392	-0.411037	0.681045	0.808054
BDNF	3.89308	0.0936674	0.261358	0.358388	0.720053	0.834505
BDP1	7.82338	-0.151039	0.190537	-0.792703	0.427951	0.614026
BEAN1	5.97558	-0.429512	0.204487	-2.10044	0.0356903	0.125602
BECN1	10.9838	0.340819	0.181037	1.88259	0.0597554	0.179046
BECN2	5.6281	-0.399363	0.238116	-1.67718	0.0935073	0.239646
BEGAIN	12.2101	-0.487312	0.154854	-3.14691	0.00165007	0.0128866
BEND2	2.62249	-0.0887244	0.357734	-0.248018	0.804121	0.889501
BEND3	5.39497	0.0838275	0.233013	0.359754	0.719031	0.833942
BEND4	4.24141	-0.109761	0.256163	-0.42848	0.668302	0.800154
BEND5	6.4465	-0.332204	0.208313	-1.59473	0.110772	0.266998
BEND6	5.9723	-0.412893	0.211862	-1.94888	0.0513097	0.161596
BEND7	7.02262	-0.26921	0.18254	-1.4748	0.140266	0.309376
BEST1	8.13139	-0.775126	0.212834	-3.64193	0.000270606	0.00294123
BEST2	5.14888	-0.294507	0.225984	-1.30322	0.192498	0.377457
BEST3	4.68975	-0.340179	0.235209	-1.44629	0.148097	0.32033
BEST4	5.20238	-0.37135	0.227602	-1.63158	0.102769	0.254105
BET1	12.4287	-0.0741389	0.156536	-0.473621	0.63577	0.77788
BET1L	11.1259	-0.0723083	0.169144	-0.427495	0.669019	0.800807
BEX1	4.12534	-0.325218	0.273197	-1.19042	0.233883	0.42749
BEX2	3.84972	-0.0344531	0.25852	-0.13327	0.893979	0.943017
BEX3	7.28016	-0.0233158	0.20008	-0.116532	0.907231	0.950818
BEX4	7.36909	-0.364663	0.176753	-2.06313	0.0391005	0.133787
BEX5	3.06405	-0.306035	0.317522	-0.963825	0.335134	0.531055
BFAR	9.98296	0.149504	0.187965	0.795379	0.426393	0.612497
BFSP1	6.40577	-0.231574	0.233585	-0.991388	0.321496	0.51824
BFSP2	3.73231	-0.0201633	0.284533	-0.0708646	0.943506	0.970368
BGLAP	5.65082	-0.160842	0.214438	-0.750062	0.453217	0.635545
BGN	8.14046	-0.68029	0.166022	-4.09759	4.1747e-05	0.000582617
BHLHA15	7.62422	-0.318331	0.198398	-1.6045	0.108603	0.263644
BHLHA9	3.68652	0.177392	0.284664	0.623163	0.533177	0.700881
BHLHB9	5.08351	0.0202105	0.238326	0.0848018	0.932419	0.964861
BHLHE22	5.5222	-0.3293	0.223829	-1.47121	0.141233	0.310849
BHLHE23	4.26174	-0.0297195	0.298935	-0.0994181	0.920806	0.95831
BHLHE40	13.8366	1.1353	0.175392	6.47289	9.61433e-11	5.17373e-09
BHLHE41	7.96747	0.0939152	0.227282	0.41321	0.679452	0.807285
BHMT	6.43549	-0.329089	0.214263	-1.53591	0.124559	0.288394
BHMT2	4.68274	-0.4523	0.234851	-1.92591	0.0541162	0.16772
BICC1	2.73916	-0.476769	0.39818	-1.19737	0.231161	0.424683
BICD1	9.25391	-0.203363	0.188211	-1.08051	0.279915	0.477012
BICD2	11.1083	-0.593593	0.159333	-3.72548	0.000194941	0.00222095
BICDL1	15.6662	0.708074	0.153654	4.60825	4.0607e-06	7.47786e-05
BICDL2	8.35835	-0.481594	0.179173	-2.68787	0.007191	0.0399754
BICRA	11.7652	0.291719	0.156494	1.86409	0.0623093	0.184186
BICRAL	8.21162	0.321891	0.200248	1.60746	0.107953	0.262544
BID	6.76843	-0.385499	0.227888	-1.69162	0.0907193	0.234496
BIK	6.95663	-0.0842516	0.210888	-0.399508	0.689519	0.813308
BIN1	19.4939	0.589771	0.132509	4.4508	8.55523e-06	0.000143533
BIN2	24.7899	0.812867	0.12676	6.41267	1.42995e-10	7.37609e-09
BIN3	6.25492	0.309927	0.219779	1.41018	0.158487	0.334663
BIRC2	9.14447	0.481177	0.177577	2.70969	0.00673471	0.0379129
BIRC3	15.4192	0.677905	0.200438	3.38212	0.000719283	0.00663596
BIRC5	39.0249	-0.079929	0.0939897	-0.850402	0.395102	0.585764
BIRC6	14.3996	0.521163	0.159716	3.26306	0.00110217	0.00932364
BIRC7	6.61303	-0.00752897	0.22143	-0.0340016	0.972876	0.98711
BIRC8	4.95468	-0.311675	0.225619	-1.38142	0.167149	0.345569
BIVM	10.2957	-0.0213569	0.176447	-0.121039	0.90366	0.948993
BLCAP	17.3153	0.551947	0.153749	3.58991	0.000330787	0.00347403
BLID	4.31521	-0.230124	0.245534	-0.937237	0.348637	0.543058
BLK	6.70129	-0.0988515	0.2169	-0.455747	0.648572	0.787232
BLM	12.7509	-0.222969	0.152024	-1.46667	0.142466	0.312335
BLMH	7.77271	0.161191	0.206128	0.781993	0.434219	0.619464
BLNK	6.95365	-0.149295	0.233674	-0.638904	0.522885	0.692913
BLOC1S1	19.9168	0.394756	0.129192	3.05556	0.00224639	0.0163472
BLOC1S2	9.878	-0.0420622	0.181558	-0.231673	0.816792	0.897516
BLOC1S3	4.48832	-0.0925358	0.260617	-0.355065	0.722541	0.835926
BLOC1S4	4.95554	0.0744069	0.252436	0.294755	0.768181	0.867416
BLOC1S5	7.18719	-0.0305759	0.207875	-0.147088	0.883062	0.936952
BLOC1S6	5.9811	-0.177659	0.227027	-0.782546	0.433894	0.61921
BLVRA	12.8955	0.415468	0.162908	2.55032	0.0107624	0.0540234
BLVRB	5.17375	0.232579	0.237361	0.979852	0.327159	0.523872
BLZF1	9.03892	0.256965	0.176032	1.45976	0.144356	0.314901
BMERB1	114.962	-0.375651	0.0797545	-4.7101	2.47599e-06	4.79227e-05
BMF	6.53875	-0.179214	0.19486	-0.919705	0.357727	0.551688
BMI1	7.31333	0.219249	0.194609	1.12661	0.259907	0.455106
BMP1	6.22769	-0.389184	0.215831	-1.80319	0.0713578	0.201522
BMP10	6.52775	0.0804928	0.214867	0.374617	0.707945	0.826578
BMP15	6.48335	-0.612248	0.20245	-3.02419	0.002493	0.0177205
BMP2	7.09531	0.0144926	0.239718	0.0604567	0.951792	0.975617
BMP2K	8.5067	0.254697	0.226789	1.12305	0.261414	0.456781
BMP3	5.82818	-0.120296	0.207814	-0.578866	0.56268	0.724466
BMP4	5.5126	0.0631546	0.224751	0.280998	0.778712	0.873327
BMP5	6.55359	-0.507385	0.206135	-2.46142	0.0138388	0.0644743
BMP6	4.23962	-0.634923	0.273052	-2.32528	0.020057	0.0844706
BMP7	5.1952	-0.167724	0.237005	-0.707682	0.479143	0.657532
BMP8A	7.73705	-0.49594	0.198909	-2.4933	0.012656	0.0606899
BMP8B	9.24671	-0.0749845	0.173571	-0.432012	0.665733	0.798768
BMPER	7.06799	0.527973	0.21081	2.5045	0.0122624	0.059397
BMPR1A	10.2662	-0.053716	0.16809	-0.319566	0.749297	0.854085
BMPR1B	3.64715	-0.244513	0.282869	-0.864404	0.387366	0.578827
BMPR2	13.3982	0.535747	0.162208	3.30284	0.000957104	0.00830098
BMS1	13.5834	-0.110858	0.14449	-0.767234	0.442943	0.626883
BMT2	7.56461	-0.211056	0.200292	-1.05374	0.292	0.488889
BMX	5.24892	-0.634614	0.241324	-2.62972	0.00854544	0.0456587
BNC1	5.93065	-0.226742	0.203277	-1.11544	0.264664	0.46074
BNC2	10.1007	0.277014	0.19221	1.4412	0.149528	0.322381
BNIP1	6.75808	-0.167057	0.204531	-0.816783	0.414053	0.60182
BNIP2	13.3057	0.303163	0.151704	1.99838	0.0456754	0.148952
BNIP3	10.3544	-0.0953205	0.170387	-0.559435	0.575865	0.734051
BNIP3L	16.6286	0.0843149	0.139654	0.603743	0.546014	0.711105
BNIP5	4.74079	-0.473579	0.238377	-1.98669	0.0469571	0.151648
BNIPL	5.24266	-0.421226	0.212251	-1.98456	0.0471931	0.152121
BOC	5.92916	-0.305256	0.266904	-1.14369	0.252751	0.448676
BOD1	8.50656	0.358995	0.197513	1.81758	0.069129	0.197528
BOD1L1	7.2719	0.298442	0.27283	1.09387	0.27401	0.471184
BOD1L2	4.72939	-0.484456	0.249779	-1.93954	0.052436	0.164092
BOK	4.62334	-0.186891	0.249213	-0.749925	0.4533	0.635566
BOLA1	7.11568	-0.515685	0.198953	-2.592	0.0095421	0.0494398
BOLA2B	16.42	0.157186	0.138444	1.13537	0.256219	0.451801
BOLA3	14.1629	-0.0278593	0.15469	-0.180097	0.857076	0.921328
BOLL	7.82489	-0.579877	0.17711	-3.2741	0.00105999	0.00904212
BOP1	5.09172	0.119508	0.231337	0.516597	0.605438	0.755675
BORA	6.02736	-0.344141	0.214463	-1.60466	0.108568	0.263593
BORCS5	10.4193	-0.372023	0.17347	-2.14459	0.0319857	0.116808
BORCS6	4.13768	0.00415535	0.278071	0.0149435	0.988077	0.994452
BORCS7	7.17342	-0.171083	0.204565	-0.836324	0.402973	0.592519
BORCS8	9.69784	-0.145389	0.159886	-0.90933	0.363176	0.556369
BPGM	8.08863	-0.331575	0.195425	-1.69668	0.0897564	0.232942
BPHL	6.29805	-0.339583	0.213015	-1.59418	0.110896	0.267099
BPI	5.02939	-0.267732	0.256817	-1.0425	0.297179	0.494539
BPIFA1	4.04374	-0.641726	0.272213	-2.35744	0.0184014	0.0793187
BPIFA2	5.16152	-0.264421	0.224016	-1.18037	0.237855	0.431654
BPIFA3	5.30951	-0.220784	0.237706	-0.928812	0.352986	0.547128
BPIFB1	5.12486	-0.379383	0.223567	-1.69696	0.0897048	0.232916
BPIFB2	5.26826	-0.329829	0.218622	-1.50867	0.131383	0.297732
BPIFB3	4.57279	-0.28552	0.247856	-1.15196	0.249337	0.444941
BPIFB4	2.53119	-0.261659	0.377237	-0.693621	0.48792	0.664498
BPIFB6	4.84141	-0.760548	0.247718	-3.07021	0.00213906	0.0157254
BPIFC	5.44629	-0.611076	0.211359	-2.89118	0.00383804	0.0246874
BPNT1	9.16748	-0.0388575	0.179649	-0.216297	0.828756	0.903702
BPNT2	6.62122	-0.0218896	0.204588	-0.106994	0.914794	0.954886
BPTF	9.76309	0.337125	0.174764	1.92903	0.0537267	0.166823
BPY2	6.79055	-0.426325	0.278606	-1.53021	0.125965	0.290102
BRAF	12.3747	0.064328	0.154945	0.415166	0.678021	0.806515
BRAP	7.86494	-0.0228309	0.207991	-0.109768	0.912593	0.953654
BRAT1	9.42531	0.651606	0.174572	3.73259	0.000189521	0.00217245
BRCA1	6.37393	-0.197528	0.215911	-0.91486	0.360265	0.554047
BRCA2	6.57795	-0.371826	0.20891	-1.77984	0.0751029	0.207705
BRCC3	9.71093	0.0897996	0.169551	0.529632	0.596367	0.749745
BRD1	7.70849	0.171159	0.190929	0.896456	0.370009	0.563243
BRD2	23.0595	0.809352	0.149482	5.41439	6.14968e-08	1.84916e-06
BRD3	8.06794	0.0816765	0.186034	0.439041	0.660632	0.795715
BRD3OS	5.20937	-0.158585	0.22801	-0.695517	0.486732	0.663605
BRD4	38.2246	0.919511	0.112324	8.18623	2.69529e-16	4.45391e-14
BRD7	15.6389	-0.0828293	0.153454	-0.539767	0.589358	0.744139
BRD8	10.7198	0.471789	0.192601	2.44957	0.0143026	0.0658626
BRD9	9.25648	0.704423	0.205247	3.43208	0.000598966	0.00568606
BRDT	5.43258	-0.58114	0.22251	-2.61174	0.00900825	0.0475172
BRF1	8.70328	0.159578	0.182494	0.874429	0.381885	0.573595
BRF2	4.56547	-0.271799	0.259011	-1.04937	0.294007	0.490836
BRI3	13.8369	0.692527	0.171531	4.03733	5.40638e-05	0.000731546
BRI3BP	10.5787	-0.498876	0.170227	-2.93066	0.00338241	0.0224449
BRICD5	6.43728	0.0821363	0.208183	0.394539	0.693183	0.815838
BRINP1	10.1475	0.00649502	0.168782	0.0384817	0.969304	0.98553
BRINP2	8.98411	-0.480633	0.171136	-2.80848	0.00497765	0.0300593
BRINP3	4.60404	-0.394441	0.270006	-1.46086	0.144055	0.314517
BRIP1	6.73919	-0.286241	0.205209	-1.39488	0.163053	0.340684
BRIX1	11.0426	-0.104493	0.18511	-0.564489	0.572421	0.73131
BRK1	18.1703	0.639337	0.142423	4.48899	7.15612e-06	0.000123499
BRME1	7.46542	-0.528835	0.186562	-2.83463	0.00458789	0.0283299
BRMS1	11.9812	0.254741	0.159077	1.60137	0.109294	0.264593
BRMS1L	5.23362	0.139878	0.22337	0.626217	0.531173	0.699774
BROX	6.87974	0.0831811	0.212564	0.391323	0.695558	0.817585
BRPF1	7.78799	0.159625	0.194743	0.819672	0.412403	0.600518
BRPF3	6.55895	0.222627	0.203986	1.09139	0.275103	0.472237
BRS3	7.70371	-0.553313	0.188417	-2.93663	0.00331797	0.0221768
BRSK1	7.0935	-0.033325	0.204335	-0.16309	0.870448	0.929908
BRSK2	7.19337	-0.0237623	0.198218	-0.119879	0.904579	0.949424
BRWD1	22.1449	0.0977901	0.130648	0.748498	0.45416	0.636341
BRWD3	6.67925	-0.126347	0.18853	-0.670167	0.502751	0.67675
BSCL2	9.21909	0.0325543	0.181699	0.179166	0.857808	0.921837
BSDC1	13.5356	0.313382	0.188494	1.66256	0.0964004	0.244079
BSG	13.6267	0.850686	0.161471	5.26836	1.37645e-07	3.69289e-06
BSN	8.47403	-0.369672	0.17195	-2.14988	0.0315648	0.115711
BSND	4.22887	-0.347258	0.24513	-1.41663	0.156592	0.332429
BSPH1	4.27258	-0.195939	0.253026	-0.774381	0.438705	0.623388
BSPRY	5.99382	-0.129397	0.21212	-0.610016	0.541851	0.708047
BST1	5.74064	-0.246123	0.257563	-0.955583	0.339283	0.534681
BST2	18.9107	0.431909	0.136898	3.15498	0.0016051	0.0126126
BSX	6.58475	-0.0186392	0.228074	-0.0817244	0.934866	0.966009
BTAF1	12.7663	0.323441	0.162318	1.99264	0.0463007	0.150439
BTBD1	8.60957	0.0207547	0.182828	0.11352	0.909618	0.952038
BTBD10	13.2203	-0.283848	0.146515	-1.93733	0.0527052	0.164634
BTBD11	7.08632	-0.123651	0.185772	-0.665607	0.505662	0.678773
BTBD16	4.61633	0.527422	0.293779	1.7953	0.0726058	0.203626
BTBD17	2.92218	0.382467	0.326615	1.171	0.241598	0.435714
BTBD18	6.88647	-0.741276	0.206673	-3.58671	0.000334879	0.00350515
BTBD19	12.7449	-0.346689	0.153981	-2.25151	0.0243534	0.0966236
BTBD2	7.75804	0.198248	0.19042	1.04111	0.297825	0.495059
BTBD3	6.35654	-0.0656728	0.210806	-0.311533	0.755396	0.85873
BTBD6	28.3851	-0.229829	0.105957	-2.16907	0.0300774	0.111841
BTBD7	8.00989	-0.111947	0.185708	-0.602809	0.546636	0.711709
BTBD8	6.41298	-0.523734	0.210017	-2.49378	0.0126393	0.0606405
BTBD9	4.37313	-0.31329	0.255281	-1.22724	0.219734	0.411442
BTC	40.768	0.422141	0.143466	2.94245	0.00325626	0.0218328
BTD	5.61954	-0.12716	0.232894	-0.546001	0.585065	0.740956
BTF3	80.4645	0.369627	0.0773819	4.77666	1.7823e-06	3.59898e-05
BTF3L4	7.03939	-0.264684	0.215143	-1.23027	0.218597	0.410215
BTG1	40.4719	0.878853	0.122626	7.16694	7.66914e-13	6.17267e-11
BTG2	20.7491	0.70001	0.184068	3.803	0.000142956	0.00171888
BTG3	8.22312	0.0487552	0.194446	0.250738	0.802016	0.888365
BTG4	4.02914	-0.177622	0.288995	-0.614618	0.538807	0.70555
BTK	6.76656	-0.566757	0.197326	-2.87219	0.00407637	0.0258027
BTLA	11.2817	0.337008	0.189761	1.77597	0.0757386	0.208794
BTN1A1	6.54705	-0.530401	0.194393	-2.7285	0.00636237	0.0363873
BTN2A1	11.6093	-0.118707	0.160748	-0.738465	0.460232	0.641384
BTN2A2	4.22508	0.436063	0.314796	1.38523	0.165983	0.344261
BTN3A1	16.1303	0.520212	0.151811	3.42671	0.000610949	0.00578219
BTN3A2	9.57299	0.810073	0.189557	4.27351	1.92419e-05	0.00029427
BTN3A3	13.1543	0.465184	0.183049	2.54131	0.0110438	0.0548898
BTNL2	4.98232	-0.1207	0.254833	-0.473644	0.635754	0.77788
BTNL3	7.06542	-0.383402	0.194696	-1.96924	0.048926	0.155771
BTNL8	4.64931	-0.172937	0.243496	-0.710224	0.477565	0.655994
BTNL9	5.56371	0.00665478	0.234561	0.0283712	0.977366	0.988483
BTRC	5.93398	0.0484903	0.21248	0.228211	0.819482	0.898829
BUB1	9.15959	-0.0985479	0.180063	-0.547298	0.584174	0.740147
BUB1B	13.0061	0.223998	0.155658	1.43904	0.150138	0.32321
BUB3	13.2746	0.293247	0.160888	1.82267	0.0683532	0.195791
BUD13	6.02208	0.317691	0.222075	1.43056	0.152557	0.326648
BUD23	10.7606	0.170933	0.183625	0.930885	0.351913	0.546085
BUD31	14.5618	0.327185	0.162382	2.01491	0.0439139	0.144749
BVES	7.05275	-0.409685	0.200633	-2.04196	0.0411557	0.138543
BYSL	6.41833	0.424107	0.302787	1.40068	0.161311	0.338444
BZW1	14.7184	0.0941963	0.150824	0.624546	0.532269	0.700576
BZW2	9.60993	-0.311637	0.174612	-1.78474	0.0743039	0.206347
C10orf105	5.69025	-0.244875	0.22591	-1.08395	0.278387	0.475618
C10orf120	5.01332	-0.15089	0.247094	-0.610659	0.541425	0.707887
C10orf126	3.40526	-0.102449	0.293345	-0.349245	0.726906	0.839188
C10orf143	5.20386	0.101278	0.241727	0.418976	0.675234	0.804833
C10orf53	3.75537	-0.606955	0.278026	-2.18309	0.0290293	0.109353
C10orf62	6.38729	-0.2916	0.211819	-1.37664	0.168622	0.347383
C10orf67	3.95089	-0.708436	0.265952	-2.66378	0.0077268	0.0422002
C10orf71	6.01168	-0.155589	0.214127	-0.726618	0.46746	0.647447
C10orf82	4.61917	-0.274769	0.241008	-1.14008	0.254253	0.449931
C10orf88	4.04342	-0.425729	0.309781	-1.37429	0.169351	0.348309
C10orf90	4.89302	-0.0598809	0.240333	-0.249158	0.803238	0.888983
C10orf95	10.0526	-0.409165	0.164614	-2.4856	0.0129333	0.0615608
C10orf99	8.34007	-0.458715	0.173273	-2.64736	0.00811236	0.0438789
C11orf1	4.74539	0.0130849	0.238225	0.0549267	0.956197	0.978038
C11orf16	5.31682	-0.0675132	0.224268	-0.301038	0.763386	0.864183
C11orf21	21.3894	-0.20481	0.13046	-1.56991	0.116435	0.275897
C11orf24	7.50141	-0.262847	0.228194	-1.15186	0.24938	0.44495
C11orf42	5.4268	-0.31099	0.237111	-1.31158	0.189663	0.373842
C11orf45	4.41586	-0.152834	0.267471	-0.571404	0.567726	0.728001
C11orf49	9.04436	0.0850534	0.174338	0.487864	0.625646	0.770575
C11orf52	5.38596	-0.204327	0.229508	-0.890285	0.373313	0.565588
C11orf53	3.54142	-0.111968	0.33034	-0.338948	0.734649	0.844762
C11orf54	5.09501	0.881165	0.314754	2.79954	0.00511756	0.0306676
C11orf58	22.0918	0.425338	0.126762	3.35542	0.000792456	0.00716934
C11orf65	5.80656	-0.659566	0.205688	-3.20664	0.00134295	0.0109363
C11orf68	6.72589	-0.142142	0.213166	-0.666811	0.504893	0.678543
C11orf71	4.76384	-0.0460972	0.238604	-0.193195	0.846806	0.915168
C11orf80	6.70394	-0.309304	0.219863	-1.4068	0.159487	0.336039
C11orf86	4.88105	0.144788	0.268823	0.538602	0.590162	0.744846
C11orf87	4.81194	-0.430466	0.292656	-1.47089	0.14132	0.310894
C11orf91	5.03446	-0.375336	0.244982	-1.5321	0.125499	0.289456
C11orf94	5.61065	-0.33526	0.21919	-1.52954	0.12613	0.290253
C11orf96	5.27851	0.249467	0.230451	1.08251	0.279024	0.475898
C11orf97	5.29894	-0.628786	0.224542	-2.8003	0.00510546	0.0306246
C12orf29	8.20869	-0.332288	0.200404	-1.65809	0.0972993	0.245589
C12orf4	4.95038	0.091884	0.277715	0.330858	0.740752	0.849009
C12orf40	5.48901	-0.812198	0.229684	-3.53615	0.000406007	0.00411193
C12orf42	5.5851	0.0506459	0.23026	0.219951	0.825909	0.902094
C12orf43	7.40644	-0.462642	0.180797	-2.55891	0.0105002	0.0529634
C12orf50	4.8257	-0.347963	0.244904	-1.42081	0.155371	0.330514
C12orf54	3.2664	-0.00824872	0.314799	-0.0262031	0.979095	0.989258
C12orf56	4.80674	-0.707498	0.234271	-3.02	0.00252776	0.0179266
C12orf57	18.8228	0.586375	0.129056	4.54358	5.53061e-06	9.89206e-05
C12orf60	5.55919	0.0584804	0.235906	0.247897	0.804214	0.889501
C12orf66	5.18282	-0.0310238	0.246529	-0.125842	0.899857	0.946543
C12orf71	5.58476	-0.53156	0.235242	-2.25963	0.0238444	0.0952602
C12orf73	7.39023	-0.163836	0.189502	-0.864561	0.38728	0.578766
C12orf75	14.9413	0.538984	0.161147	3.34468	0.000823768	0.00736696
C12orf76	5.37872	-0.642066	0.227775	-2.81886	0.00481952	0.0293933
C13orf42	5.47143	-0.127459	0.229074	-0.55641	0.577931	0.73548
C13orf46	7.16595	-0.251533	0.200277	-1.25593	0.209143	0.398743
C14orf119	7.89353	0.209805	0.197655	1.06147	0.288476	0.485832
C14orf132	4.59951	-0.336077	0.246885	-1.36127	0.173429	0.353309
C14orf177	5.51646	-0.202229	0.224401	-0.901195	0.367485	0.560441
C14orf178	6.06315	-0.550521	0.203962	-2.69914	0.00695195	0.0389013
C14orf180	4.45467	-0.413863	0.272572	-1.51836	0.128923	0.29412
C14orf28	6.71865	-0.0698481	0.204107	-0.342213	0.73219	0.842922
C14orf39	4.7604	-0.545652	0.276197	-1.97559	0.0482012	0.154331
C14orf93	4.98733	-0.217859	0.283557	-0.768307	0.442305	0.626486
C15orf39	10.7939	0.430538	0.17497	2.46064	0.013869	0.0645428
C15orf40	7.39585	0.100357	0.200658	0.500137	0.616978	0.764387
C15orf48	19.583	-0.767718	0.125441	-6.12017	9.34763e-10	4.13622e-08
C15orf61	9.66098	-0.449499	0.172677	-2.60312	0.00923794	0.0483871
C15orf62	15.9172	-0.138733	0.133571	-1.03864	0.298971	0.495929
C15orf65	6.27518	-0.514875	0.214182	-2.40391	0.0162207	0.0723406
C16orf46	5.50032	-0.214223	0.23985	-0.893153	0.371775	0.564459
C16orf54	16.4751	0.762309	0.143576	5.30943	1.09966e-07	3.0495e-06
C16orf70	7.61767	0.00102533	0.189506	0.00541054	0.995683	0.998195
C16orf72	8.99551	0.906806	0.205496	4.41276	1.0206e-05	0.000168652
C16orf74	7.49538	-0.138906	0.194994	-0.712363	0.47624	0.655282
C16orf78	8.21174	-0.373942	0.198238	-1.88633	0.0592503	0.178219
C16orf82	9.44454	-0.293117	0.200596	-1.46123	0.143951	0.314497
C16orf86	4.66209	-0.414391	0.235701	-1.75812	0.0787264	0.214076
C16orf87	8.43302	0.173001	0.207559	0.833502	0.404562	0.593854
C16orf89	5.55991	-0.371522	0.23304	-1.59424	0.110883	0.267099
C16orf90	4.89861	-0.526602	0.243051	-2.16663	0.030263	0.112369
C16orf91	8.68386	-0.253272	0.171815	-1.4741	0.140455	0.309722
C16orf92	4.37429	-0.227864	0.274068	-0.831414	0.40574	0.594626
C16orf95	4.73332	-0.185714	0.237872	-0.780732	0.43496	0.620152
C16orf96	4.22535	-0.268565	0.254336	-1.05595	0.290992	0.487996
C17orf100	8.00644	-0.0899927	0.196116	-0.458874	0.646325	0.785693
C17orf107	6.29217	-0.675089	0.203251	-3.32145	0.000895498	0.00787268
C17orf113	4.30313	-0.141663	0.252296	-0.561494	0.574461	0.732762
C17orf49	25.4301	0.741627	0.138958	5.33705	9.44718e-08	2.66476e-06
C17orf50	5.48582	-0.413199	0.229238	-1.80249	0.0714691	0.201653
C17orf58	13.76	-0.286283	0.153295	-1.86754	0.0618269	0.183254
C17orf64	5.69121	-0.0675379	0.224863	-0.300351	0.763909	0.864514
C17orf67	6.05963	-0.0960324	0.206108	-0.465932	0.641264	0.782278
C17orf75	10.1735	-0.130271	0.17524	-0.743388	0.457247	0.639157
C17orf78	6.09373	-0.415473	0.230512	-1.80239	0.0714838	0.201664
C17orf80	7.39097	-0.335652	0.189056	-1.77541	0.0758302	0.20897
C17orf97	5.03589	-0.121687	0.233326	-0.521532	0.601996	0.753364
C17orf98	5.22608	-0.076845	0.237031	-0.324198	0.745788	0.852136
C17orf99	6.6906	-0.288135	0.191866	-1.50175	0.133162	0.300125
C18orf21	6.60145	0.223258	0.233458	0.956313	0.338914	0.534319
C18orf25	7.0831	-0.0761864	0.182291	-0.417939	0.675992	0.805275
C18orf32	13.4095	0.0785305	0.15861	0.495116	0.620518	0.767092
C18orf54	7.93189	-0.115516	0.187684	-0.615479	0.538238	0.704954
C18orf63	4.07401	-0.800646	0.266064	-3.00922	0.00261915	0.0184626
C19orf12	6.6506	-0.0591619	0.204914	-0.288716	0.772799	0.870092
C19orf18	4.34353	-0.667457	0.265207	-2.51674	0.0118447	0.0578691
C19orf25	10.2793	0.0514485	0.176346	0.291748	0.770479	0.86879
C19orf33	4.3537	0.456284	0.270059	1.68957	0.0911103	0.235214
C19orf38	6.83359	-0.459743	0.218652	-2.10262	0.0354988	0.125171
C19orf44	5.67213	-0.293339	0.209986	-1.39695	0.162429	0.339913
C19orf47	5.48723	0.0699563	0.247936	0.282154	0.777825	0.872784
C19orf48	8.15688	0.197827	0.193605	1.0218	0.306873	0.504151
C19orf53	13.0205	0.615824	0.162363	3.79289	0.000148903	0.00177893
C19orf54	7.08219	-0.405381	0.186888	-2.16911	0.0300747	0.111841
C19orf67	3.7692	-0.17882	0.332234	-0.538236	0.590414	0.744869
C19orf71	3.78072	0.0914683	0.300054	0.304839	0.760488	0.862001
C19orf73	6.42013	-0.181672	0.196115	-0.926354	0.354262	0.54811
C19orf81	4.51131	-0.0410659	0.246842	-0.166365	0.86787	0.928483
C19orf84	6.90644	-0.382287	0.197554	-1.9351	0.0529784	0.16507
C1D	19.0512	-0.196991	0.120022	-1.64128	0.100739	0.251114
C1GALT1	7.8089	0.0939873	0.207139	0.453741	0.650015	0.788369
C1GALT1C1	7.81187	0.260018	0.205046	1.2681	0.204764	0.393574
C1GALT1C1L	4.43818	-0.369507	0.283027	-1.30555	0.191704	0.376532
C1orf100	4.13355	-0.133311	0.261924	-0.508969	0.610774	0.759775
C1orf105	5.27167	-0.983126	0.247322	-3.97508	7.03565e-05	0.000921295
C1orf109	6.31462	0.162089	0.210982	0.76826	0.442333	0.626486
C1orf112	9.71231	-0.23787	0.180472	-1.31804	0.187491	0.371106
C1orf115	7.0034	-0.508594	0.191703	-2.65303	0.00797736	0.0433657
C1orf116	16.6282	-0.698687	0.121654	-5.74325	9.28756e-09	3.24162e-07
C1orf122	6.52649	-0.0231193	0.222351	-0.103977	0.917188	0.955941
C1orf127	5.27153	-0.716467	0.22102	-3.24164	0.00118843	0.00988045
C1orf131	5.04915	0.0966322	0.282995	0.341462	0.732756	0.843261
C1orf141	5.92267	-0.167447	0.214357	-0.781161	0.434708	0.619925
C1orf146	3.54633	-0.424958	0.282073	-1.50656	0.131925	0.298364
C1orf158	4.2506	-0.154567	0.265399	-0.582397	0.560299	0.722347
C1orf159	9.25177	-0.486384	0.164129	-2.96343	0.00304227	0.0206952
C1orf162	10.2151	-0.403159	0.163346	-2.46813	0.0135821	0.0635994
C1orf167	4.64928	-0.194563	0.233444	-0.833443	0.404595	0.593854
C1orf174	10.4341	-0.0475433	0.180042	-0.264069	0.791727	0.881938
C1orf185	6.34682	-0.548738	0.216484	-2.53478	0.0112518	0.0557604
C1orf189	6.70113	-0.388928	0.206772	-1.88095	0.0599781	0.179454
C1orf194	4.81487	-0.296274	0.243669	-1.21589	0.224028	0.416039
C1orf198	6.61233	-0.0122093	0.211927	-0.0576107	0.954059	0.977113
C1orf21	7.68338	0.117264	0.180718	0.648877	0.516418	0.687416
C1orf210	5.0322	-0.327725	0.240395	-1.36328	0.172795	0.352634
C1orf216	8.98399	-0.294267	0.162981	-1.80553	0.0709916	0.20064
C1orf226	4.46355	-0.433511	0.243617	-1.77948	0.0751613	0.207801
C1orf232	4.67365	-0.239529	0.259378	-0.923476	0.355759	0.549698
C1orf35	7.56495	-0.538981	0.205848	-2.61834	0.00883578	0.0468191
C1orf43	10.8794	0.447809	0.188423	2.37662	0.0174721	0.0764965
C1orf50	6.48602	0.0598267	0.189737	0.315313	0.752524	0.856613
C1orf52	12.2034	0.0694742	0.165438	0.41994	0.674529	0.804463
C1orf53	5.09768	-0.605466	0.225642	-2.6833	0.00728992	0.0403281
C1orf54	2.8846	-0.525853	0.338861	-1.55183	0.120704	0.282586
C1orf56	3.42063	-0.296628	0.43187	-0.686846	0.49218	0.668447
C1orf68	5.03769	-0.346349	0.245252	-1.41222	0.157885	0.333805
C1orf74	5.59267	0.069589	0.232283	0.299588	0.764492	0.864911
C1orf87	4.96866	-0.353788	0.23153	-1.52804	0.126502	0.290694
C1orf94	5.05614	-0.00251285	0.256645	-0.00979114	0.992188	0.996841
C1QA	9.77475	-0.0360985	0.204319	-0.176677	0.859762	0.923065
C1QB	24.8929	0.786201	0.161101	4.88019	1.05984e-06	2.25404e-05
C1QBP	16.7279	0.333351	0.161173	2.06828	0.0386138	0.132595
C1QC	6.09516	0.318646	0.235718	1.35181	0.176436	0.357441
C1QL1	7.5659	-0.0437509	0.209681	-0.208654	0.834718	0.908131
C1QL2	12.52	-0.729699	0.17028	-4.28528	1.82509e-05	0.000281419
C1QL3	4.88977	-0.305592	0.246477	-1.23984	0.215034	0.405568
C1QL4	5.62883	-0.620538	0.240796	-2.57703	0.00996543	0.051066
C1QTNF1	6.84636	-0.291604	0.205886	-1.41634	0.156676	0.332521
C1QTNF12	6.79106	-0.329645	0.214936	-1.53369	0.125106	0.288872
C1QTNF2	6.88762	-0.173684	0.207674	-0.836328	0.40297	0.592519
C1QTNF3	5.13984	0.0433252	0.238786	0.181439	0.856023	0.92082
C1QTNF4	9.00955	-0.475729	0.186698	-2.54812	0.0108305	0.0542472
C1QTNF5	8.26041	0.43972	0.201472	2.18253	0.0290703	0.109382
C1QTNF6	7.55453	-0.179549	0.19	-0.944995	0.344662	0.53956
C1QTNF7	5.03907	-0.354051	0.231088	-1.5321	0.125497	0.289456
C1QTNF8	4.95629	-0.491929	0.266427	-1.8464	0.0648347	0.189106
C1QTNF9	5.66563	-0.738488	0.229716	-3.21478	0.00130543	0.010668
C1QTNF9B	7.05961	-0.402321	0.203101	-1.98089	0.0476038	0.153075
C1R	6.45758	-0.0126345	0.222138	-0.0568769	0.954643	0.977359
C1RL	6.36832	-0.093916	0.221096	-0.424776	0.671	0.802396
C1S	37.6651	2.05808	0.234067	8.79266	1.46054e-18	3.5885e-16
C2	4.95021	-0.135752	0.247901	-0.547607	0.583962	0.740079
C20orf141	4.32999	-0.439161	0.258373	-1.69972	0.0891833	0.232247
C20orf144	6.75137	-0.411954	0.197923	-2.08138	0.0373988	0.12978
C20orf173	4.93441	-0.511218	0.247532	-2.06526	0.0388983	0.133264
C20orf202	6.3619	-0.536719	0.189477	-2.83264	0.00461658	0.0284038
C20orf203	6.58765	-0.367289	0.209572	-1.75257	0.0796767	0.215749
C20orf204	6.95817	-0.172399	0.235581	-0.731804	0.464288	0.644584
C20orf27	7.01435	0.177561	0.212011	0.837511	0.402305	0.591935
C20orf85	5.55639	-0.426151	0.210394	-2.02549	0.0428174	0.142468
C20orf96	7.84454	-0.432537	0.18244	-2.37084	0.0177478	0.0773768
C21orf58	6.99554	-0.0647754	0.216678	-0.298948	0.76498	0.865096
C21orf62	6.21728	-0.317818	0.211716	-1.50116	0.133315	0.300322
C21orf91	11.6932	0.326426	0.172308	1.89443	0.0581673	0.17601
C22orf15	17.515	-0.951451	0.147886	-6.43367	1.24562e-10	6.55198e-09
C22orf23	7.2991	-0.132104	0.214457	-0.615994	0.537898	0.704608
C22orf31	5.75538	-0.187195	0.223822	-0.836358	0.402954	0.592519
C22orf39	7.59225	0.120295	0.197563	0.608895	0.542594	0.708521
C22orf42	4.3017	-0.428597	0.322064	-1.33078	0.183261	0.366203
C2CD2	6.20076	-0.261012	0.191573	-1.36247	0.17305	0.352923
C2CD2L	8.25169	-0.0119398	0.18586	-0.0642411	0.948778	0.973329
C2CD3	4.98115	0.0321903	0.231524	0.139036	0.889421	0.94044
C2CD4A	5.56882	-0.448691	0.236682	-1.89576	0.0579923	0.175737
C2CD4B	4.67785	-0.00118847	0.245683	-0.00483742	0.99614	0.998332
C2CD4C	5.05001	-0.0182406	0.22368	-0.0815478	0.935006	0.966033
C2CD4D	8.78068	-0.432753	0.179481	-2.41113	0.0159033	0.0712813
C2CD5	8.39456	-0.100537	0.176905	-0.568312	0.569823	0.729545
C2CD6	4.50745	0.0203787	0.259696	0.0784712	0.937453	0.967592
C2orf15	5.71837	-0.625544	0.221161	-2.82845	0.00467733	0.028683
C2orf16	5.76432	-0.271676	0.208464	-1.30323	0.192497	0.377457
C2orf42	8.47336	-0.299329	0.200646	-1.49183	0.135744	0.303467
C2orf49	6.98051	0.158658	0.21394	0.741599	0.45833	0.639545
C2orf50	3.72207	-0.0340903	0.30128	-0.113152	0.90991	0.95213
C2orf66	8.72687	-0.515259	0.176386	-2.9212	0.00348688	0.0229667
C2orf68	5.95066	0.320912	0.207902	1.54358	0.122691	0.285376
C2orf69	7.38445	-0.499195	0.224291	-2.22565	0.0260375	0.101464
C2orf72	4.35413	-0.521556	0.264762	-1.96991	0.0488491	0.155606
C2orf73	4.94185	-0.296726	0.238274	-1.24531	0.213016	0.40329
C2orf74	4.52799	-0.452744	0.27185	-1.66542	0.0958298	0.243294
C2orf76	2.56934	0.00108118	0.390499	0.00276873	0.997791	0.998832
C2orf78	4.90271	-0.156887	0.258859	-0.606069	0.544469	0.710026
C2orf80	5.73949	-0.360465	0.226979	-1.5881	0.112265	0.26945
C2orf81	6.6143	-0.0768326	0.211495	-0.363283	0.716394	0.831968
C2orf83	4.15053	0.0714806	0.278898	0.256297	0.797722	0.885604
C2orf88	5.30392	-0.329644	0.225143	-1.46416	0.143152	0.313341
C2orf91	4.86986	-0.147282	0.259659	-0.567212	0.57057	0.729994
C2orf92	4.74549	-0.348154	0.241195	-1.44345	0.148893	0.321456
C3	7.45524	0.738735	0.25459	2.90167	0.00371184	0.0240831
C3AR1	8.47346	-0.630337	0.174853	-3.60496	0.000312199	0.00331786
C3orf14	6.41867	-0.326817	0.191344	-1.70801	0.0876345	0.229484
C3orf18	3.35453	-0.0890932	0.28939	-0.307865	0.758185	0.860225
C3orf20	3.76113	-0.767544	0.304519	-2.52051	0.0117186	0.0574483
C3orf22	12.0665	-0.272298	0.17038	-1.59818	0.110002	0.265595
C3orf33	4.35612	-0.551899	0.262671	-2.1011	0.0356321	0.125511
C3orf35	4.07837	-0.189891	0.265534	-0.715129	0.474529	0.653891
C3orf36	4.95702	-0.369313	0.261581	-1.41185	0.157995	0.333926
C3orf38	12.554	-0.0634336	0.149471	-0.424386	0.671284	0.802592
C3orf49	5.34584	-0.374945	0.21338	-1.75717	0.0788886	0.214276
C3orf52	6.15309	-0.221091	0.209484	-1.05541	0.291238	0.488089
C3orf56	4.30652	-0.48688	0.249913	-1.9482	0.0513911	0.161826
C3orf62	6.99681	-0.152571	0.210026	-0.726439	0.46757	0.647551
C3orf70	4.39247	0.192034	0.270037	0.711137	0.476999	0.655832
C3orf80	6.93507	-0.18178	0.219474	-0.828253	0.407527	0.596423
C3orf84	5.06273	-0.410431	0.235243	-1.74471	0.0810348	0.218224
C3orf85	5.32484	-0.311453	0.230726	-1.34988	0.177054	0.358085
C4B	7.17008	-0.32393	0.236557	-1.36935	0.170889	0.350244
C4BPA	4.27422	-0.171676	0.268428	-0.63956	0.522459	0.692488
C4BPB	7.14348	-0.099523	0.202593	-0.491245	0.623253	0.768895
C4orf17	7.83743	-0.598603	0.206392	-2.90032	0.00372782	0.02417
C4orf19	3.31027	0.317851	0.306602	1.03669	0.299881	0.496936
C4orf3	11.9036	0.189684	0.162283	1.16884	0.242467	0.436815
C4orf33	6.28989	0.00290298	0.196699	0.0147585	0.988225	0.994456
C4orf36	3.68272	0.102695	0.301872	0.340194	0.73371	0.843891
C4orf45	7.50434	-0.508993	0.196194	-2.59433	0.00947749	0.0492413
C4orf46	198.959	-0.678914	0.0664068	-10.2236	1.55535e-24	9.68102e-22
C4orf47	6.64866	-0.651341	0.196767	-3.31022	0.000932229	0.00811539
C4orf48	6.39958	0.41415	0.222904	1.85797	0.0631726	0.185826
C4orf50	5.67951	0.0507435	0.2109	0.240604	0.809862	0.893134
C4orf51	8.34203	-0.104858	0.186337	-0.562732	0.573617	0.731986
C4orf54	4.36134	-0.0935044	0.250601	-0.373121	0.709058	0.827154
C5	4.42803	-0.503277	0.260075	-1.93512	0.0529752	0.16507
C5AR1	4.49942	-0.280411	0.252379	-1.11107	0.266537	0.462723
C5AR2	4.01095	-0.36771	0.27	-1.36189	0.173232	0.353141
C5orf15	9.63916	0.172894	0.173187	0.99831	0.318129	0.515617
C5orf22	8.50788	-0.0906785	0.184523	-0.491422	0.623128	0.768792
C5orf24	6.64923	-0.196987	0.21432	-0.919126	0.35803	0.552018
C5orf34	5.05929	-0.0899009	0.247269	-0.363574	0.716176	0.831871
C5orf38	7.97718	-0.372036	0.201907	-1.84261	0.0653858	0.190061
C5orf46	4.13755	0.0905118	0.314277	0.288	0.773347	0.870455
C5orf47	6.32162	-0.0854593	0.223385	-0.382565	0.702042	0.822278
C5orf49	5.41251	-0.0355821	0.241017	-0.147633	0.882632	0.936685
C5orf51	8.03618	-0.330175	0.18823	-1.7541	0.0794132	0.215254
C5orf52	7.3388	-0.223884	0.19725	-1.13503	0.256363	0.451909
C5orf58	2.74021	-0.687831	0.347552	-1.97907	0.0478077	0.153544
C5orf60	5.14405	0.0241561	0.248794	0.0970929	0.922653	0.959068
C5orf63	8.302	-0.191002	0.183688	-1.03982	0.298425	0.495596
C5orf67	5.3335	0.1206	0.240433	0.501597	0.615951	0.763348
C6	11.1236	-0.0412517	0.177472	-0.23244	0.816196	0.897206
C6orf118	2.87222	-0.618825	0.346768	-1.78455	0.0743342	0.20637
C6orf120	5.11224	0.0766268	0.227471	0.336863	0.73622	0.845736
C6orf132	6.39589	-0.199877	0.21266	-0.939888	0.347275	0.541898
C6orf136	5.8136	-0.127967	0.252826	-0.506148	0.612753	0.761128
C6orf141	3.46061	-0.0930983	0.300094	-0.310231	0.756385	0.859181
C6orf15	4.39874	-0.0654242	0.256608	-0.254957	0.798756	0.886278
C6orf163	4.24603	-0.13351	0.269202	-0.495947	0.619932	0.766571
C6orf201	5.38339	-0.35461	0.21613	-1.64072	0.100855	0.251309
C6orf223	4.98538	-0.262954	0.228658	-1.14999	0.250149	0.445793
C6orf226	7.89806	-0.189596	0.188232	-1.00725	0.313816	0.511959
C6orf47	9.02362	0.352571	0.183704	1.91923	0.0549551	0.169252
C6orf52	4.64624	-0.312799	0.248693	-1.25777	0.208474	0.397964
C6orf58	5.76092	-0.590568	0.215374	-2.74206	0.00610549	0.0352093
C6orf62	26.5549	0.68832	0.123684	5.56517	2.61903e-08	8.40294e-07
C6orf89	7.808	0.0994494	0.18459	0.538757	0.590054	0.744767
C7	8.81685	-0.0901437	0.184505	-0.488571	0.625145	0.770176
C7orf25	8.39159	-0.359439	0.192433	-1.86786	0.0617812	0.183234
C7orf26	7.55663	0.380915	0.19209	1.983	0.0473675	0.152531
C7orf31	5.89045	-0.299875	0.22362	-1.341	0.17992	0.361719
C7orf33	8.44932	-0.413514	0.263207	-1.57106	0.116169	0.275526
C7orf50	9.19554	0.287573	0.200007	1.43782	0.150486	0.323736
C7orf57	5.02366	-0.166361	0.224081	-0.742414	0.457837	0.639545
C7orf61	7.2549	-0.251029	0.200398	-1.25265	0.210333	0.400198
C7orf77	5.40554	-0.244802	0.218782	-1.11893	0.263169	0.458877
C8A	4.82959	-0.0279666	0.255657	-0.109391	0.912892	0.953856
C8B	3.83092	0.215513	0.28637	0.752568	0.451709	0.634369
C8G	7.29108	-0.15867	0.20323	-0.780744	0.434953	0.620152
C8orf33	6.34101	-0.101813	0.215801	-0.471789	0.637077	0.7789
[truncated: 16,679 more rows]

## Sheet: hCD45+_Full Mismatch
DIFFERENTIAL EXPRESSION
	baseMean	log2FoldChange	lfcSE	stat	pvalue	padj
A1BG	4.62801	0.35589	0.460773	0.772377	0.439891	NA
A1CF	4.81431	0.295107	0.450984	0.654363	0.512878	NA
A2M	4.54972	-0.642973	0.429149	-1.49825	0.134068	NA
A2ML1	6.31047	-0.373196	0.367197	-1.01634	0.309468	NA
A3GALT2	4.75087	0.568664	0.462656	1.22913	0.219024	NA
A4GALT	6.30601	-0.403572	0.36523	-1.10498	0.269168	NA
A4GNT	4.36853	-0.429893	0.407027	-1.05618	0.290887	NA
AAAS	13.4659	0.223005	0.285674	0.78063	0.43502	0.753845
AACS	5.74203	0.31332	0.408984	0.766092	0.443621	NA
AADAC	4.71486	-0.116823	0.439666	-0.265709	0.790463	NA
AADACL2	4.34322	-0.41903	0.437691	-0.957366	0.338382	NA
AADACL3	6.52247	0.100334	0.392959	0.255329	0.798469	NA
AADACL4	6.65469	-0.181738	0.344513	-0.527521	0.597832	NA
AADAT	3.41881	-0.313909	0.464024	-0.676492	0.498728	NA
AAGAB	11.8566	-0.131203	0.277996	-0.47196	0.636955	0.868697
AAK1	9.38461	-0.509909	0.313401	-1.62702	0.103734	0.386118
AAMDC	4.65324	-0.344489	0.41207	-0.835996	0.403157	NA
AAMP	25.4095	0.424806	0.192508	2.2067	0.0273354	0.174607
AANAT	12.4078	0.0709196	0.270791	0.261898	0.7934	0.928598
AAR2	5.84629	0.319206	0.425004	0.751066	0.452613	NA
AARD	4.8401	-0.894415	0.41195	-2.17118	0.0299178	NA
AARS1	9.94687	0.268191	0.302307	0.887146	0.375	0.713513
AARS2	5.91143	0.194558	0.437209	0.445001	0.656319	NA
AARSD1	8.87082	0.264909	0.321121	0.824952	0.409399	0.737101
AASDH	5.46312	-0.526847	0.375482	-1.40312	0.160581	NA
AASDHPPT	9.05674	-0.104682	0.324046	-0.323045	0.746661	0.913963
AASS	4.38026	-0.572742	0.453121	-1.26399	0.206232	NA
AATF	7.69394	0.0342634	0.341414	0.100357	0.920061	NA
AATK	2.67179	-0.619096	0.514296	-1.20377	0.228677	NA
ABAT	6.61415	-0.218661	0.364965	-0.599129	0.549087	NA
ABCA1	4.81279	0.0804038	0.457646	0.17569	0.860538	NA
ABCA10	5.13846	-0.993666	0.36574	-2.71686	0.00659037	NA
ABCA12	5.17985	-0.578836	0.414088	-1.39786	0.162156	NA
ABCA13	5.0283	-0.237903	0.41135	-0.578345	0.563031	NA
ABCA2	8.90306	-0.178333	0.337364	-0.528607	0.597078	0.849458
ABCA3	9.22153	-0.332193	0.331986	-1.00062	0.317008	0.66145
ABCA4	6.0068	-0.505889	0.364639	-1.38737	0.165329	NA
ABCA5	4.459	-0.122445	0.425781	-0.287578	0.773669	NA
ABCA6	4.09381	-0.114497	0.460991	-0.248372	0.803847	NA
ABCA7	7.55003	-1.28069	0.314466	-4.07259	4.64929e-05	NA
ABCA8	5.07538	0.00503009	0.433264	0.0116097	0.990737	NA
ABCA9	4.2223	-0.38059	0.43701	-0.870895	0.383811	NA
ABCB1	5.31201	-0.135738	0.430052	-0.31563	0.752283	NA
ABCB10	17.5399	0.0685112	0.231627	0.295782	0.767397	0.920018
ABCB11	6.20111	0.501196	0.40749	1.22996	0.218713	NA
ABCB4	5.99764	0.0394265	0.378911	0.104052	0.917128	NA
ABCB5	5.8561	-0.549059	0.372586	-1.47364	0.140578	NA
ABCB6	7.04083	-0.35408	0.351535	-1.00724	0.313819	NA
ABCB7	7.82965	-0.0520816	0.331564	-0.157078	0.875183	0.964034
ABCB8	11.2335	0.00360887	0.304359	0.0118573	0.990539	0.997919
ABCB9	7.40155	0.463178	0.336457	1.37663	0.168626	NA
ABCC1	10.7737	0.094118	0.324345	0.290179	0.77168	0.92083
ABCC10	9.09476	0.381831	0.335061	1.13959	0.254458	0.599387
ABCC11	4.17145	-0.0349382	0.454886	-0.0768065	0.938777	NA
ABCC12	4.71158	-0.259115	0.391268	-0.662244	0.507815	NA
ABCC2	4.88567	-0.0426859	0.431905	-0.0988317	0.921272	NA
ABCC3	7.88541	-0.206777	0.339435	-0.60918	0.542405	0.819879
ABCC4	6.57845	-0.256197	0.371583	-0.689474	0.490525	NA
ABCC5	4.91733	-0.377274	0.412394	-0.914837	0.360277	NA
ABCC6	12.0552	0.241568	0.28872	0.836688	0.402768	0.732237
ABCC8	6.90555	-0.265273	0.324236	-0.818148	0.413273	NA
ABCC9	4.56411	-0.336254	0.410829	-0.818476	0.413086	NA
ABCD1	5.25856	-0.340958	0.41234	-0.826884	0.408303	NA
ABCD2	9.51203	-0.218206	0.310822	-0.702028	0.482661	0.788141
ABCD3	5.33588	-0.315452	0.392925	-0.80283	0.422073	NA
ABCD4	5.45441	-0.504838	0.362079	-1.39427	0.163235	NA
ABCE1	13.7909	-0.025079	0.246575	-0.101709	0.918987	0.978475
ABCF1	9.47325	-0.00229986	0.344877	-0.00666865	0.994679	0.998129
ABCF2	9.89955	0.281063	0.305575	0.919784	0.357686	0.697514
ABCF3	7.3034	0.226489	0.37294	0.607308	0.543646	NA
ABCG1	7.94069	-0.0110263	0.355272	-0.0310363	0.975241	0.992789
ABCG2	3.32589	-1.09651	0.523409	-2.09494	0.0361763	NA
ABCG4	6.0952	0.359531	0.40411	0.889688	0.373634	NA
ABCG5	6.19435	-0.633375	0.415716	-1.52357	0.127615	NA
ABCG8	5.53425	-0.479256	0.402666	-1.19021	0.233965	NA
ABHD1	6.47956	-0.615139	0.37757	-1.62921	0.103269	NA
ABHD10	4.55974	-0.294995	0.466337	-0.63258	0.527008	NA
ABHD11	7.57202	0.39022	0.380615	1.02524	0.305252	NA
ABHD12	6.62797	-0.345683	0.349666	-0.988609	0.322855	NA
ABHD12B	2.89512	0.0192145	0.5184	0.037065	0.970433	NA
ABHD13	6.826	-0.800279	0.347482	-2.30308	0.0212742	NA
ABHD14A	8.16499	0.00619925	0.337909	0.0183459	0.985363	0.996073
ABHD14B	8.46726	0.247797	0.343834	0.720689	0.471101	0.780042
ABHD15	7.67415	-0.0970572	0.342673	-0.283236	0.776996	NA
ABHD16A	17.3479	0.321186	0.240538	1.33528	0.181784	0.513636
ABHD16B	5.49759	-0.179706	0.391348	-0.459197	0.646093	NA
ABHD17A	43.2818	-0.00876535	0.15611	-0.0561485	0.955223	0.98811
ABHD17B	6.21097	-0.0833353	0.378249	-0.220318	0.825623	NA
ABHD17C	8.62624	0.313924	0.338733	0.926759	0.354052	0.694716
ABHD18	8.30334	0.0217682	0.330924	0.0657801	0.947553	0.986528
ABHD2	17.4583	-0.174729	0.241305	-0.724102	0.469003	0.778219
ABHD3	7.82089	-0.883428	0.337582	-2.61693	0.00887256	NA
ABHD4	7.25865	0.526457	0.397013	1.32604	0.184825	NA
ABHD5	7.47481	0.190247	0.373688	0.509105	0.610679	NA
ABHD6	5.3095	0.234758	0.410051	0.572509	0.566977	NA
ABHD8	7.52769	-0.0982975	0.361283	-0.272079	0.785561	NA
ABI1	12.1451	-0.423343	0.297549	-1.42277	0.154804	0.47613
ABI2	6.27444	-0.97481	0.34534	-2.82275	0.00476134	NA
ABI3	9.56071	1.49418	0.377394	3.95921	7.51974e-05	0.00189497
ABI3BP	2.80876	-0.85994	0.547285	-1.57128	0.116117	NA
ABITRAM	10.5049	0.350932	0.324545	1.0813	0.279562	0.624037
ABL1	11.0673	-0.212066	0.272088	-0.779403	0.435742	0.753935
ABL2	4.89524	0.31574	0.444714	0.709985	0.477714	NA
ABLIM1	7.4258	-0.765765	0.351168	-2.18062	0.0292113	NA
ABLIM2	5.52643	-0.0697083	0.382409	-0.182288	0.855357	NA
ABLIM3	6.71816	-0.188219	0.393457	-0.478373	0.632385	NA
ABO	6.72553	-0.219679	0.374014	-0.587354	0.556966	NA
ABR	11.3209	0.180799	0.302379	0.597921	0.549892	0.824243
ABRA	4.31867	-0.835136	0.549356	-1.52021	0.128459	NA
ABRACL	22.796	-0.426094	0.239261	-1.78087	0.0749332	0.328679
ABRAXAS1	7.93062	0.71468	0.364453	1.96097	0.0498827	0.25824
ABRAXAS2	6.80386	0.0404727	0.367399	0.11016	0.912283	NA
ABT1	5.79359	-0.565435	0.43165	-1.30994	0.190217	NA
ABTB1	14.6627	-0.113371	0.269125	-0.421257	0.673568	0.884946
ABTB2	7.32497	-0.204468	0.344703	-0.593172	0.553066	NA
ACAA1	13.1257	0.0321369	0.282074	0.113931	0.909293	0.975607
ACAA2	13.6989	0.076982	0.270399	0.284697	0.775876	0.922408
ACACA	7.29225	0.132443	0.360672	0.367212	0.713461	NA
ACACB	5.39896	-0.362219	0.385823	-0.938821	0.347823	NA
ACAD10	9.58465	-0.670668	0.287502	-2.33274	0.0196618	0.141435
ACAD11	6.29451	0.289181	0.387464	0.746345	0.455459	NA
ACAD8	16.8515	0.308487	0.240956	1.28026	0.200453	0.538124
ACAD9	12.1144	-0.0513226	0.272672	-0.188221	0.850703	0.955115
ACADL	3.41301	-0.374908	0.501179	-0.748052	0.454429	NA
ACADM	8.21479	0.398452	0.348189	1.14435	0.252477	0.597862
ACADS	12.6551	-0.00465753	0.278685	-0.0167125	0.986666	0.99664
ACADSB	5.41801	-0.294006	0.407274	-0.721887	0.470364	NA
ACADVL	17.179	0.641764	0.261542	2.45377	0.0141368	0.112844
ACAN	4.02629	-0.691254	0.454261	-1.52171	0.128081	NA
ACAP2	8.98129	0.110208	0.332894	0.33106	0.740599	0.910383
ACAP3	9.74436	-0.321542	0.280055	-1.14814	0.250911	0.596687
ACAT1	8.44328	-0.0865519	0.333697	-0.259373	0.795348	0.929573
ACAT2	6.89396	-0.548955	0.372118	-1.47522	0.140154	NA
ACBD3	9.65293	0.425077	0.311645	1.36398	0.172574	0.50325
ACBD4	7.11412	-0.281674	0.3333	-0.845105	0.398052	NA
ACBD5	6.63111	-0.84069	0.40019	-2.10073	0.0356648	NA
ACBD6	7.34196	0.28817	0.346367	0.831979	0.405421	NA
ACBD7	6.34867	-0.368622	0.364117	-1.01237	0.31136	NA
ACCS	4.43252	-0.00311411	0.444553	-0.00700502	0.994411	NA
ACCSL	9.42585	0.191493	0.317397	0.603323	0.546294	0.822286
ACD	9.03519	-0.200552	0.329289	-0.609047	0.542493	0.819879
ACE	6.6954	-0.28427	0.360769	-0.787956	0.430722	NA
ACE2	5.42893	-0.514148	0.437948	-1.17399	0.240399	NA
ACER1	4.65238	-0.104353	0.46447	-0.224672	0.822234	NA
ACER2	6.5039	-0.119126	0.375474	-0.317267	0.751041	NA
ACER3	5.10767	0.168277	0.457401	0.367898	0.712949	NA
ACHE	5.20383	0.400738	0.460398	0.870416	0.384073	NA
ACIN1	13.1387	-0.249959	0.268596	-0.930613	0.352054	0.693805
ACKR1	4.86279	0.00120238	0.421452	0.00285294	0.997724	NA
ACKR2	10.4251	0.575972	0.311433	1.84943	0.0643961	0.300039
ACKR3	3.63638	-0.340383	0.478606	-0.711198	0.476962	NA
ACKR4	5.44181	-0.345478	0.398387	-0.867192	0.385837	NA
ACLY	13.7591	-0.604734	0.260124	-2.32479	0.0200833	0.143132
ACMSD	4.11863	-0.491473	0.436171	-1.12679	0.259832	NA
ACO1	6.65365	-0.0199773	0.388705	-0.0513946	0.959011	NA
ACO2	17.6813	1.14934	0.263019	4.3698	1.24363e-05	0.0004048
ACOD1	5.96394	0.1694	0.436553	0.388041	0.697986	NA
ACOT1	6.85985	0.137735	0.414473	0.332314	0.739652	NA
ACOT11	6.64947	0.509664	0.370788	1.37454	0.169273	NA
ACOT12	3.79731	-0.563369	0.470733	-1.19679	0.231388	NA
ACOT13	6.96297	-0.0542428	0.350912	-0.154577	0.877155	NA
ACOT2	9.45262	-0.0588157	0.339545	-0.173219	0.862479	0.960605
ACOT4	8.91088	0.0269032	0.311987	0.0862321	0.931282	0.982238
ACOT6	5.37382	-0.762939	0.38056	-2.00478	0.0449868	NA
ACOT7	7.30359	-0.0944117	0.385931	-0.244634	0.80674	NA
ACOT8	8.25327	-0.253073	0.342571	-0.738748	0.46006	0.772145
ACOT9	7.34528	0.122477	0.360911	0.339355	0.734342	NA
ACOX1	6.10623	0.284403	0.38605	0.736699	0.461306	NA
ACOX2	6.92334	-0.297517	0.383428	-0.77594	0.437785	NA
ACOX3	10.1807	0.607786	0.30701	1.9797	0.0477376	0.251298
ACOXL	5.61928	-0.336494	0.387416	-0.868559	0.385088	NA
ACP1	12.8635	0.318276	0.30939	1.02872	0.303611	0.647256
ACP2	6.98688	0.0650785	0.346103	0.188032	0.850851	NA
ACP3	5.85558	0.110736	0.417271	0.26538	0.790716	NA
ACP4	5.18516	-0.211991	0.417752	-0.507457	0.611834	NA
ACP5	13.1	0.432255	0.289019	1.49559	0.13476	0.444384
ACP6	8.55052	0.101467	0.336047	0.301942	0.762697	0.918267
ACP7	3.55922	-1.20086	0.477119	-2.51689	0.0118394	NA
ACR	8.50188	0.0603278	0.342828	0.175971	0.860317	0.960113
ACRBP	5.56679	-0.411894	0.379107	-1.08648	0.277265	NA
ACRV1	5.3091	-0.183529	0.43509	-0.421818	0.673158	NA
ACSBG1	4.11538	-0.323305	0.495744	-0.652162	0.514297	NA
ACSBG2	4.92884	-0.704176	0.38356	-1.8359	0.066373	NA
ACSF2	40.1429	0.744146	0.17891	4.15932	3.19191e-05	0.000920561
ACSF3	7.11751	-0.0803807	0.378246	-0.212509	0.83171	NA
ACSL1	6.73609	0.301849	0.376355	0.802032	0.422535	NA
ACSL3	5.6089	-0.259302	0.373254	-0.694707	0.487239	NA
ACSL4	15.2207	0.282975	0.255851	1.10601	0.268721	0.613098
ACSL5	9.18023	-0.522956	0.329896	-1.58522	0.112917	0.402719
ACSL6	4.20081	-0.151547	0.468121	-0.323734	0.746139	NA
ACSM1	4.85995	-0.799996	0.426415	-1.8761	0.0606422	NA
ACSM2A	4.44292	-0.661214	0.392253	-1.68568	0.091857	NA
ACSM2B	6.79471	0.0357871	0.36496	0.0980574	0.921887	NA
ACSM3	7.89168	-0.200832	0.328869	-0.610675	0.541415	0.819185
ACSM4	7.76933	-0.384765	0.340118	-1.13127	0.257942	NA
ACSM5	12.2625	0.364047	0.302361	1.20401	0.228585	0.571494
ACSM6	5.50331	-0.727207	0.412797	-1.76166	0.0781273	NA
ACSS1	10.0276	-0.0399978	0.30852	-0.129644	0.896848	0.972378
ACSS2	5.80568	0.0348832	0.418668	0.0833194	0.933598	NA
ACSS3	4.70643	-0.198298	0.428046	-0.463262	0.643177	NA
ACTA1	5.32766	-0.405772	0.38386	-1.05708	0.290473	NA
ACTA2	51.9011	-1.19516	0.213052	-5.60973	2.02645e-08	1.23677e-06
ACTBL2	6.26062	-0.0771501	0.42562	-0.181265	0.856159	NA
ACTC1	31.5591	1.56154	0.243945	6.40119	1.54171e-10	1.38435e-08
ACTG2	6.50497	-0.234097	0.363181	-0.644574	0.519203	NA
ACTL10	8.29472	-0.512243	0.30699	-1.6686	0.0951976	0.370545
ACTL6A	16.4789	0.152229	0.232835	0.653806	0.513237	0.802201
ACTL6B	6.90267	-0.164137	0.354394	-0.463149	0.643258	NA
ACTL7A	4.64018	-0.774369	0.420557	-1.8413	0.0655783	NA
ACTL7B	5.73699	-0.314159	0.383387	-0.819431	0.412541	NA
ACTL8	4.93736	-0.509139	0.42623	-1.19452	0.232276	NA
ACTL9	8.09372	0.0154214	0.34806	0.0443067	0.96466	0.990491
ACTN1	4.61207	0.702188	0.45113	1.55651	0.119587	NA
ACTN2	5.68346	-0.638647	0.358946	-1.77923	0.0752022	NA
ACTN3	7.173	0.141995	0.358794	0.395756	0.692285	NA
ACTN4	87.094	-0.697059	0.124985	-5.57716	2.44479e-08	1.45792e-06
ACTR10	15.6251	0.557986	0.262607	2.12479	0.0336039	0.199934
ACTR1A	6.18832	0.0626348	0.410917	0.152427	0.87885	NA
ACTR1B	9.88605	-0.489073	0.294037	-1.6633	0.0962516	0.372236
ACTR2	36.4928	-0.426873	0.184574	-2.31275	0.0207366	0.146734
ACTR3	56.9489	-0.250055	0.167245	-1.49514	0.134878	0.444585
ACTR3B	8.69486	1.02025	0.331216	3.0803	0.0020679	0.0279464
ACTR5	7.16677	-0.0585725	0.351711	-0.166536	0.867735	NA
ACTR6	6.97619	-0.280409	0.352338	-0.795851	0.426118	NA
ACTR8	7.06029	0.552686	0.398809	1.38584	0.165795	NA
ACTRT1	5.6185	-0.386857	0.404122	-0.957277	0.338427	NA
ACTRT2	10.8614	0.616785	0.306137	2.01473	0.0439325	0.238499
ACTRT3	5.79605	-0.360419	0.376546	-0.957171	0.338481	NA
ACVR1	11.225	-0.122662	0.271226	-0.452249	0.65109	0.874173
ACVR1B	9.94547	-0.186936	0.29627	-0.630966	0.528063	0.813348
ACVR1C	4.57887	-0.726328	0.417201	-1.74096	0.0816912	NA
ACVR2A	8.49777	-0.0974062	0.327749	-0.297198	0.766315	0.919593
ACVR2B	6.03672	0.406075	0.414982	0.978536	0.327809	NA
ACVRL1	4.21713	-0.362132	0.461544	-0.78461	0.432682	NA
ACY1	8.27567	0.196533	0.346052	0.56793	0.570082	0.834298
ACY3	7.01946	-0.916084	0.389367	-2.35275	0.018635	NA
ACYP1	7.94766	-0.135279	0.36833	-0.367276	0.713413	0.899626
ACYP2	17.5575	0.202506	0.236545	0.856098	0.391943	0.726289
ADA	8.08839	0.243576	0.334258	0.728707	0.466181	0.776594
ADA2	15.6227	-0.272014	0.225735	-1.20502	0.228196	0.570851
ADAD1	6.03294	-0.507345	0.36433	-1.39254	0.163759	NA
ADAD2	3.74583	-0.450478	0.461468	-0.976184	0.328973	NA
ADAL	5.09603	-0.798267	0.390634	-2.04351	0.0410015	NA
ADAM10	11.0737	-0.0441328	0.278492	-0.158471	0.874086	0.963842
ADAM11	7.58696	-0.170758	0.33296	-0.51285	0.608057	NA
ADAM12	5.49105	-0.34164	0.418117	-0.817091	0.413876	NA
ADAM15	850.149	1.08349	0.113361	9.55788	1.20199e-21	3.35355e-19
ADAM17	6.23959	-0.277243	0.379313	-0.730909	0.464835	NA
ADAM18	5.0324	-0.145848	0.425211	-0.343001	0.731598	NA
ADAM19	28.7633	-0.0654055	0.20549	-0.31829	0.750265	0.914774
ADAM2	4.54143	-0.345014	0.437941	-0.787808	0.430809	NA
ADAM20	4.23696	-0.53583	0.423525	-1.26517	0.205811	NA
ADAM21	6.35005	0.192062	0.387065	0.496201	0.619753	NA
ADAM22	5.69752	0.537051	0.466295	1.15174	0.249428	NA
ADAM23	4.96285	0.0650589	0.443377	0.146735	0.883341	NA
ADAM28	6.12993	0.316647	0.391814	0.808155	0.419001	NA
ADAM29	3.55457	-0.517579	0.517379	-1.00039	0.317123	NA
ADAM30	4.95209	-0.165192	0.454306	-0.363613	0.716147	NA
ADAM32	6.84837	0.422698	0.402011	1.05146	0.293048	NA
ADAM33	4.50512	-1.06062	0.445107	-2.38284	0.0171798	NA
ADAM7	2.33389	-0.648373	0.54005	-1.20058	0.229914	NA
ADAM8	15.4835	-0.0124239	0.261977	-0.0474237	0.962176	0.990057
ADAM9	7.12726	0.159703	0.345175	0.462674	0.643598	NA
ADAMDEC1	5.39394	-0.073512	0.390148	-0.188421	0.850547	NA
ADAMTS1	6.15079	-0.61145	0.370582	-1.64997	0.0989482	NA
ADAMTS10	5.81057	-0.348635	0.362833	-0.960869	0.336618	NA
ADAMTS12	4.09312	-0.729658	0.430495	-1.69493	0.0900892	NA
ADAMTS13	8.67819	0.111766	0.322796	0.346243	0.72916	0.906064
ADAMTS14	5.22434	-0.235057	0.385381	-0.609933	0.541906	NA
ADAMTS15	3.21753	-1.05106	0.450003	-2.33566	0.0195088	NA
ADAMTS16	4.04638	0.267061	0.471542	0.566356	0.571152	NA
ADAMTS17	3.55443	-0.444685	0.501831	-0.886126	0.37555	NA
ADAMTS18	5.91786	0.0741968	0.424771	0.174675	0.861335	NA
ADAMTS19	4.24954	-0.122029	0.450349	-0.270966	0.786417	NA
ADAMTS2	13.3399	-0.470363	0.289105	-1.62696	0.103746	0.386118
ADAMTS20	5.38516	-0.0269806	0.447598	-0.0602787	0.951934	NA
ADAMTS3	8.57522	0.315805	0.367987	0.858195	0.390785	0.725837
ADAMTS4	7.84125	-0.419525	0.320668	-1.30829	0.190776	0.526732
ADAMTS5	4.73148	-0.57448	0.447739	-1.28307	0.199468	NA
ADAMTS6	5.68914	-0.0980911	0.400163	-0.245128	0.806357	NA
ADAMTS7	5.62864	-0.600383	0.423309	-1.41831	0.1561	NA
ADAMTS8	4.34472	0.146175	0.446478	0.327396	0.743368	NA
ADAMTS9	5.29051	-0.492247	0.376302	-1.30812	0.190834	NA
ADAMTSL1	5.59604	-0.284775	0.376394	-0.756587	0.449297	NA
ADAMTSL2	5.55803	-0.143044	0.422476	-0.338586	0.734922	NA
ADAMTSL3	3.41473	-0.443214	0.465837	-0.951437	0.341383	NA
ADAMTSL4	4.55917	-0.234244	0.47638	-0.491718	0.622919	NA
ADAMTSL5	11.4479	-0.123653	0.28113	-0.439842	0.660051	0.878414
ADAP1	14.3038	0.710091	0.285219	2.48963	0.0127875	0.106047
ADAP2	7.17481	-0.00247141	0.35894	-0.0068853	0.994506	NA
ADAR	24.8304	-0.10751	0.206447	-0.520762	0.602532	0.85149
ADARB1	7.42077	0.094343	0.345216	0.273287	0.784632	NA
ADARB2	4.69035	-0.943527	0.421247	-2.23984	0.0251013	NA
ADAT1	8.4692	-0.508567	0.345721	-1.47104	0.141282	0.455882
ADAT2	8.70845	0.406925	0.332677	1.22318	0.221261	0.562701
ADAT3	13.0895	0.278524	0.270198	1.03081	0.302629	0.646451
ADCK1	3.91196	-0.927965	0.480301	-1.93205	0.0533533	NA
ADCK2	8.05069	-0.024554	0.34084	-0.0720397	0.94257	0.986457
ADCK5	11.2185	-0.625746	0.279271	-2.24064	0.0250493	0.164165
ADCY1	5.29159	-0.242159	0.41688	-0.580884	0.561319	NA
ADCY10	4.82463	-0.274899	0.436373	-0.629962	0.528719	NA
ADCY2	4.74888	-1.28909	0.39872	-3.23307	0.00122467	NA
ADCY3	7.68556	0.148833	0.347315	0.428524	0.66827	NA
ADCY4	8.53534	-0.503702	0.319849	-1.57481	0.1153	0.40683
ADCY5	6.73333	0.48139	0.391185	1.23059	0.218475	NA
ADCY6	11.9463	0.485478	0.281629	1.72382	0.0847403	0.348094
ADCY7	23.1752	0.270099	0.217449	1.24212	0.214191	0.557256
ADCY8	5.22146	0.266736	0.452049	0.59006	0.555151	NA
ADCY9	6.33005	-0.800069	0.3731	-2.14438	0.0320025	NA
ADCYAP1	4.46097	-0.448318	0.399823	-1.12129	0.262164	NA
ADCYAP1R1	7.62608	0.0677993	0.338053	0.200558	0.841044	NA
ADD1	14.1698	0.358404	0.314957	1.13795	0.255143	0.599812
ADD2	6.66229	1.00171	0.452364	2.2144	0.0268012	NA
ADD3	15.4441	-0.318484	0.256637	-1.24099	0.214609	0.557557
ADGB	3.3313	-0.556932	0.481912	-1.15567	0.247815	NA
ADGRA1	6.00605	-0.166122	0.3646	-0.455628	0.648658	NA
ADGRA2	5.67247	-0.978898	0.360996	-2.71166	0.00669471	NA
ADGRA3	7.26238	-0.363297	0.38959	-0.93251	0.351073	NA
ADGRB1	4.73266	-0.627237	0.448344	-1.39901	0.161811	NA
ADGRB2	5.05801	-0.336959	0.443872	-0.759135	0.447772	NA
ADGRB3	2.70268	-0.652536	0.49661	-1.31398	0.188853	NA
ADGRD1	4.10452	-0.457806	0.462146	-0.990609	0.321876	NA
ADGRD2	14.8056	0.0110261	0.245683	0.0448792	0.964204	0.99048
ADGRE1	5.64973	0.0328971	0.433581	0.075873	0.93952	NA
ADGRE2	8.66656	-0.307388	0.310296	-0.990631	0.321866	0.666638
ADGRE5	35.8405	0.229891	0.198736	1.15676	0.24737	0.592524
ADGRF1	5.45757	-0.1726	0.402404	-0.428921	0.667981	NA
ADGRF2	4.19608	0.47628	0.485417	0.981176	0.326506	NA
ADGRF3	3.21948	-0.393165	0.4902	-0.802052	0.422523	NA
ADGRF4	3.46469	-1.40111	0.493135	-2.84122	0.0044941	NA
ADGRF5	5.03373	0.50471	0.463722	1.08839	0.276423	NA
ADGRG1	12.9663	0.331731	0.339143	0.978146	0.328002	0.671829
ADGRG2	4.5225	-1.07714	0.410864	-2.62166	0.00875029	NA
ADGRG3	5.226	-1.23713	0.373256	-3.31443	0.000918313	NA
ADGRG4	5.75479	-0.218528	0.387698	-0.563655	0.572989	NA
ADGRG5	6.32692	0.440751	0.417296	1.05621	0.290873	NA
ADGRG6	4.93789	0.362993	0.390042	0.930651	0.352034	NA
ADGRG7	6.60895	0.128919	0.349469	0.368901	0.712202	NA
ADGRL1	7.37509	0.0184416	0.340748	0.0541208	0.956839	NA
ADGRL2	11.6295	-0.858224	0.255508	-3.35889	0.000782567	0.0130629
ADGRL3	5.1388	-0.203342	0.409104	-0.497043	0.619159	NA
ADGRL4	3.32214	-0.804577	0.476013	-1.69024	0.0909818	NA
ADGRV1	4.97581	-0.632966	0.391526	-1.61666	0.105951	NA
ADH1A	3.85981	-0.111158	0.440431	-0.252384	0.800744	NA
ADH1B	6.76872	-0.100877	0.354162	-0.284834	0.775771	NA
ADH4	3.82238	-1.33741	0.482138	-2.77392	0.00553846	NA
ADH5	13.0751	-0.0530094	0.293972	-0.180322	0.8569	0.958066
ADH6	3.90647	-1.0866	0.465329	-2.33511	0.0195375	NA
ADH7	4.21536	-0.469778	0.444271	-1.05741	0.290323	NA
ADHFE1	4.84481	-0.360872	0.438528	-0.822916	0.410556	NA
ADI1	11.5145	-0.237527	0.274731	-0.864579	0.38727	0.723173
ADIG	7.36673	-0.144391	0.334809	-0.431264	0.666277	NA
ADIPOQ	6.22757	-0.444106	0.392534	-1.13138	0.257893	NA
ADIPOR1	7.52369	-0.411082	0.329843	-1.2463	0.212655	NA
ADIPOR2	9.08854	-0.600603	0.345271	-1.73951	0.0819449	0.343062
ADIRF	6.93663	0.11356	0.359239	0.316111	0.751918	NA
ADK	13.0915	0.047888	0.258867	0.18499	0.853237	0.956362
ADM	5.33284	-0.560568	0.391081	-1.43338	0.151749	NA
ADM2	6.57518	-0.0783603	0.360781	-0.217196	0.828055	NA
ADM5	6.54076	-0.663122	0.356439	-1.86041	0.0628281	NA
ADNP	16.6489	0.28431	0.271339	1.04781	0.294728	0.640806
ADNP2	8.86864	-0.312522	0.34212	-0.913487	0.360987	0.701001
ADO	7.27001	-0.160984	0.351264	-0.4583	0.646737	NA
ADORA1	4.7507	-0.474492	0.432002	-1.09836	0.272049	NA
ADORA2A	10.6947	-0.370971	0.281098	-1.31972	0.186927	0.521425
ADORA2B	4.20183	-0.641979	0.445231	-1.4419	0.14933	NA
ADORA3	7.38526	-0.6909	0.331398	-2.0848	0.0370873	NA
ADPGK	8.949	-0.213931	0.304936	-0.701561	0.482953	0.788141
ADPRH	14.6854	0.0896208	0.246753	0.363201	0.716455	0.9006
ADPRHL1	4.41262	0.166905	0.454501	0.367226	0.71345	NA
ADPRM	5.82043	-0.343906	0.367948	-0.934659	0.349964	NA
ADPRS	13.8485	0.6833	0.27107	2.52075	0.0117104	0.0997622
ADRA1A	6.70079	-0.226521	0.377986	-0.599284	0.548983	NA
ADRA1B	7.74775	-0.537432	0.326479	-1.64615	0.0997338	NA
ADRA1D	9.74649	-0.845281	0.277182	-3.04955	0.00229184	0.0300401
ADRA2A	6.00737	-0.64682	0.352683	-1.834	0.0666538	NA
ADRA2B	6.16842	-0.789866	0.377433	-2.09273	0.036373	NA
ADRA2C	4.34763	-0.425369	0.407107	-1.04486	0.296089	NA
ADRB1	5.55755	0.0517862	0.402249	0.128742	0.897562	NA
ADRB2	7.9034	-0.0539703	0.342309	-0.157665	0.87472	0.964034
ADRB3	3.91137	-0.334776	0.532438	-0.628761	0.529506	NA
ADRM1	13.2178	-0.0406646	0.295826	-0.137461	0.890666	0.970011
ADSL	8.64393	-0.129738	0.36077	-0.359614	0.719136	0.902568
ADSS1	5.68489	0.393112	0.432877	0.908139	0.363805	NA
ADSS2	16.314	0.525156	0.254968	2.0597	0.0394276	0.223033
ADTRP	3.65003	-0.380566	0.468169	-0.812882	0.416286	NA
AEBP1	6.35362	0.398956	0.405888	0.982922	0.325646	NA
AEBP2	11.0912	-0.275704	0.297532	-0.926634	0.354116	0.694716
AEN	21.5853	0.675547	0.239625	2.81918	0.00481465	0.0520943
AFAP1	8.74268	-0.307832	0.321726	-0.956813	0.338662	0.68199
AFAP1L1	5.35317	-0.112668	0.380601	-0.296025	0.767211	NA
AFAP1L2	10.2871	-1.13051	0.307416	-3.67747	0.000235561	0.00486825
AFDN	5.83442	-0.0263403	0.417973	-0.0630192	0.949751	NA
AFF1	18.4139	-0.152961	0.225395	-0.678636	0.497368	0.7971
AFF2	4.78904	-0.749818	0.410879	-1.82491	0.0680143	NA
AFF3	6.29696	-0.121111	0.398911	-0.303604	0.761429	NA
AFF4	9.03727	0.173031	0.327754	0.527929	0.597549	0.849517
AFG1L	5.2258	0.00478466	0.401168	0.0119268	0.990484	NA
AFG3L2	15.9974	0.0481406	0.241134	0.199642	0.84176	0.949305
AFM	4.60554	0.0174506	0.466548	0.0374035	0.970163	NA
AFMID	4.43114	-0.335951	0.474876	-0.70745	0.479287	NA
AFP	5.96053	-0.0585392	0.405862	-0.144234	0.885315	NA
AFTPH	7.6391	0.39818	0.347506	1.14582	0.251869	NA
AGA	6.36005	-0.234219	0.373312	-0.627409	0.530391	NA
AGAP1	13.8503	0.0193815	0.26025	0.0744727	0.940634	0.985943
AGAP2	16.7862	0.211072	0.249838	0.844833	0.398204	0.729372
AGAP3	10.9519	-0.531688	0.272204	-1.95327	0.0507871	0.260847
AGAP9	31.7329	0.0496908	0.18526	0.268223	0.788528	0.927486
AGBL1	4.54821	-0.131671	0.454142	-0.289933	0.771867	NA
AGBL2	9.0245	0.159156	0.326258	0.487822	0.625676	0.86007
AGBL3	6.42226	-0.553934	0.366305	-1.51222	0.130478	NA
AGBL4	5.3748	-0.384095	0.38793	-0.990114	0.322118	NA
AGBL5	19.107	-0.676402	0.227773	-2.96963	0.0029816	0.0365082
AGER	6.33862	-0.468291	0.364349	-1.28528	0.198694	NA
AGFG1	15.5836	0.166309	0.268125	0.620268	0.535081	0.816577
AGFG2	11.8266	0.000491221	0.26987	0.00182022	0.998548	0.999958
AGGF1	11.0414	-0.0545071	0.348119	-0.156576	0.875579	0.964334
AGK	8.83223	-0.105493	0.349874	-0.301517	0.76302	0.918267
AGL	7.33998	0.218881	0.381995	0.572994	0.566649	NA
AGMAT	7.05327	-0.223874	0.349323	-0.640881	0.5216	NA
AGMO	4.18207	-0.826391	0.452187	-1.82754	0.0676179	NA
AGO1	13.9895	-0.326524	0.261404	-1.24912	0.211623	0.553278
AGO2	11.712	-0.0913714	0.288434	-0.316784	0.751407	0.915214
AGO3	5.83603	-0.0579355	0.372709	-0.155444	0.876471	NA
AGO4	6.19065	0.00775423	0.400987	0.0193379	0.984572	NA
AGPAT1	15.9835	-0.203903	0.241643	-0.843817	0.398771	0.73024
AGPAT2	11.5744	0.000300952	0.285129	0.00105549	0.999158	0.999958
AGPAT3	10.5863	-0.247994	0.299076	-0.8292	0.406991	0.736524
AGPAT4	4.30367	-0.724506	0.443585	-1.6333	0.102407	NA
AGPAT5	8.51705	0.0757634	0.369585	0.204996	0.837575	0.947047
AGPS	16.3248	0.551206	0.269511	2.04521	0.0408342	0.229329
AGR2	3.61287	0.375153	0.452429	0.829198	0.406992	NA
AGR3	4.11859	-0.633414	0.449874	-1.40798	0.159137	NA
AGRN	8.32862	0.607054	0.340037	1.78526	0.0742197	0.326834
AGRP	7.16412	-0.115699	0.373658	-0.309639	0.756836	NA
AGT	5.53799	0.199864	0.45565	0.438635	0.660926	NA
AGTPBP1	6.7589	-0.314634	0.376739	-0.83515	0.403633	NA
AGTR1	6.01117	-0.0499862	0.417514	-0.119723	0.904702	NA
AGTR2	5.19943	-0.350576	0.452939	-0.774002	0.43893	NA
AGTRAP	5.39839	-0.275104	0.461638	-0.595929	0.551222	NA
AGXT	6.42241	-0.632088	0.350703	-1.80234	0.0714912	NA
AGXT2	5.28081	-0.275169	0.421757	-0.652436	0.51412	NA
AHCTF1	15.6477	0.608013	0.282285	2.15389	0.0312486	0.190347
AHCY	13.9565	0.477049	0.269117	1.77264	0.076288	0.330906
AHCYL1	9.66607	0.104625	0.312309	0.335005	0.737621	0.908672
AHCYL2	8.6728	0.0494577	0.344918	0.14339	0.885982	0.968312
AHDC1	6.12283	-0.294744	0.378894	-0.777906	0.436625	NA
AHI1	8.25044	0.522124	0.391034	1.33524	0.181798	0.513636
AHNAK	100.268	-1.01532	0.122635	-8.27919	1.24014e-16	2.4841e-14
AHNAK2	5.16287	-0.219886	0.418978	-0.524815	0.599711	NA
AHR	8.68789	-0.0674605	0.300189	-0.224727	0.822192	0.939392
AHRR	5.43625	-0.631685	0.360162	-1.75389	0.079449	NA
AHSA1	8.17574	0.527131	0.35011	1.50562	0.132166	0.43981
AHSG	6.10705	-0.596515	0.398875	-1.49549	0.134786	NA
AHSP	4.7676	-0.18174	0.416748	-0.436092	0.66277	NA
AICDA	4.33226	0.200176	0.456827	0.438189	0.661249	NA
AIDA	10.6213	0.369524	0.320484	1.15302	0.248902	0.594433
AIF1	15.4805	0.384743	0.2637	1.45902	0.144561	0.461518
AIF1L	5.46377	-0.61547	0.379076	-1.62361	0.10446	NA
AIFM1	8.56951	0.812282	0.372822	2.17874	0.029351	0.183059
AIFM2	9.25251	0.352216	0.322255	1.09297	0.274406	0.618839
AIFM3	4.55761	-0.497795	0.428908	-1.16061	0.2458	NA
AIG1	5.82957	0.323232	0.413991	0.780772	0.434937	NA
AIM2	7.7944	0.60731	0.349827	1.73603	0.0825584	NA
AIMP1	10.2878	-0.270995	0.307383	-0.881621	0.377982	0.715932
AIMP2	8.17151	0.432997	0.367071	1.1796	0.238159	0.581952
AIP	13.9081	-0.126245	0.275843	-0.457669	0.64719	0.872902
AIPL1	4.74974	-0.205051	0.420246	-0.487931	0.625599	NA
AIRE	8.34624	0.25177	0.368399	0.683418	0.494343	0.796058
AJAP1	5.18083	-0.247576	0.413187	-0.599186	0.549049	NA
AJM1	12.1206	0.0446704	0.276304	0.161671	0.871565	0.963281
AJUBA	11.563	-0.604051	0.269351	-2.24262	0.0249216	0.16395
AK1	17.6033	-0.528847	0.215669	-2.45213	0.0142013	0.113205
AK2	16.6238	0.318039	0.258991	1.22799	0.219449	0.5605
AK3	10.5834	-0.0172551	0.276751	-0.0623488	0.950285	0.986528
AK4	18.932	0.507353	0.233431	2.17346	0.0297459	0.184424
AK5	4.80408	-0.412214	0.421908	-0.977023	0.328558	NA
AK6	8.79999	-0.297065	0.330134	-0.899832	0.36821	0.707615
AK7	8.2975	0.660864	0.344974	1.91569	0.0554042	0.275674
AK8	20.5214	0.66541	0.256458	2.59461	0.00946974	0.0854245
AK9	5.86295	-0.264027	0.381759	-0.691607	0.489184	NA
AKAIN1	3.47636	-0.0799561	0.504484	-0.158491	0.87407	NA
AKAP1	13.9	-0.299305	0.25334	-1.18144	0.237428	0.581621
AKAP10	9.26741	-0.349327	0.301684	-1.15792	0.246895	0.592003
AKAP11	10.4942	-0.230884	0.282971	-0.815926	0.414543	0.740609
AKAP12	6.92061	-0.327409	0.357696	-0.915327	0.36002	NA
AKAP13	8.9504	0.260868	0.336558	0.775106	0.438277	0.756478
AKAP14	4.28151	0.127067	0.508634	0.24982	0.802727	NA
AKAP17A	14.6285	0.0825977	0.234462	0.352287	0.724623	0.904618
AKAP3	4.6012	-0.10976	0.465549	-0.235765	0.813615	NA
AKAP4	5.52384	-0.36215	0.416793	-0.868897	0.384904	NA
AKAP5	10.0975	-0.407009	0.321451	-1.26616	0.205455	0.544811
AKAP6	4.91601	-0.134916	0.437046	-0.3087	0.757549	NA
AKAP7	7.57015	-0.61682	0.355174	-1.73667	0.0824461	NA
AKAP8	7.79259	-0.170688	0.335673	-0.508496	0.611106	NA
AKAP8L	13.1683	-0.45864	0.252415	-1.81701	0.0692162	0.31492
AKAP9	6.27563	0.437052	0.412558	1.05937	0.28943	NA
AKIP1	4.98648	-0.28608	0.401878	-0.711859	0.476552	NA
AKIRIN1	8.82806	1.22717	0.380841	3.22226	0.00127185	0.0187583
AKIRIN2	16.6635	0.124442	0.24207	0.514076	0.607199	0.852295
AKNA	61.0115	-0.618451	0.140281	-4.40865	1.04019e-05	0.000348753
AKNAD1	6.96009	-1.49322	0.402051	-3.714	0.00020401	NA
AKR1A1	11.0573	0.451685	0.291367	1.55023	0.121087	0.418686
AKR1B1	8.94738	0.570659	0.33997	1.67856	0.0932382	0.36694
AKR1B15	7.62508	0.517814	0.381782	1.35631	0.175001	NA
AKR1C1	6.07532	-0.153672	0.361653	-0.424917	0.670897	NA
AKR1C2	3.59392	0.222863	0.532402	0.418599	0.675509	NA
AKR1C3	6.90645	0.569823	0.365835	1.55759	0.11933	NA
AKR1C4	3.45836	0.528002	0.525962	1.00388	0.315438	NA
AKR1D1	6.64614	0.280802	0.387359	0.724913	0.468505	NA
AKR1E2	6.88024	0.826428	0.422235	1.95727	0.0503156	NA
AKR7A2	5.27758	-0.556302	0.367603	-1.51332	0.130197	NA
AKR7A3	10.4839	0.470077	0.327916	1.43353	0.151707	0.471401
AKR7L	8.94778	0.44553	0.341553	1.30442	0.192089	0.528386
AKT1	14.2403	-0.253701	0.258736	-0.980541	0.326819	0.671518
AKT1S1	8.83331	0.0702512	0.308477	0.227736	0.819852	0.938422
AKT2	10.7459	0.295634	0.335584	0.880954	0.378343	0.716165
AKT3	9.7867	-0.0984703	0.294315	-0.334574	0.737946	0.908742
AKTIP	8.37477	-0.50793	0.353165	-1.43823	0.15037	0.470245
ALAD	8.14911	-0.0484376	0.327278	-0.148001	0.882342	0.966795
ALAS1	8.52467	-0.665237	0.334345	-1.98967	0.0466269	0.248098
ALAS2	8.97116	-0.36054	0.358919	-1.00452	0.315129	0.659643
ALB	5.06322	0.434618	0.42157	1.03095	0.302565	NA
ALCAM	7.23995	0.468133	0.380858	1.22916	0.219013	NA
ALDH16A1	6.78974	-0.502422	0.346615	-1.44951	0.147195	NA
ALDH18A1	9.25974	-0.289192	0.307752	-0.939693	0.347375	0.689981
ALDH1A1	5.38476	0.0203431	0.394061	0.0516243	0.958828	NA
ALDH1A2	6.51797	0.318395	0.390811	0.814704	0.415242	NA
ALDH1A3	5.33466	-0.365178	0.422526	-0.864274	0.387438	NA
ALDH1B1	7.54981	0.254394	0.390325	0.651748	0.514564	NA
ALDH1L1	5.22443	-0.517372	0.403033	-1.2837	0.199248	NA
ALDH1L2	6.36893	0.285639	0.369869	0.772271	0.439954	NA
ALDH2	10.2407	-0.957781	0.287801	-3.32792	0.000874964	0.0140932
ALDH3A1	4.63751	0.665806	0.455994	1.46012	0.144257	NA
ALDH3A2	11.1789	-0.655447	0.252248	-2.59842	0.00936537	0.0846786
ALDH3B1	3.44878	-0.722399	0.496952	-1.45366	0.146041	NA
ALDH3B2	17.412	0.916275	0.253501	3.61448	0.00030095	0.0059975
ALDH4A1	6.11218	0.362417	0.413406	0.87666	0.380671	NA
ALDH5A1	6.71696	-0.0234291	0.356088	-0.0657957	0.94754	NA
ALDH6A1	6.21849	0.120006	0.386991	0.310102	0.756484	NA
ALDH7A1	5.38745	0.046866	0.41488	0.112963	0.91006	NA
ALDH8A1	4.95087	-0.770681	0.424784	-1.81429	0.0696332	NA
ALDH9A1	13.0316	-0.0764814	0.270356	-0.282892	0.77726	0.923024
ALDOA	86.2163	-0.39346	0.131955	-2.98178	0.00286577	0.0358003
ALDOB	5.78146	0.0411107	0.392084	0.104852	0.916493	NA
ALDOC	8.33856	-0.450105	0.333842	-1.34826	0.177576	0.510007
ALG10	9.07022	0.372952	0.354184	1.05299	0.292347	0.638293
ALG10B	30.6848	2.10922	0.252306	8.35976	6.28447e-17	1.36373e-14
ALG12	6.7734	0.0362993	0.356841	0.101724	0.918976	NA
ALG13	6.68451	-0.443461	0.341144	-1.29992	0.193627	NA
ALG14	5.55007	-0.250569	0.397693	-0.630057	0.528657	NA
ALG1L	13.8964	1.27744	0.315951	4.04314	5.27394e-05	0.00142069
ALG1L2	11.4709	0.742741	0.313228	2.37125	0.017728	0.132148
ALG2	9.76136	0.209788	0.314875	0.666259	0.505245	0.799311
ALG3	8.41476	-0.56887	0.301085	-1.8894	0.0588382	0.285671
ALG5	7.98995	0.723421	0.356138	2.03129	0.0422256	0.233782
ALG6	13.5041	0.225816	0.264472	0.85384	0.393194	0.726745
ALG8	4.81664	0.354184	0.402531	0.879893	0.378917	NA
ALG9	6.88593	-0.741643	0.354693	-2.09094	0.0365331	NA
ALK	4.79452	-0.794539	0.389812	-2.03826	0.0415236	NA
ALKAL1	5.445	-0.274858	0.41171	-0.667601	0.504388	NA
ALKAL2	3.9123	-0.970119	0.457037	-2.12263	0.0337851	NA
ALKBH1	6.72268	-0.240872	0.360887	-0.667444	0.504488	NA
ALKBH2	8.50501	-0.260477	0.325484	-0.800276	0.423551	0.746903
ALKBH3	5.59713	-0.123362	0.416939	-0.295876	0.767325	NA
ALKBH4	7.78755	-0.585335	0.32862	-1.78119	0.074881	NA
ALKBH5	19.539	-0.10304	0.245491	-0.419732	0.674681	0.884952
ALKBH6	7.77801	-0.387053	0.368852	-1.04934	0.294019	NA
ALKBH7	8.59908	-0.229033	0.363614	-0.62988	0.528773	0.813348
ALKBH8	5.8465	0.119038	0.420501	0.283086	0.777111	NA
ALLC	4.7358	-0.730134	0.376654	-1.93847	0.0525654	NA
ALMS1	8.76699	-0.595637	0.336071	-1.77236	0.0763355	0.330929
ALOX12	6.62087	-0.149709	0.399144	-0.375075	0.707605	NA
ALOX12B	6.91145	-0.337221	0.335969	-1.00373	0.315511	NA
ALOX15	9.97285	0.521375	0.340452	1.53142	0.125666	0.428191
ALOX15B	6.82508	0.056929	0.372957	0.152642	0.87868	NA
ALOX5	5.34561	0.201702	0.416288	0.484526	0.628013	NA
ALOX5AP	24.8708	-0.0546487	0.243658	-0.224284	0.822536	0.939423
ALOXE3	7.06652	0.0365763	0.387475	0.0943967	0.924794	NA
ALPG	5.09406	-0.273519	0.401539	-0.681176	0.49576	NA
ALPI	4.7532	-0.482019	0.426637	-1.12981	0.258557	NA
ALPK1	6.22294	0.113119	0.410257	0.275726	0.782758	NA
ALPK2	5.39536	-0.709533	0.382219	-1.85635	0.0634033	NA
ALPK3	5.2986	0.322118	0.424391	0.759012	0.447846	NA
ALPL	6.7795	-0.443808	0.370141	-1.19902	0.230518	NA
ALPP	4.88657	0.125136	0.426694	0.29327	0.769316	NA
ALS2	5.62605	-0.026431	0.402429	-0.0656787	0.947634	NA
ALS2CL	5.27335	-0.120292	0.402184	-0.299097	0.764866	NA
ALX1	6.57711	-0.168327	0.371601	-0.452978	0.650565	NA
ALX3	5.29439	-0.320783	0.369513	-0.868122	0.385327	NA
ALX4	4.67608	-0.0464079	0.432297	-0.107352	0.91451	NA
ALYREF	23.5259	0.834004	0.221696	3.76193	0.000168607	0.00373133
AMACR	5.55569	-0.66242	0.397365	-1.66703	0.095508	NA
AMBN	4.64296	-0.562256	0.390368	-1.44032	0.149777	NA
AMBP	5.62114	0.328324	0.423383	0.775478	0.438057	NA
AMBRA1	8.1875	-0.155522	0.317557	-0.489746	0.624314	0.859711
AMD1	24.1334	-0.309835	0.192405	-1.61033	0.107326	0.393845
AMDHD1	5.33246	0.0131229	0.413768	0.0317155	0.974699	NA
AMDHD2	10.0646	0.0215623	0.301369	0.0715477	0.942962	0.986457
AMELX	6.62413	0.268828	0.384209	0.699691	0.48412	NA
AMELY	3.24279	-0.687494	0.447404	-1.53663	0.124384	NA
AMER1	6.32739	-0.085048	0.36406	-0.23361	0.815288	NA
AMER2	6.08801	0.0117067	0.380217	0.0307895	0.975437	NA
AMER3	4.65651	-0.199746	0.393885	-0.507117	0.612073	NA
AMFR	13.7366	-0.517935	0.260879	-1.98535	0.047106	0.249486
AMH	12.899	0.591168	0.266266	2.22022	0.0264039	0.170423
AMHR2	6.16746	-0.380565	0.392537	-0.969501	0.332296	NA
AMIGO1	6.22467	0.0475304	0.387684	0.122601	0.902423	NA
AMIGO2	10.4741	-0.0640847	0.311153	-0.205959	0.836823	0.946743
AMIGO3	4.43012	-0.582411	0.470483	-1.2379	0.215753	NA
AMMECR1	4.34829	-0.577282	0.434825	-1.32762	0.184304	NA
AMMECR1L	12.4991	-0.265378	0.261014	-1.01672	0.309287	0.655139
AMN	3.56034	-0.705719	0.51304	-1.37556	0.168957	NA
AMN1	5.09143	0.0999332	0.434321	0.230091	0.818021	NA
AMOT	5.68482	-0.752107	0.37858	-1.98665	0.0469608	NA
AMOTL1	4.68988	-0.164229	0.441771	-0.371752	0.710077	NA
AMOTL2	10.5262	-0.127825	0.290874	-0.439451	0.660335	0.878483
AMPD1	6.29515	-0.240506	0.369963	-0.650081	0.51564	NA
AMPD2	16.9311	-0.123749	0.256297	-0.482834	0.629214	0.862222
AMPD3	7.61116	0.116327	0.354337	0.328294	0.74269	NA
AMPH	4.42202	-0.402277	0.394558	-1.01957	0.307935	NA
AMT	8.61408	-0.137783	0.335421	-0.410775	0.681238	0.88762
AMTN	3.94973	-0.364543	0.456637	-0.798321	0.424684	NA
AMY1A	22.051	0.0938311	0.221401	0.423807	0.671707	0.884351
AMY2B	6.26645	-0.89343	0.367666	-2.43001	0.0150985	NA
AMZ1	11.8595	0.0837345	0.268115	0.312309	0.754806	0.915782
AMZ2	17.1623	0.137554	0.233179	0.589908	0.555252	0.825949
ANAPC1	11.6373	0.905392	0.325614	2.78057	0.00542633	0.0570532
ANAPC10	10.6043	0.257145	0.295361	0.870615	0.383964	0.720521
ANAPC11	13.1801	-0.0867217	0.272476	-0.318273	0.750278	0.914774
ANAPC13	6.4773	-0.216125	0.358998	-0.602023	0.547159	NA
ANAPC15	11.3467	0.766652	0.328494	2.33384	0.0196041	0.14128
ANAPC16	13.9997	-0.249306	0.270529	-0.921551	0.356763	0.697071
ANAPC2	8.85744	0.142076	0.336768	0.421882	0.673111	0.884796
ANAPC4	5.53665	0.00793334	0.392996	0.0201868	0.983894	NA
ANAPC5	22.9279	-0.352494	0.208769	-1.68845	0.0913258	0.362519
ANAPC7	7.77171	0.333429	0.349373	0.954365	0.339899	NA
ANG	6.25809	-0.834964	0.398184	-2.09693	0.0359997	NA
ANGEL1	4.3306	-1.0441	0.465258	-2.24413	0.0248243	NA
ANGEL2	5.84546	-0.395499	0.408542	-0.968074	0.333007	NA
ANGPT1	5.12756	0.226316	0.441479	0.512631	0.608209	NA
ANGPT2	4.32101	-0.309484	0.420593	-0.735828	0.461835	NA
ANGPT4	6.73168	-0.0982119	0.376399	-0.260925	0.79415	NA
ANGPTL1	4.01713	-0.406226	0.48152	-0.843634	0.398874	NA
ANGPTL2	5.43113	-0.505007	0.402529	-1.25459	0.209629	NA
ANGPTL3	4.7898	-0.081744	0.425855	-0.191952	0.847779	NA
ANGPTL4	3.96166	-0.385149	0.47199	-0.816012	0.414493	NA
ANGPTL5	3.16051	0.509294	0.545509	0.933613	0.350504	NA
ANGPTL6	6.31603	0.0812697	0.406507	0.199922	0.841542	NA
ANGPTL7	4.12998	-0.141358	0.467719	-0.302229	0.762477	NA
ANGPTL8	6.90362	0.0475831	0.401406	0.118541	0.905639	NA
ANHX	5.87475	0.379957	0.386139	0.98399	0.32512	NA
ANK1	13.8503	-0.276237	0.353398	-0.781659	0.434415	0.753703
ANK2	4.21747	-0.27778	0.442958	-0.627101	0.530593	NA
ANK3	5.63241	-0.506309	0.364534	-1.38892	0.164857	NA
ANKAR	6.02423	-0.377988	0.392221	-0.963712	0.33519	NA
ANKDD1A	7.04934	-0.0297794	0.353746	-0.0841828	0.932911	NA
ANKDD1B	5.99723	-0.630172	0.379535	-1.66038	0.0968381	NA
ANKEF1	4.51405	-0.445796	0.426068	-1.0463	0.295421	NA
ANKFN1	2.95378	-0.935827	0.50263	-1.86186	0.0626228	NA
ANKFY1	10.0988	-0.364628	0.28426	-1.28273	0.199588	0.536546
ANKH	9.13754	-0.34429	0.290215	-1.18633	0.235492	0.578511
ANKHD1	14.7472	0.0462523	0.271147	0.17058	0.864554	0.960998
ANKIB1	8.82291	-0.315196	0.329645	-0.956169	0.338987	0.68199
ANKK1	4.08947	-0.149373	0.449004	-0.332675	0.739379	NA
ANKLE1	7.25474	-0.0577447	0.355298	-0.162525	0.870893	NA
ANKLE2	18.7868	-0.19828	0.217147	-0.913112	0.361183	0.701184
ANKMY1	13.7645	0.342459	0.270064	1.26807	0.204774	0.543422
ANKMY2	5.90429	-0.249573	0.377921	-0.660384	0.509007	NA
ANKRA2	4.90104	-0.769852	0.412682	-1.86548	0.0621137	NA
ANKRD1	4.62868	-0.709553	0.412304	-1.72095	0.0852605	NA
ANKRD10	19.9276	0.286223	0.250099	1.14444	0.252442	0.597862
ANKRD11	22.4197	-0.140361	0.201871	-0.695301	0.486867	0.790564
ANKRD12	9.95821	-0.469314	0.303438	-1.54666	0.121946	0.420407
ANKRD13A	12.6194	0.391775	0.300506	1.30372	0.19233	0.528578
ANKRD13B	6.86194	0.0121875	0.349588	0.0348624	0.972189	NA
ANKRD13C	8.60866	-0.970783	0.300591	-3.22958	0.00123972	0.0184119
ANKRD13D	23.6775	-0.0677997	0.205948	-0.329207	0.741999	0.911399
ANKRD16	5.0362	0.0559866	0.418505	0.133778	0.893578	NA
ANKRD17	13.6535	-0.0825624	0.246514	-0.33492	0.737685	0.908672
ANKRD18A	18.9562	2.23039	0.289523	7.70367	1.32215e-14	2.14796e-12
ANKRD18B	3.01515	-0.461222	0.503057	-0.91684	0.359226	NA
ANKRD2	3.66415	-1.00551	0.438848	-2.29125	0.0219489	NA
ANKRD20A1	25.6112	0.848856	0.239649	3.54208	0.000396981	0.00758243
ANKRD22	3.4273	-0.301907	0.490728	-0.615223	0.538408	NA
ANKRD23	6.63596	-0.339126	0.356861	-0.950302	0.341959	NA
ANKRD24	5.01194	-0.27619	0.420595	-0.656665	0.511396	NA
ANKRD26	3.16234	-0.280482	0.489282	-0.573251	0.566475	NA
ANKRD27	7.55002	-0.263648	0.357869	-0.736717	0.461294	NA
ANKRD28	7.33379	0.193388	0.338781	0.570834	0.568112	NA
ANKRD29	5.61179	-0.417716	0.382088	-1.09325	0.274286	NA
ANKRD30A	7.61495	0.608643	0.309142	1.96882	0.0489742	NA
ANKRD30B	3.91963	-0.762066	0.493911	-1.54292	0.12285	NA
ANKRD30BL	22.6018	0.175168	0.218525	0.801591	0.422789	0.746402
ANKRD31	4.98621	-0.387355	0.423494	-0.914665	0.360368	NA
ANKRD33	4.70561	-0.988976	0.417728	-2.36751	0.0179082	NA
ANKRD33B	5.902	0.375037	0.45496	0.824329	0.409753	NA
ANKRD34A	6.73541	-0.207365	0.35179	-0.589455	0.555556	NA
ANKRD34B	6.17605	-0.0619381	0.401581	-0.154235	0.877424	NA
ANKRD34C	5.53319	-0.186431	0.40013	-0.465927	0.641268	NA
ANKRD35	7.64923	-0.298559	0.340882	-0.875843	0.381115	NA
ANKRD36	39.1007	0.414099	0.17006	2.43501	0.0148913	0.116681
ANKRD36B	89.9538	0.64124	0.120043	5.34174	9.20582e-08	4.95971e-06
ANKRD36C	9.28843	-0.0180171	0.324946	-0.0554462	0.955783	0.988386
ANKRD37	6.04299	0.502409	0.403635	1.24471	0.213238	NA
ANKRD39	11.2184	0.205479	0.310471	0.66183	0.50808	0.800361
ANKRD40	5.56087	0.612856	0.473226	1.29506	0.195299	NA
ANKRD40CL	4.95813	-0.671261	0.401375	-1.6724	0.0944447	NA
ANKRD42	6.04541	0.175714	0.428543	0.410026	0.681787	NA
ANKRD44	17.8936	-0.250898	0.234223	-1.07119	0.284083	0.62815
ANKRD45	5.89283	0.801652	0.447595	1.79102	0.0732899	NA
ANKRD46	7.92158	-0.437448	0.361199	-1.2111	0.225857	0.568426
ANKRD49	8.72185	-0.268407	0.325325	-0.825045	0.409346	0.737101
ANKRD50	4.08951	-0.954653	0.423193	-2.25583	0.024081	NA
ANKRD52	9.06381	0.286134	0.339296	0.843317	0.399051	0.73041
ANKRD53	4.7761	-1.42893	0.452177	-3.16011	0.0015771	NA
ANKRD54	7.18311	0.132051	0.374679	0.352439	0.724509	NA
ANKRD55	6.0126	0.140088	0.41641	0.33642	0.736554	NA
ANKRD6	2.73601	-1.51684	0.528306	-2.87113	0.00409004	NA
ANKRD60	4.89263	-0.374547	0.427282	-0.876579	0.380715	NA
ANKRD61	6.47537	-0.0160897	0.397363	-0.0404912	0.967702	NA
ANKRD62	8.26932	1.08631	0.394367	2.75457	0.00587696	0.0608897
ANKRD63	5.31721	0.186412	0.402422	0.463224	0.643204	NA
ANKRD65	6.52723	0.605207	0.41077	1.47335	0.140657	NA
ANKRD66	6.04381	-0.0810877	0.376759	-0.215224	0.829592	NA
ANKRD7	4.59341	-0.237856	0.432349	-0.550149	0.582217	NA
ANKRD9	5.02264	-0.66747	0.400466	-1.66673	0.0955675	NA
ANKS1A	6.31428	-0.936793	0.338431	-2.76805	0.00563934	NA
ANKS1B	4.93487	-0.199772	0.389791	-0.512511	0.608293	NA
ANKS3	5.82123	-0.146433	0.39167	-0.373868	0.708503	NA
ANKS4B	4.87568	-0.314541	0.432483	-0.727291	0.467047	NA
ANKS6	4.03638	-0.120597	0.456714	-0.264054	0.791738	NA
ANKUB1	3.51911	-0.059917	0.49969	-0.119909	0.904556	NA
ANKZF1	9.336	-0.198951	0.300474	-0.662124	0.507892	0.800361
ANLN	10.3273	0.25013	0.351838	0.710923	0.477132	0.785837
ANO1	4.12261	-0.256289	0.491222	-0.521737	0.601853	NA
ANO10	6.62851	-0.870753	0.369266	-2.35806	0.0183706	NA
ANO2	7.99088	0.102068	0.357912	0.285175	0.77551	0.922398
ANO3	4.94938	-0.681206	0.429057	-1.58768	0.112358	NA
ANO4	7.55455	-0.17	0.344128	-0.494001	0.621305	NA
ANO5	3.12502	-0.00655437	0.489138	-0.0133998	0.989309	NA
ANO6	8.74943	-0.000938573	0.324265	-0.00289447	0.997691	0.999482
ANO7	6.61621	0.000775854	0.374665	0.00207079	0.998348	NA
ANO8	8.79142	-0.260636	0.339943	-0.766705	0.443257	0.759024
ANO9	7.80861	-0.847741	0.33665	-2.51817	0.0117967	NA
ANOS1	2.60013	-0.260433	0.51303	-0.507638	0.611707	NA
ANP32A	12.9722	0.273571	0.288704	0.947583	0.343342	0.686261
ANP32B	21.8999	0.356834	0.254077	1.40443	0.160191	0.484855
ANP32D	5.19023	0.352125	0.456696	0.771027	0.440691	NA
ANP32E	18.386	-0.293627	0.251878	-1.16575	0.243716	0.589446
ANPEP	13.8883	0.0455737	0.266191	0.171206	0.864061	0.960709
ANTKMT	19.5787	0.473171	0.227821	2.07694	0.0378068	0.217282
ANTXR1	8.55315	-0.578872	0.307364	-1.88335	0.0596535	0.287783
ANTXR2	15.8313	-0.214057	0.259569	-0.824665	0.409562	0.737101
ANTXRL	7.49774	0.237684	0.349603	0.679867	0.496589	NA
ANXA1	32.7751	-1.14092	0.178994	-6.37404	1.84113e-10	1.63442e-08
ANXA10	7.37338	0.100876	0.356859	0.282677	0.777425	NA
ANXA11	25.8737	0.191939	0.205135	0.935673	0.349441	0.691563
ANXA13	4.83908	-0.550365	0.409698	-1.34334	0.179161	NA
ANXA2	38.4271	0.0169714	0.189049	0.0897723	0.928468	0.982019
ANXA2R	13.2816	-0.195977	0.269546	-0.727062	0.467188	0.776985
ANXA3	7.02805	0.634344	0.397678	1.59512	0.110685	NA
ANXA4	6.81402	-0.0353097	0.356449	-0.0990594	0.921091	NA
ANXA5	18.2439	0.120216	0.263534	0.45617	0.648268	0.8733
ANXA6	29.8498	-0.137484	0.220054	-0.624773	0.53212	0.815216
ANXA7	17.2654	-0.343598	0.249989	-1.37445	0.169301	0.498512
ANXA8	10.7453	0.431092	0.321308	1.34168	0.179701	0.511233
ANXA9	6.34012	-0.348655	0.370369	-0.941372	0.346514	NA
AOAH	8.9688	-0.469967	0.342043	-1.374	0.169442	0.498563
AOC1	5.38306	-0.279446	0.396793	-0.70426	0.481271	NA
AOC2	3.70515	-0.824772	0.465577	-1.7715	0.0764769	NA
AOC3	5.80296	-0.452797	0.365	-1.24054	0.214776	NA
AOPEP	6.59581	0.250054	0.386338	0.647242	0.517475	NA
AOX1	5.26184	-0.744491	0.389252	-1.91262	0.0557966	NA
AP1AR	5.94685	0.0942754	0.392095	0.24044	0.809989	NA
AP1B1	11.4742	-1.05242	0.296444	-3.55015	0.000385008	0.00738615
AP1G1	11.5209	-0.226769	0.274083	-0.827374	0.408025	0.736524
AP1G2	8.38288	-0.657993	0.332163	-1.98093	0.0475988	0.251245
AP1M1	10.4763	0.155374	0.337371	0.460544	0.645126	0.872491
AP1M2	5.48387	-0.456285	0.376396	-1.21225	0.225419	NA
AP1S1	7.60896	-0.0761979	0.345818	-0.220341	0.825606	NA
AP1S2	13.9858	0.558111	0.270166	2.06581	0.0388463	0.221391
AP1S3	5.98804	-0.414961	0.365916	-1.13403	0.256781	NA
AP2A1	16.3163	-0.510369	0.233929	-2.18172	0.0291301	0.182322
AP2A2	16.2413	0.0375796	0.234506	0.16025	0.872684	0.963387
AP2B1	15.7412	0.130716	0.266891	0.489772	0.624295	0.859711
AP2M1	20.3931	0.117938	0.23336	0.505392	0.613284	0.855925
AP2S1	17.3483	-1.16258	0.245908	-4.7277	2.27078e-06	9.58884e-05
AP3B1	13.774	0.0134623	0.261019	0.0515759	0.958867	0.989389
AP3B2	3.64899	-0.118436	0.450206	-0.263072	0.792495	NA
AP3D1	19.6844	-0.11974	0.235283	-0.508918	0.61081	0.854521
AP3M1	9.33097	0.450165	0.326495	1.37878	0.167963	0.496959
AP3M2	11.5737	0.094006	0.310789	0.302475	0.76229	0.918267
AP3S1	12.8215	0.303544	0.27914	1.08742	0.276849	0.621122
AP3S2	8.19329	0.588047	0.388834	1.51234	0.130449	0.436992
AP4B1	6.61887	0.251258	0.406198	0.618561	0.536206	NA
AP4E1	4.9965	-0.305679	0.457595	-0.668012	0.504126	NA
AP4M1	4.12106	0.0329933	0.443012	0.0744749	0.940632	NA
AP4S1	7.40637	0.0729919	0.359314	0.203142	0.839024	NA
AP5B1	7.10576	-0.343836	0.345389	-0.995502	0.319492	NA
AP5M1	3.99199	-0.55739	0.472566	-1.1795	0.2382	NA
AP5S1	10.3797	-0.115093	0.290602	-0.396051	0.692067	0.893926
AP5Z1	11.1346	-0.272599	0.282891	-0.963618	0.335238	0.678708
APAF1	9.18292	0.00905519	0.330451	0.0274025	0.978139	0.99314
APBA1	5.01146	-0.669869	0.412499	-1.62393	0.104391	NA
APBA2	6.86333	-0.3945	0.354717	-1.11215	0.266072	NA
APBA3	16.9563	0.25622	0.245134	1.04523	0.295918	0.642245
APBB1	8.81294	-1.30753	0.317422	-4.1192	3.80184e-05	0.0010722
APBB1IP	8.92143	-0.145658	0.323581	-0.450142	0.652608	0.875192
APBB2	4.53967	0.036245	0.446997	0.0810855	0.935374	NA
APBB3	16.4642	-0.309807	0.241467	-1.28302	0.199486	0.536546
APC	6.66233	-0.293039	0.379559	-0.772051	0.440084	NA
APC2	16.425	0.261835	0.250829	1.04388	0.296541	0.642245
APCDD1	6.70991	0.257767	0.429814	0.599719	0.548694	NA
APCDD1L	6.84206	-0.566573	0.3587	-1.57952	0.114217	NA
APCS	5.13139	-0.19468	0.402233	-0.483997	0.628388	NA
APEH	6.65507	-0.658995	0.394886	-1.66882	0.0951527	NA
APELA	3.64736	-0.987963	0.429252	-2.30159	0.0213582	NA
APEX1	9.10464	-0.406115	0.309549	-1.31196	0.189535	0.524969
APEX2	4.20294	-0.722672	0.4616	-1.56558	0.117447	NA
APH1A	14.3597	-0.585071	0.258249	-2.26553	0.0234799	0.157853
APH1B	8.99543	0.395479	0.349282	1.13227	0.257523	0.600887
API5	18.4546	0.390344	0.234759	1.66274	0.0963635	0.372327
APIP	11.6647	0.832813	0.332244	2.50663	0.0121887	0.102792
APLF	4.30787	-0.104423	0.426283	-0.244963	0.806485	NA
APLN	7.82149	-0.0743041	0.353425	-0.21024	0.83348	NA
APLNR	3.93944	0.0544199	0.515448	0.105578	0.915917	NA
APLP1	12.6351	-0.157674	0.316217	-0.498627	0.618042	0.858593
APLP2	8.44818	-0.195441	0.324188	-0.602862	0.5466	0.822286
APMAP	22.8862	0.829989	0.230872	3.59503	0.00032436	0.00633633
APOA1	5.37713	-0.118062	0.419023	-0.281756	0.778131	NA
APOA2	6.46504	-0.0508027	0.393965	-0.128952	0.897395	NA
APOA4	5.01123	-0.192665	0.414129	-0.465229	0.641767	NA
APOA5	11.2061	0.122277	0.306628	0.398779	0.690056	0.892973
APOB	9.71175	0.355725	0.335452	1.06043	0.288948	0.633959
APOBEC1	4.92805	-0.664716	0.40354	-1.64721	0.0995145	NA
APOBEC2	4.41984	-0.331916	0.396905	-0.836262	0.403007	NA
APOBEC3A	5.45704	-0.197658	0.399872	-0.494304	0.621091	NA
APOBEC3A_B	88.0065	0.236104	0.136387	1.73113	0.0834288	0.345794
APOBEC3B	8.10999	-0.0478434	0.343085	-0.13945	0.889094	0.968974
APOBEC3C	25.2804	-0.184558	0.205258	-0.899149	0.368573	0.708039
APOBEC3D	12.0409	0.242219	0.312099	0.776097	0.437692	0.755875
APOBEC3F	13.5782	0.913422	0.3252	2.8088	0.00497271	0.0532768
APOBEC3G	22.2294	0.300486	0.260631	1.15292	0.248945	0.594433
APOBEC3H	7.1332	0.188224	0.434592	0.433106	0.664938	NA
APOBEC4	4.26979	-0.713208	0.462318	-1.54268	0.122909	NA
APOBR	4.06837	-1.11945	0.454628	-2.46234	0.0138034	NA
APOC1	9.11871	0.149861	0.306641	0.488716	0.625043	0.859849
APOC2	3.71479	-0.474408	0.46526	-1.01966	0.307889	NA
APOC3	13.8232	-0.208549	0.259232	-0.804489	0.421115	0.745614
APOC4	4.78843	0.280628	0.450526	0.62289	0.533357	NA
APOD	5.35367	-0.0480121	0.41197	-0.116543	0.907222	NA
APOE	3.62967	-0.921992	0.46323	-1.99036	0.0465518	NA
APOF	8.68075	0.38704	0.334776	1.15612	0.247634	0.592639
APOH	3.67707	-0.498607	0.462839	-1.07728	0.281355	NA
APOL1	9.18359	0.120125	0.319189	0.376344	0.706661	0.89846
APOL2	9.91737	0.235851	0.316812	0.744449	0.456605	0.769578
APOL3	11.5088	0.224776	0.276173	0.813896	0.415704	0.741604
APOL4	6.24101	-0.44974	0.40745	-1.10379	0.269683	NA
APOL5	4.8641	-0.327827	0.432287	-0.758355	0.448239	NA
APOL6	13.4555	0.570738	0.292463	1.95149	0.0509986	0.261521
APOLD1	7.67464	-0.0691413	0.341532	-0.202444	0.839569	NA
APOM	7.2191	0.374753	0.373324	1.00383	0.315462	NA
APOO	10.8516	0.826056	0.320359	2.57853	0.00992212	0.0878352
APOOL	6.82765	0.327804	0.390369	0.839727	0.401062	NA
APP	49.5291	-1.26379	0.175126	-7.21645	5.33608e-13	6.94757e-11
APPBP2	6.37504	0.17005	0.379983	0.447522	0.654499	NA
APPL1	9.22448	-0.048425	0.314658	-0.153897	0.877691	0.964892
APPL2	6.02347	-0.00498826	0.383255	-0.0130155	0.989615	NA
APRT	18.6402	0.342685	0.246964	1.38759	0.165262	0.492945
APTX	7.94256	-0.0234685	0.328149	-0.0715178	0.942986	0.986457
AQP1	4.79406	-0.370338	0.427598	-0.866089	0.386442	NA
AQP10	9.172	-0.286063	0.322895	-0.885929	0.375656	0.714071
AQP11	8.93996	0.331938	0.333792	0.994444	0.320007	0.66455
AQP12B	12.4487	-0.054169	0.263938	-0.205234	0.837389	0.947047
AQP2	6.20502	-0.0230392	0.376982	-0.0611147	0.951268	NA
AQP3	7.49687	-0.518987	0.319928	-1.6222	0.104761	NA
AQP4	5.23786	0.0481487	0.457641	0.105211	0.916209	NA
AQP5	4.35277	-0.525139	0.418183	-1.25576	0.209202	NA
AQP6	6.16749	-0.512354	0.368628	-1.38989	0.164561	NA
AQP7	12.7033	-0.103901	0.280213	-0.370792	0.710792	0.899188
AQP8	5.59938	-0.00438579	0.378554	-0.0115856	0.990756	NA
AQP9	4.97545	-0.164493	0.411362	-0.399874	0.689249	NA
AQR	9.40833	-0.4554	0.309507	-1.47137	0.14119	0.455776
AR	3.94699	-0.847558	0.451185	-1.87852	0.0603105	NA
ARAF	12.0493	0.363847	0.292843	1.24246	0.214065	0.557256
ARAP1	10.5455	-0.235719	0.28745	-0.820036	0.412195	0.738851
ARAP2	15.5948	-0.0497984	0.238175	-0.209084	0.834383	0.945191
ARAP3	7.78625	0.440213	0.396575	1.11004	0.266984	NA
ARC	5.47942	0.028913	0.393025	0.0735654	0.941356	NA
ARCN1	7.73802	0.178564	0.353462	0.505186	0.613428	NA
AREG	7.42506	0.0407183	0.468087	0.0869888	0.93068	NA
AREL1	7.05255	0.327347	0.379301	0.863026	0.388123	NA
ARF1	22.6905	0.123204	0.232083	0.53086	0.595516	0.848936
ARF3	12.484	-0.491793	0.252179	-1.95018	0.051155	0.261704
ARF4	15.1347	0.702439	0.264079	2.65996	0.00781494	0.0751851
ARF5	33.8179	-0.0951087	0.163938	-0.580151	0.561813	0.829499
ARF6	34.0952	0.0136369	0.184282	0.0739999	0.94101	0.986205
ARFGAP1	9.28433	-0.139288	0.307721	-0.452644	0.650805	0.874173
ARFGAP2	12.5056	0.000200667	0.283147	0.000708703	0.999435	0.999958
ARFGAP3	9.4544	0.498845	0.306285	1.6287	0.103377	0.385987
ARFGEF1	8.63084	0.10678	0.328061	0.325488	0.744812	0.912272
ARFGEF2	8.59855	-0.18888	0.313349	-0.602779	0.546655	0.822286
ARFGEF3	3.73928	-0.997643	0.452338	-2.20552	0.0274173	NA
ARFIP1	7.27636	0.20382	0.380264	0.535995	0.591962	NA
ARFIP2	10.2184	-0.0454767	0.309755	-0.146815	0.883278	0.967223
ARFRP1	13.3062	-0.184618	0.27068	-0.682052	0.495206	0.796104
ARG1	5.22387	-0.145876	0.413149	-0.353083	0.724026	NA
ARG2	6.21674	-1.12145	0.360823	-3.10804	0.00188331	NA
ARGFX	3.23057	-0.571617	0.497898	-1.14806	0.250944	NA
ARGLU1	18.759	0.0256414	0.22088	0.116088	0.907583	0.975447
ARHGAP1	11.5408	-0.415084	0.290057	-1.43104	0.152418	0.472683
ARHGAP10	4.83872	-0.4351	0.390351	-1.11464	0.265006	NA
ARHGAP11A	10.5583	0.438443	0.356754	1.22898	0.21908	0.560443
ARHGAP11B	4.86384	-0.640202	0.434264	-1.47422	0.140422	NA
ARHGAP12	6.38885	0.0215371	0.432125	0.0498399	0.96025	NA
ARHGAP15	18.8373	-0.58598	0.216513	-2.70644	0.0068008	0.0679402
ARHGAP17	8.05055	0.25613	0.318978	0.80297	0.421992	0.745614
ARHGAP18	8.78779	-0.722013	0.304619	-2.37022	0.0177775	0.132343
ARHGAP19	8.72836	0.0712204	0.353898	0.201246	0.840506	0.948849
ARHGAP20	3.5181	0.208033	0.511279	0.406888	0.68409	NA
ARHGAP21	11.0084	-0.250846	0.293322	-0.855191	0.392446	0.726662
ARHGAP22	6.61481	0.0585812	0.412087	0.142158	0.886956	NA
ARHGAP23	8.93508	0.548389	0.378722	1.448	0.147618	0.466124
ARHGAP24	6.33793	-0.50633	0.388979	-1.30169	0.193022	NA
ARHGAP25	17.9811	-0.118987	0.239589	-0.49663	0.61945	0.858941
ARHGAP26	17.9631	-0.0724458	0.231107	-0.313473	0.753922	0.915734
ARHGAP27	12.3438	0.060977	0.280339	0.217512	0.827809	0.942498
ARHGAP28	3.57288	0.0301469	0.496675	0.0606975	0.9516	NA
ARHGAP29	5.16818	-0.039442	0.420964	-0.0936944	0.925352	NA
ARHGAP30	17.0267	-0.329334	0.250733	-1.31349	0.189019	0.52474
ARHGAP31	5.66758	-0.0186915	0.390873	-0.04782	0.96186	NA
ARHGAP32	4.10508	0.0661986	0.464816	0.142419	0.886749	NA
ARHGAP33	8.07259	0.0953558	0.343693	0.277445	0.781439	0.924659
ARHGAP35	8.93491	-0.72095	0.313152	-2.30223	0.0213219	0.148816
ARHGAP36	4.34192	-0.258885	0.424779	-0.609459	0.542221	NA
ARHGAP39	5.02392	-0.708919	0.403989	-1.7548	0.0792936	NA
ARHGAP4	27.7107	-0.365272	0.199623	-1.82981	0.0672784	0.309459
ARHGAP40	5.63449	0.327663	0.432609	0.75741	0.448804	NA
ARHGAP42	8.03716	1.02829	0.340782	3.01745	0.00254909	0.0328064
ARHGAP44	4.06702	-0.64399	0.455842	-1.41275	0.157729	NA
ARHGAP45	34.1802	-0.238973	0.184646	-1.29422	0.195588	0.532509
ARHGAP5	5.1373	0.224869	0.404873	0.555407	0.578616	NA
ARHGAP6	5.14962	-0.267789	0.412626	-0.648987	0.516347	NA
ARHGAP8	6.16611	-0.601666	0.35463	-1.6966	0.0897724	NA
ARHGAP9	29.7423	-0.339466	0.185112	-1.83384	0.0666773	0.307643
ARHGDIA	43.2244	-0.0527467	0.194627	-0.271015	0.78638	0.926995
ARHGDIB	86.4081	-0.229249	0.159552	-1.43683	0.150767	0.470245
ARHGDIG	7.91102	0.0988487	0.336722	0.293562	0.769093	0.920499
ARHGEF1	73.3634	-0.535891	0.134018	-3.99865	6.37054e-05	0.00162106
ARHGEF10	4.67592	-0.524858	0.418327	-1.25466	0.209602	NA
ARHGEF10L	5.31944	-0.237869	0.405277	-0.58693	0.557251	NA
ARHGEF11	5.80353	-0.00110419	0.399421	-0.00276447	0.997794	NA
ARHGEF12	7.41468	-1.27628	0.384789	-3.31684	0.000910418	NA
ARHGEF15	16.148	-0.640594	0.276068	-2.32042	0.0203181	0.144296
ARHGEF16	4.43074	-0.0279158	0.427456	-0.0653068	0.94793	NA
ARHGEF17	9.30391	-1.34923	0.299812	-4.50025	6.78738e-06	0.000243225
ARHGEF18	11.5707	-0.138806	0.298918	-0.46436	0.642389	0.871998
ARHGEF19	8.87207	0.291023	0.351132	0.828814	0.407209	0.736524
ARHGEF2	14.4176	0.267499	0.262895	1.01751	0.30891	0.654517
ARHGEF25	8.41139	0.0185628	0.345619	0.0537088	0.957167	0.98868
ARHGEF26	8.90752	-0.430604	0.313547	-1.37333	0.16965	0.498739
ARHGEF28	4.8988	-0.161647	0.427818	-0.377839	0.70555	NA
ARHGEF3	13.2887	0.0370393	0.267438	0.138496	0.889848	0.969533
ARHGEF33	4.1035	-0.191963	0.43971	-0.436567	0.662426	NA
ARHGEF35	22.0448	0.208585	0.223427	0.933573	0.350524	0.691684
ARHGEF37	6.26474	0.235164	0.407823	0.576634	0.564187	NA
ARHGEF38	4.82796	-0.666742	0.376723	-1.76985	0.0767524	NA
ARHGEF39	6.78095	0.668797	0.413141	1.61881	0.105488	NA
ARHGEF4	3.2485	-1.08635	0.459563	-2.36389	0.0180843	NA
ARHGEF40	6.86224	-0.692481	0.345573	-2.00386	0.0450849	NA
ARHGEF5	9.97834	0.435092	0.328276	1.32538	0.185044	0.519645
ARHGEF6	9.05856	-0.585893	0.351677	-1.666	0.0957144	0.371483
ARHGEF7	8.104	-0.121445	0.338911	-0.358338	0.72009	0.902817
ARHGEF9	6.13003	0.0546339	0.413402	0.132157	0.89486	NA
ARID1A	11.1363	-0.26183	0.286921	-0.912553	0.361478	0.701581
ARID1B	10.1027	-0.75971	0.278975	-2.72321	0.00646501	0.065847
ARID2	9.18035	-0.19811	0.316169	-0.626595	0.530925	0.81453
ARID3A	7.42022	0.358359	0.329537	1.08746	0.276832	NA
ARID3B	10.5695	-0.0472883	0.309939	-0.152573	0.878735	0.964927
ARID3C	3.49375	-0.148396	0.490075	-0.302804	0.762039	NA
ARID4A	7.18212	-0.00300808	0.362462	-0.00829902	0.993378	NA
ARID4B	11.7369	0.220622	0.296936	0.742995	0.457485	0.770397
ARID5A	10.4385	0.766101	0.340597	2.24929	0.0244941	0.162529
ARID5B	7.80352	-0.371016	0.390379	-0.950399	0.341909	NA
ARIH1	7.98646	0.17519	0.335371	0.522375	0.601409	0.8513
ARIH2	13.7696	0.151993	0.254999	0.596052	0.551141	0.824438
ARIH2OS	6.05924	0.405803	0.437705	0.927115	0.353867	NA
ARL1	7.12729	-0.264746	0.355315	-0.745102	0.45621	NA
ARL10	5.92233	0.48549	0.413554	1.17395	0.240417	NA
ARL11	5.53478	0.0469602	0.395285	0.118801	0.905433	NA
ARL13A	5.28425	-0.817429	0.411749	-1.98526	0.0471155	NA
ARL13B	8.77947	0.0640374	0.321547	0.199154	0.842142	0.949598
ARL14	7.04892	-0.184019	0.351832	-0.52303	0.600954	NA
ARL14EP	5.9752	0.609106	0.409791	1.48638	0.137177	NA
ARL14EPL	4.49581	-0.122314	0.470163	-0.260152	0.794746	NA
ARL15	9.90015	-0.663283	0.284111	-2.33459	0.019565	0.141135
ARL16	6.03862	0.0657478	0.397212	0.165523	0.868532	NA
ARL17B	12.2464	0.0987554	0.290326	0.340153	0.733741	0.907843
ARL2	18.4977	1.12552	0.252337	4.46041	8.18039e-06	0.00028657
ARL2BP	13.5651	0.622916	0.27485	2.26638	0.0234279	0.157853
ARL3	8.18141	0.0143882	0.369213	0.0389699	0.968914	0.990987
ARL4A	12.9536	0.547021	0.291722	1.87515	0.0607727	0.290193
ARL4C	17.3246	-1.05075	0.250492	-4.19474	2.73185e-05	0.000802302
ARL4D	4.86097	-0.317402	0.397007	-0.799487	0.424008	NA
ARL5A	7.04188	0.615431	0.368088	1.67197	0.0945311	NA
ARL5B	7.00958	0.142548	0.369805	0.385467	0.699891	NA
ARL5C	2.67298	-0.972736	0.519754	-1.87153	0.0612715	NA
ARL6	5.49944	0.325179	0.462418	0.703214	0.481922	NA
ARL6IP1	29.6377	-0.0706569	0.199728	-0.353765	0.723515	0.904421
ARL6IP4	28.3064	0.324626	0.194429	1.66964	0.0949907	0.370108
ARL6IP5	17.617	-0.271104	0.254784	-1.06405	0.287305	0.63193
ARL6IP6	9.10775	0.145767	0.321883	0.452858	0.650651	0.874173
ARL8A	36.3417	0.306697	0.174377	1.75882	0.0786085	0.335033
ARL8B	7.4702	0.624988	0.415126	1.50554	0.132185	NA
ARL9	5.17772	-0.010563	0.432317	-0.0244335	0.980507	NA
ARMC1	8.01028	0.696198	0.386388	1.80181	0.0715755	0.32098
ARMC10	9.75494	0.201764	0.337237	0.598286	0.549649	0.824243
ARMC12	5.3842	0.151155	0.407415	0.37101	0.71063	NA
ARMC2	8.7811	0.0778139	0.320479	0.242805	0.808156	0.934958
ARMC3	4.79725	-0.835233	0.43831	-1.90558	0.0567053	NA
ARMC5	7.68352	-0.0789322	0.340556	-0.231775	0.816713	NA
ARMC6	8.14374	0.0157394	0.365147	0.0431044	0.965618	0.990491
ARMC7	19.6092	0.0837918	0.209737	0.399509	0.689518	0.892798
ARMC8	14.6078	0.2121	0.271883	0.780116	0.435323	0.753845
ARMC9	5.74701	-0.577326	0.395628	-1.45926	0.144492	NA
ARMCX1	4.58876	-0.736504	0.41036	-1.79478	0.0726895	NA
ARMCX2	4.24873	-0.043273	0.454171	-0.0952789	0.924093	NA
ARMCX3	8.74305	0.409555	0.34935	1.17233	0.241064	0.586245
ARMCX4	5.38401	0.0705977	0.423781	0.16659	0.867693	NA
ARMCX5	4.17926	-0.30617	0.487797	-0.627659	0.530228	NA
ARMCX6	12.8339	-0.356452	0.259307	-1.37463	0.169245	0.498512
ARMH1	6.113	-0.766522	0.378552	-2.02488	0.0428795	NA
ARMH2	7.70886	-0.23374	0.339374	-0.68874	0.490987	NA
ARMH3	6.30481	-0.591629	0.364421	-1.62348	0.104488	NA
ARMH4	4.93568	-0.159454	0.447599	-0.356244	0.721658	NA
ARMS2	6.01091	0.0136086	0.362193	0.0375729	0.970028	NA
ARMT1	7.66339	-0.29958	0.319923	-0.936412	0.349061	NA
ARNT	6.51784	0.655694	0.455097	1.44078	0.149647	NA
ARNT2	7.0685	0.186667	0.377443	0.494557	0.620913	NA
ARNTL	5.0989	-0.0663085	0.401017	-0.165351	0.868668	NA
ARNTL2	5.66048	0.40367	0.426119	0.947319	0.343476	NA
ARPC1A	15.1464	0.176306	0.259673	0.678953	0.497168	0.7971
ARPC1B	68.0833	-0.266338	0.171808	-1.55021	0.121091	0.418686
ARPC2	64.8971	-0.0293176	0.177177	-0.165471	0.868573	0.96249
ARPC3	33.4705	0.402226	0.190834	2.10772	0.0350549	0.205898
ARPC4	39.1332	-0.304852	0.203031	-1.50151	0.133225	0.442184
ARPC5	29.3811	-0.158389	0.208468	-0.759776	0.447388	0.761935
ARPC5L	13.2052	-0.224866	0.292935	-0.76763	0.442707	0.758926
ARPIN	5.09826	-0.286307	0.407711	-0.70223	0.482536	NA
ARPP19	15.8423	-0.746539	0.295474	-2.52658	0.0115178	0.0985513
ARPP21	4.74789	-0.52088	0.454909	-1.14502	0.252201	NA
ARR3	5.01005	-0.512021	0.418561	-1.22329	0.221221	NA
ARRB1	8.97296	-0.639574	0.297317	-2.15115	0.0314644	0.191433
ARRB2	19.2332	-0.135164	0.240318	-0.562438	0.573818	0.836318
ARRDC1	17.3066	0.669955	0.25283	2.64983	0.00805326	0.0764315
ARRDC2	6.6751	-0.129682	0.379414	-0.341796	0.732505	NA
ARRDC3	4.49705	0.0624591	0.43903	0.142266	0.88687	NA
ARRDC4	4.81564	-0.218561	0.45727	-0.477968	0.632673	NA
ARRDC5	5.74381	0.287633	0.407305	0.706186	0.480073	NA
ARSA	16.0935	0.462882	0.242204	1.91112	0.0559885	0.276906
ARSB	6.05247	0.050842	0.393683	0.129144	0.897243	NA
ARSD	5.90924	-0.0779935	0.381153	-0.204625	0.837865	NA
ARSF	6.00149	-0.234918	0.396066	-0.593129	0.553095	NA
ARSG	10.2837	0.0463822	0.332399	0.139538	0.889025	0.968974
ARSH	6.92079	-0.0513646	0.364109	-0.141069	0.887815	NA
ARSI	6.39221	-0.11968	0.347013	-0.344887	0.730179	NA
ARSJ	6.2659	0.0417229	0.387179	0.107761	0.914185	NA
ARSK	5.69716	-0.657923	0.367712	-1.78923	0.073577	NA
ARSL	6.06334	-0.589493	0.366544	-1.60825	0.107781	NA
ART1	9.31027	-0.0502599	0.3078	-0.163288	0.870292	0.962946
ART3	5.83835	0.164613	0.418416	0.39342	0.694009	NA
ART4	2.96218	-0.278896	0.503528	-0.553884	0.579658	NA
ART5	5.19291	-0.315046	0.441201	-0.714065	0.475187	NA
ARTN	4.85602	-0.396208	0.446227	-0.887908	0.37459	NA
ARV1	4.35397	0.0399537	0.418714	0.0954202	0.923981	NA
ARVCF	5.22996	-0.712062	0.419604	-1.69698	0.0896995	NA
ARX	6.12347	-0.230186	0.44855	-0.513179	0.607826	NA
AS3MT	5.58223	0.16281	0.417846	0.38964	0.696803	NA
ASAH1	5.99636	-0.893837	0.399734	-2.23608	0.0253466	NA
ASAH2B	7.05188	0.337558	0.387678	0.870719	0.383907	NA
ASAP1	7.81567	-0.754132	0.330487	-2.28188	0.0224964	NA
ASAP2	4.88501	-0.592061	0.394658	-1.50019	0.133566	NA
ASAP3	6.8113	0.225969	0.369677	0.611261	0.541027	NA
ASB1	8.23289	0.129613	0.382963	0.338447	0.735026	0.908288
ASB10	5.99255	-1.17882	0.391416	-3.01168	0.0025981	NA
ASB11	3.74255	0.0416843	0.504757	0.0825829	0.934183	NA
ASB12	5.3557	-0.121203	0.398326	-0.30428	0.760914	NA
ASB13	5.41466	-0.52655	0.396801	-1.32699	0.184512	NA
ASB14	3.11933	-1.81207	0.505843	-3.58228	0.000340608	NA
ASB15	5.29832	-0.468458	0.384505	-1.21834	0.223095	NA
ASB16	4.55563	0.0578052	0.426209	0.135627	0.892117	NA
ASB17	4.624	-0.30468	0.472625	-0.644655	0.519151	NA
ASB18	5.59597	-0.3891	0.394582	-0.986109	0.32408	NA
ASB2	6.63112	0.327264	0.386531	0.846671	0.397179	NA
ASB3	4.27474	-0.346455	0.459408	-0.754133	0.450769	NA
ASB4	5.06697	-0.626549	0.480685	-1.30345	0.192421	NA
ASB5	2.98334	-1.38492	0.528905	-2.61847	0.0088324	NA
ASB6	7.01208	-0.8825	0.376132	-2.34625	0.0189633	NA
ASB7	7.30092	0.647078	0.393664	1.64373	0.100231	NA
ASB8	8.51606	0.228447	0.34285	0.666318	0.505208	0.799311
ASB9	7.68911	-0.190349	0.32397	-0.587552	0.556833	NA
ASCC1	4.84003	0.125708	0.43492	0.289036	0.772554	NA
ASCC2	8.41349	0.336056	0.356656	0.94224	0.34607	0.688543
ASCC3	11.8249	-0.293418	0.291754	-1.0057	0.314558	0.659407
ASCL1	7.67196	-0.201565	0.338106	-0.59616	0.551068	NA
ASCL2	8.29281	0.0287836	0.350452	0.0821327	0.934541	0.983164
ASCL3	5.48642	-0.389162	0.378703	-1.02762	0.304129	NA
ASCL4	5.63378	-0.486071	0.385069	-1.26229	0.206843	NA
ASCL5	5.58118	-0.185417	0.410675	-0.451492	0.651635	NA
ASDURF	7.41093	-0.268146	0.357306	-0.750467	0.452974	NA
ASF1A	13.54	-0.662225	0.239604	-2.76383	0.00571275	0.059504
ASF1B	12.7626	-0.362079	0.288693	-1.2542	0.209768	0.551198
ASGR1	5.31489	-0.134172	0.401872	-0.333868	0.738479	NA
ASGR2	4.7931	-0.0125277	0.446694	-0.0280453	0.977626	NA
ASH1L	7.08374	0.068827	0.35325	0.194839	0.845519	NA
ASH2L	8.37447	0.0873703	0.337256	0.259062	0.795587	0.929573
ASIC1	6.68037	0.507331	0.38802	1.30749	0.191048	NA
ASIC2	4.06473	-0.458858	0.458533	-1.00071	0.316968	NA
ASIC3	8.01635	-0.0868656	0.331323	-0.262178	0.793184	0.928598
ASIC4	4.18532	-0.15818	0.466156	-0.339329	0.734362	NA
ASIC5	4.96736	-0.460287	0.419644	-1.09685	0.272706	NA
ASIP	2.56509	-0.868281	0.529938	-1.63846	0.101326	NA
ASL	7.0501	0.415917	0.396698	1.04845	0.294433	NA
ASMT	5.61507	-0.312485	0.378596	-0.825378	0.409157	NA
ASMTL	6.66199	-0.197806	0.36607	-0.540352	0.588955	NA
ASNS	10.4048	0.129944	0.295168	0.440239	0.659764	0.878414
ASNSD1	6.41406	-0.00852257	0.392931	-0.0216897	0.982695	NA
ASPA	4.94484	-0.337587	0.394288	-0.856195	0.39189	NA
ASPDH	13.0179	0.585718	0.289147	2.02568	0.0427978	0.235765
ASPG	6.77302	-0.00787457	0.364993	-0.0215746	0.982787	NA
ASPH	9.24852	0.435975	0.331111	1.3167	0.187938	0.523053
ASPHD1	5.45894	-0.123294	0.435466	-0.283132	0.777076	NA
ASPHD2	6.39749	-0.092948	0.37383	-0.248637	0.803641	NA
ASPM	9.74757	0.439332	0.386968	1.13532	0.256242	0.600666
ASPN	3.31815	-0.282011	0.480582	-0.586812	0.55733	NA
ASPRV1	8.92938	0.216173	0.344035	0.628345	0.529778	0.813729
ASPSCR1	11.1843	-0.314082	0.287241	-1.09345	0.274197	0.618839
ASRGL1	5.12743	0.381062	0.439576	0.866885	0.386005	NA
ASS1	26.0467	0.140235	0.200103	0.700815	0.483419	0.788242
ASTE1	6.4411	-0.803168	0.350243	-2.29317	0.0218381	NA
ASTL	6.03512	-0.441163	0.37701	-1.17016	0.241937	NA
ASTN1	5.0512	-0.39433	0.409821	-0.962199	0.33595	NA
ASTN2	4.34298	-0.585997	0.448209	-1.30742	0.19107	NA
ASXL1	9.02792	0.13559	0.314992	0.430456	0.666864	0.882361
ASXL2	12.0497	0.0833016	0.292111	0.285171	0.775513	0.922398
ASXL3	4.43538	0.0398557	0.428857	0.0929347	0.925955	NA
ASZ1	5.03307	-0.449836	0.409051	-1.09971	0.27146	NA
ATAD1	15.0581	-0.667948	0.223588	-2.9874	0.00281361	0.0353966
ATAD2	12.1593	0.263577	0.299509	0.88003	0.378843	0.716765
ATAD2B	6.38886	-0.411199	0.353166	-1.16432	0.244293	NA
ATAD3A	28.7506	0.506854	0.198682	2.55108	0.0107389	0.0937348
ATAD3C	10.1802	0.571346	0.336167	1.69959	0.0892076	0.359222
ATAD5	4.27072	0.226434	0.477924	0.473787	0.635652	NA
ATAT1	5.72343	0.199861	0.386856	0.516629	0.605415	NA
ATCAY	4.38782	-0.480996	0.442395	-1.08725	0.276924	NA
ATE1	8.31221	0.513225	0.349771	1.46732	0.14229	0.458002
ATF1	7.84927	-0.320164	0.329089	-0.97288	0.330613	0.674389
ATF2	15.5986	0.52289	0.261523	1.99941	0.0455645	0.244571
ATF3	8.4058	-0.0899273	0.364706	-0.246575	0.805237	0.934083
ATF4	35.4344	0.238012	0.171509	1.38776	0.165211	0.492945
ATF5	5.37078	-0.400496	0.389339	-1.02866	0.303641	NA
ATF6	9.15255	0.909487	0.338958	2.68319	0.00729242	0.0714785
ATF6B	14.9232	0.0261011	0.249007	0.104821	0.916518	0.977784
ATF7	14.2873	-0.767228	0.227499	-3.37245	0.000745036	0.0126802
ATF7IP	15.6231	0.333512	0.267111	1.24859	0.211816	0.553415
ATF7IP2	6.18534	-0.495801	0.389633	-1.27248	0.203201	NA
ATG10	4.82322	-0.121647	0.407733	-0.29835	0.765436	NA
ATG101	8.82562	-0.0134723	0.335096	-0.0402044	0.96793	0.990491
ATG12	7.57375	0.161617	0.365957	0.441627	0.658759	NA
ATG13	16.4366	-0.260362	0.256925	-1.01338	0.310881	0.657051
ATG14	8.27449	-0.185309	0.339801	-0.545347	0.585515	0.843919
ATG16L1	11.7308	-0.25017	0.295716	-0.845981	0.397564	0.72896
ATG16L2	6.89993	-0.266498	0.359944	-0.740387	0.459065	NA
ATG2A	10.9786	-0.162125	0.300463	-0.539584	0.589484	0.845895
ATG2B	9.94103	-0.0197192	0.297082	-0.0663761	0.947078	0.986528
ATG3	11.8993	-0.153478	0.264998	-0.579167	0.562477	0.829887
ATG4A	7.50915	0.351651	0.380116	0.925115	0.354906	NA
ATG4B	13.4368	0.466619	0.277123	1.6838	0.0922203	0.364389
ATG4C	5.97033	0.371049	0.392763	0.944716	0.344804	NA
ATG4D	5.52155	-0.191172	0.462104	-0.4137	0.679094	NA
ATG5	11.6235	-0.369999	0.269235	-1.37426	0.169361	0.498512
ATG7	8.35221	-0.169237	0.34309	-0.493273	0.62182	0.859074
ATG9A	12.4218	0.0741823	0.27579	0.268981	0.787945	0.927486
ATG9B	6.2947	0.0238976	0.404793	0.0590366	0.952923	NA
ATIC	10.1409	-0.529688	0.31921	-1.65937	0.0970409	0.373092
ATL1	6.00656	0.021236	0.375792	0.0565101	0.954935	NA
ATL2	7.66448	-0.0690541	0.348583	-0.1981	0.842967	NA
ATL3	9.37808	-0.112738	0.319443	-0.352919	0.724149	0.904549
ATM	10.2095	0.302602	0.304185	0.994796	0.319836	0.66455
ATMIN	6.22153	-0.507633	0.364449	-1.39288	0.163657	NA
ATN1	16.5166	-0.0255641	0.223557	-0.114351	0.908959	0.975607
ATOH1	4.31511	-0.402622	0.49538	-0.812753	0.41636	NA
ATOH7	3.63171	-0.277855	0.478552	-0.580616	0.561499	NA
ATOH8	6.34629	-0.730809	0.368729	-1.98197	0.0474825	NA
ATOX1	10.0022	-0.195633	0.299408	-0.653399	0.513499	0.802201
ATP10A	13.671	0.374312	0.278783	1.34267	0.17938	0.511233
ATP10B	5.08041	-0.410435	0.45742	-0.897281	0.369569	NA
ATP10D	8.46983	0.028754	0.344305	0.0835132	0.933443	0.983134
ATP11A	7.61721	-0.623756	0.340667	-1.83098	0.0671029	NA
ATP11B	14.7951	-0.239757	0.276343	-0.867607	0.38561	0.721979
ATP11C	5.93647	0.15638	0.412612	0.379	0.704688	NA
ATP12A	3.35947	-0.909641	0.486476	-1.86986	0.0615036	NA
ATP13A1	11.2257	-0.0233996	0.301656	-0.0775704	0.93817	0.984422
ATP13A2	9.38381	-0.209089	0.311454	-0.671331	0.50201	0.797923
ATP13A3	8.32877	-0.381602	0.312379	-1.2216	0.221859	0.563629
ATP13A4	6.52718	-0.417972	0.360708	-1.15875	0.246556	NA
ATP13A5	5.28204	0.316586	0.443948	0.713114	0.475775	NA
ATP1A1	13.0062	-0.501106	0.266716	-1.8788	0.060272	0.288793
ATP1A2	4.82261	-0.562082	0.419263	-1.34064	0.180036	NA
ATP1A3	8.78423	-0.145375	0.324089	-0.448564	0.653746	0.875226
ATP1A4	4.23725	-0.625856	0.449277	-1.39303	0.163611	NA
ATP1B1	80.511	1.19894	0.147295	8.13969	3.96296e-16	7.5509e-14
ATP1B2	5.77024	-0.905617	0.37216	-2.43341	0.0149575	NA
ATP1B3	14.2668	-0.471962	0.291331	-1.62002	0.105228	0.389224
ATP1B4	4.71501	-0.695046	0.422027	-1.64692	0.099574	NA
ATP23	6.50484	-0.199217	0.357276	-0.557599	0.577118	NA
ATP2A1	11.1399	0.344017	0.299097	1.15018	0.250068	0.595588
ATP2A2	16.1299	0.594034	0.277709	2.13905	0.0324315	0.195447
ATP2A3	30.0819	-0.122246	0.187023	-0.653643	0.513342	0.802201
ATP2B1	12.8869	-0.287575	0.255654	-1.12486	0.260649	0.604872
ATP2B2	4.06385	-0.592217	0.458272	-1.29228	0.196259	NA
ATP2B3	5.28403	-0.196544	0.390392	-0.503452	0.614646	NA
ATP2B4	21.6588	-0.0495909	0.214785	-0.230886	0.817403	0.937794
ATP2C1	11.4887	-0.153834	0.279705	-0.549987	0.582329	0.841034
ATP2C2	6.17872	0.251032	0.38868	0.645856	0.518373	NA
ATP4A	10.6489	-0.0578784	0.301886	-0.191723	0.847959	0.952994
ATP4B	3.60271	-0.440464	0.43089	-1.02222	0.306677	NA
ATP5F1A	28.4631	0.363724	0.218953	1.6612	0.096674	0.372395
ATP5F1B	26.0655	0.446585	0.227379	1.96406	0.0495234	0.257215
ATP5F1C	21.2626	0.231996	0.233869	0.991995	0.3212	0.665928
ATP5F1D	18.1141	0.186834	0.248174	0.752838	0.451547	0.765277
ATP5F1E	5.99553	-0.397018	0.413095	-0.961081	0.336511	NA
ATP5IF1	22.4262	0.137039	0.227297	0.602906	0.546571	0.822286
ATP5MC1	11.8914	0.0080402	0.270176	0.0297591	0.976259	0.992789
ATP5MC2	48.535	0.998432	0.18129	5.50737	3.64227e-08	2.09216e-06
ATP5MC3	45.44	-0.0683429	0.179667	-0.380387	0.703658	0.897027
ATP5ME	15.1757	0.234364	0.284177	0.824708	0.409537	0.737101
ATP5MF	38.1049	0.0568299	0.170033	0.334228	0.738208	0.908742
ATP5MG	50.4396	1.33145	0.185369	7.18269	6.83528e-13	8.61246e-11
ATP5MGL	8.09474	0.418498	0.329521	1.27002	0.204079	0.542635
ATP5MJ	15.1525	0.311968	0.275222	1.13351	0.256999	0.600666
ATP5MK	15.2352	0.695109	0.264095	2.63205	0.00848726	0.0791047
ATP5PB	16.6411	0.311634	0.254117	1.22634	0.220071	0.561222
ATP5PD	22.085	0.943193	0.233818	4.03388	5.48627e-05	0.00144892
ATP5PF	23.677	0.00949922	0.224941	0.0422298	0.966316	0.990491
ATP5PO	20.2228	0.0778952	0.223994	0.347756	0.728023	0.905791
ATP6AP1	6.96852	0.0269245	0.350677	0.0767785	0.9388	NA
ATP6AP1L	6.94282	0.0407449	0.345165	0.118045	0.906032	NA
ATP6AP2	17.528	-0.396043	0.236049	-1.6778	0.0933863	0.367153
ATP6V0A1	5.36631	-0.343004	0.403191	-0.850723	0.394923	NA
ATP6V0A2	6.95951	-0.35926	0.364685	-0.985124	0.324563	NA
ATP6V0A4	4.4488	-0.00712412	0.472519	-0.0150769	0.987971	NA
ATP6V0B	15.789	0.495816	0.262802	1.88665	0.059207	0.286748
ATP6V0C	16.1984	0.493103	0.261559	1.88524	0.0593973	0.287251
ATP6V0D1	10.6509	0.90406	0.324218	2.78844	0.0052963	0.0559118
ATP6V0D2	7.345	-0.196508	0.359227	-0.54703	0.584358	NA
ATP6V0E1	18.6033	0.292781	0.236662	1.23713	0.21604	0.558658
ATP6V0E2	12.0262	-0.318958	0.280165	-1.13847	0.254926	0.599536
ATP6V1A	10.1659	0.143746	0.322648	0.445519	0.655945	0.876089
ATP6V1B1	6.0524	-0.635199	0.392436	-1.6186	0.105533	NA
ATP6V1B2	11.9527	-0.0503786	0.301385	-0.167157	0.867246	0.962343
ATP6V1C1	6.54661	-0.550982	0.40174	-1.37149	0.170222	NA
ATP6V1C2	6.30978	-0.29833	0.369701	-0.806948	0.419697	NA
ATP6V1D	4.41294	0.310266	0.466753	0.664731	0.506222	NA
ATP6V1E1	10.0245	-0.38697	0.304524	-1.27074	0.203822	0.542323
ATP6V1E2	6.15768	-0.825725	0.344983	-2.39353	0.0166873	NA
ATP6V1F	14.494	0.693318	0.277336	2.49992	0.012422	0.104233
ATP6V1FNB	4.90669	0.0113357	0.397776	0.0284976	0.977265	NA
ATP6V1G1	19.7159	0.408045	0.226986	1.79767	0.0722296	0.321957
ATP6V1G2	7.42577	0.0443453	0.361677	0.12261	0.902416	NA
ATP6V1G3	5.81536	-0.143957	0.396655	-0.362926	0.71666	NA
ATP6V1H	6.25033	-0.0232208	0.395748	-0.0586758	0.95321	NA
ATP7A	5.53056	0.111568	0.418444	0.266625	0.789758	NA
ATP7B	5.63706	0.133316	0.437229	0.304911	0.760434	NA
ATP8A1	12.0918	0.666151	0.293901	2.26658	0.0234158	0.157853
ATP8A2	5.62595	0.615909	0.451218	1.36499	0.172256	NA
ATP8B1	5.04497	-0.203465	0.40257	-0.505417	0.613266	NA
ATP8B2	20.0051	-0.735516	0.224646	-3.27411	0.00105995	0.016141
ATP8B3	4.33478	-0.370065	0.422704	-0.875471	0.381318	NA
ATP8B4	9.02994	0.237812	0.316575	0.751202	0.452531	0.766184
ATP9A	8.10866	-0.779136	0.396534	-1.96487	0.0494297	0.256916
ATP9B	4.72635	-0.671184	0.439176	-1.52828	0.126443	NA
ATPAF1	6.70515	-0.459188	0.336112	-1.36618	0.171883	NA
ATPAF2	6.69086	-0.246501	0.364612	-0.676063	0.499	NA
ATPSCKMT	4.60748	-0.695811	0.425235	-1.6363	0.101777	NA
ATR	6.51247	-0.365238	0.430795	-0.847822	0.396537	NA
ATRAID	8.76102	0.0824017	0.344444	0.239231	0.810927	0.934958
ATRN	6.46395	0.299662	0.376979	0.794904	0.426669	NA
ATRNL1	3.89402	-0.463348	0.542769	-0.853675	0.393285	NA
ATRX	211.627	0.583739	0.142403	4.09921	4.14564e-05	0.00115252
ATXN1	25.276	-0.16211	0.206071	-0.786672	0.431474	0.751558
ATXN10	12.2085	-0.141763	0.267728	-0.529505	0.596455	0.849195
ATXN1L	18.8263	0.281402	0.254416	1.10607	0.268697	0.613098
ATXN2	14.2867	0.471129	0.262376	1.79562	0.0725544	0.322576
ATXN2L	24.2632	0.0496784	0.207571	0.239332	0.810848	0.934958
ATXN3	6.57322	-0.238056	0.363271	-0.655313	0.512266	NA
ATXN3L	5.74192	-0.263747	0.381251	-0.691794	0.489067	NA
ATXN7	17.3107	-0.103209	0.238437	-0.432858	0.665118	0.880661
ATXN7L1	9.97875	0.088674	0.323431	0.274167	0.783956	0.925955
ATXN7L2	7.24927	-0.368027	0.344332	-1.06881	0.285154	NA
ATXN7L3	14.858	0.447924	0.263727	1.69844	0.0894246	0.359725
ATXN7L3B	7.54304	-0.702324	0.342678	-2.04952	0.0404117	NA
AUH	12.2456	-0.336025	0.287083	-1.17048	0.241807	0.586878
AUNIP	5.04865	0.255297	0.393203	0.649275	0.51616	NA
AUP1	12.6377	-0.159579	0.265344	-0.601405	0.54757	0.822927
AURKA	14.6524	0.402051	0.283065	1.42035	0.155506	0.476964
AURKAIP1	37.4671	1.331	0.189416	7.02687	2.11224e-12	2.35726e-10
AURKB	16.4675	0.410479	0.268602	1.5282	0.126463	0.429346
AURKC	5.88113	-0.550089	0.380858	-1.44434	0.148643	NA
AUTS2	5.75578	-0.565603	0.375813	-1.50501	0.132322	NA
AVEN	7.14398	-0.302789	0.363658	-0.832618	0.40506	NA
AVIL	5.49084	0.190893	0.4134	0.461763	0.644252	NA
AVL9	4.46553	-0.411369	0.403243	-1.02015	0.307657	NA
AVP	6.05077	-0.452282	0.380245	-1.18945	0.234263	NA
AVPI1	6.12033	-0.497317	0.383232	-1.29769	0.194393	NA
AVPR1A	6.94861	-0.663805	0.362513	-1.83112	0.0670825	NA
AVPR1B	9.3251	0.0348012	0.320309	0.108649	0.913481	0.977784
AVPR2	6.7216	-0.743735	0.346647	-2.14551	0.0319119	NA
AWAT1	4.51105	-0.0264394	0.454188	-0.0582125	0.953579	NA
AWAT2	4.84884	-0.181396	0.436808	-0.415277	0.677939	NA
AXDND1	6.71797	0.376388	0.404449	0.930618	0.352051	NA
AXIN1	17.517	0.0735863	0.228787	0.321637	0.747728	0.91398
AXIN2	4.04392	-0.273759	0.459084	-0.596317	0.550964	NA
AXL	26.2251	-0.753866	0.193499	-3.89596	9.78116e-05	0.00233671
AZGP1	5.63479	0.651442	0.440935	1.47741	0.139566	NA
AZI2	10.313	0.659499	0.335372	1.96647	0.0492442	0.256464
AZIN1	14.319	-0.451067	0.253701	-1.77795	0.0754117	0.329412
AZIN2	5.79755	-0.276865	0.388428	-0.712783	0.47598	NA
AZU1	5.18334	-0.345105	0.435735	-0.792008	0.428356	NA
B2M	311.85	0.0563086	0.162815	0.345844	0.72946	0.906064
B3GALNT1	6.09026	-0.561684	0.362653	-1.54882	0.121426	NA
B3GALNT2	6.71907	-0.197093	0.362805	-0.543247	0.58696	NA
B3GALT1	4.53706	-0.334018	0.456757	-0.731281	0.464607	NA
B3GALT2	5.65064	0.059964	0.413148	0.145139	0.884601	NA
B3GALT4	8.17747	-0.151772	0.341565	-0.444344	0.656794	0.876623
B3GALT5	4.95442	-0.217488	0.429749	-0.506081	0.6128	NA
B3GALT6	9.63517	0.306603	0.330221	0.92848	0.353159	0.694679
B3GAT1	9.16357	0.575669	0.338576	1.70027	0.089081	0.358897
B3GAT2	6.65998	-0.213994	0.40477	-0.528681	0.597027	NA
B3GAT3	19.7115	0.396521	0.230118	1.72312	0.0848668	0.348094
B3GLCT	5.4266	0.117312	0.431741	0.271719	0.785838	NA
B3GNT2	10.2362	0.122502	0.308571	0.397	0.691368	0.893607
B3GNT3	5.85085	-0.824198	0.352377	-2.33897	0.019337	NA
B3GNT4	4.32709	-0.659117	0.421306	-1.56446	0.11771	NA
B3GNT5	5.32148	-0.127746	0.39777	-0.321156	0.748093	NA
B3GNT6	8.43936	-0.0187449	0.340694	-0.0550198	0.956123	0.988386
B3GNT7	4.92863	-0.728214	0.416888	-1.74679	0.0806745	NA
B3GNT8	4.80979	-1.23285	0.38492	-3.20286	0.00136069	NA
B3GNT9	4.84313	-0.358013	0.431759	-0.829196	0.406994	NA
B3GNTL1	5.88675	-0.449744	0.382833	-1.17478	0.240083	NA
B4GALNT1	7.07096	0.152128	0.358917	0.423854	0.671672	NA
B4GALNT2	5.57372	-0.546195	0.39204	-1.39321	0.163556	NA
B4GALNT3	7.14913	0.547047	0.378495	1.44532	0.148368	NA
B4GALNT4	3.63627	-0.583579	0.504406	-1.15696	0.247287	NA
B4GALT1	21.9106	0.204969	0.209461	0.978557	0.327799	0.67177
B4GALT2	6.6194	0.146745	0.408471	0.359254	0.719405	NA
B4GALT3	14.8973	0.331735	0.239328	1.38611	0.165713	0.493176
B4GALT4	6.67512	-0.460847	0.354849	-1.29871	0.194042	NA
B4GALT5	8.45059	-0.26419	0.361966	-0.729875	0.465467	0.775825
B4GALT6	3.43552	-0.304237	0.504056	-0.603578	0.546124	NA
B4GALT7	14.3664	0.790404	0.278877	2.83424	0.00459349	0.0503993
B4GAT1	7.77252	-0.153251	0.351693	-0.435752	0.663017	NA
B9D1	3.11475	-0.523944	0.474635	-1.10389	0.269642	NA
B9D2	11.6182	-0.422325	0.267113	-1.58107	0.113862	0.403927
BAALC	4.14848	-0.312371	0.486518	-0.642055	0.520837	NA
BAAT	3.89171	-0.0469522	0.496463	-0.0945736	0.924654	NA
BABAM1	10.4972	-0.217472	0.324105	-0.670992	0.502226	0.797923
BABAM2	15.1157	0.439961	0.255729	1.72042	0.0853565	0.349662
BACE1	3.98889	-0.19495	0.455942	-0.427576	0.66896	NA
BACE2	8.15653	-0.647494	0.340866	-1.89955	0.0574916	0.280352
BACH1	9.24638	0.632538	0.374598	1.68858	0.0913002	0.362519
BACH2	8.44075	-0.24289	0.328287	-0.739871	0.459378	0.771945
BAD	9.02301	0.22807	0.338098	0.674567	0.499951	0.7971
BAG1	6.58456	0.116741	0.381288	0.306176	0.759471	NA
BAG2	7.30381	-0.411185	0.36232	-1.13487	0.256431	NA
BAG3	6.29305	-0.440843	0.349806	-1.26025	0.20758	NA
BAG4	6.77081	0.179936	0.402922	0.446577	0.655181	NA
BAG5	11.6268	-0.413942	0.271196	-1.52636	0.126921	0.429968
BAGE3	26.0507	0.257085	0.200329	1.28331	0.199383	0.536546
BAGE5	23.4658	0.316142	0.230598	1.37097	0.170385	0.499677
BAHCC1	4.96678	-0.490924	0.427118	-1.14939	0.250396	NA
BAHD1	15.7359	-0.282752	0.245343	-1.15247	0.249126	0.594433
BAIAP2	6.35491	0.17179	0.410747	0.418238	0.675773	NA
BAIAP2L1	4.98864	-0.217861	0.400723	-0.543671	0.586668	NA
BAIAP2L2	3.37016	-0.492466	0.492419	-1.0001	0.317264	NA
BAIAP3	5.99107	-0.654267	0.441806	-1.48089	0.138636	NA
BAK1	28.1661	-0.0648353	0.195843	-0.331057	0.740602	0.910383
BAMBI	7.82269	-0.26204	0.322494	-0.812541	0.416481	NA
BANF1	21.9391	0.167913	0.241459	0.695408	0.4868	0.790564
BANF2	6.02249	-0.164016	0.368923	-0.444579	0.656624	NA
BANK1	11.9639	1.03255	0.335625	3.07649	0.00209451	0.0281269
BANP	7.36197	-0.363555	0.327033	-1.11168	0.266276	NA
BAP1	10.4692	0.128708	0.323532	0.397821	0.690762	0.892973
BARD1	8.34171	0.230218	0.354382	0.649633	0.515929	0.803837
BARHL1	5.72531	-0.428939	0.398448	-1.07653	0.281692	NA
BARHL2	13.5626	0.657421	0.285672	2.30132	0.0213737	0.148816
BARX1	5.88206	-0.127028	0.418839	-0.303285	0.761673	NA
BARX2	9.11108	-0.209159	0.354435	-0.590118	0.555111	0.825949
BASP1	39.2493	1.31122	0.172312	7.60959	2.74976e-14	3.90566e-12
BATF	22.2425	0.870878	0.30077	2.8955	0.00378556	0.0436822
BATF2	5.05829	-0.198655	0.41379	-0.480088	0.631165	NA
BATF3	7.94253	0.531337	0.373016	1.42443	0.154321	0.475745
BAX	24.4608	-0.426789	0.207991	-2.05196	0.0401736	0.226433
BAZ1A	10.9109	-0.0923375	0.301286	-0.306478	0.759241	0.917566
BAZ1B	13.5114	0.0032708	0.275145	0.0118876	0.990515	0.997919
BAZ2A	11.5728	-0.26444	0.280034	-0.944314	0.345009	0.687667
BAZ2B	4.4264	-0.480265	0.451411	-1.06392	0.287364	NA
BBC3	5.71208	-0.170522	0.382472	-0.445842	0.655711	NA
BBIP1	7.68982	0.584915	0.353778	1.65334	0.0982613	NA
BBLN	22.4112	0.0964843	0.208115	0.463611	0.642926	0.872491
BBOF1	8.61661	0.210174	0.35551	0.591189	0.554394	0.825725
BBOX1	5.73535	-0.907361	0.370736	-2.44746	0.0143869	NA
BBS1	5.96898	-0.510227	0.42638	-1.19665	0.231444	NA
BBS10	4.86713	-0.397426	0.429764	-0.924753	0.355094	NA
BBS12	4.49146	-0.128579	0.452469	-0.284172	0.776279	NA
BBS2	5.81732	-0.126117	0.422386	-0.298583	0.765258	NA
BBS4	7.48909	-1.0617	0.339031	-3.13156	0.0017388	NA
BBS5	7.36406	-0.445692	0.31337	-1.42225	0.154953	NA
BBS7	4.62511	-0.605998	0.489176	-1.23881	0.215414	NA
BBS9	3.61634	-0.820982	0.466508	-1.75985	0.078434	NA
BBX	8.04436	-0.11573	0.326082	-0.35491	0.722657	0.904131
BCAM	5.11869	-0.0719523	0.421088	-0.170872	0.864324	NA
BCAN	4.65216	0.266593	0.420393	0.634151	0.525982	NA
BCAP29	4.76042	0.417739	0.450673	0.926923	0.353967	NA
BCAP31	16.6617	-0.199627	0.234521	-0.851211	0.394652	0.726895
BCAR1	5.81299	-0.0996244	0.404982	-0.245997	0.805685	NA
BCAR3	8.01758	0.196822	0.33762	0.582968	0.559915	0.828577
BCAS1	7.14466	-0.242378	0.349098	-0.694297	0.487496	NA
BCAS2	14.6898	0.500935	0.274571	1.82443	0.0680872	0.311415
BCAS3	14.5072	0.0821	0.256331	0.320289	0.748749	0.914572
BCAS4	7.36885	-0.118468	0.355235	-0.333492	0.738763	NA
BCAT1	6.32478	0.102366	0.438397	0.2335	0.815373	NA
BCAT2	9.99288	0.00856447	0.310197	0.0276098	0.977973	0.993101
BCCIP	13.2632	0.108899	0.26119	0.416935	0.676726	0.886093
BCDIN3D	6.08603	-0.175701	0.403189	-0.435778	0.662998	NA
BCHE	4.11507	-0.736495	0.426133	-1.72832	0.0839305	NA
BCKDHA	15.1589	-0.818391	0.238802	-3.42707	0.000610136	0.0108822
BCKDHB	7.25077	0.128242	0.367922	0.348557	0.727422	NA
BCKDK	8.35454	-0.03214	0.335693	-0.0957422	0.923725	0.980293
BCL10	10.7731	-0.199693	0.28691	-0.696013	0.486421	0.790497
BCL11A	5.62402	-0.028088	0.384525	-0.0730459	0.94177	NA
BCL11B	21.2851	-0.51759	0.232344	-2.22768	0.0259016	0.16778
BCL2	11.3491	-0.199563	0.27528	-0.724947	0.468485	0.777523
BCL2A1	6.78981	-0.848533	0.3454	-2.45667	0.0140232	NA
BCL2L1	16.7001	0.128788	0.227836	0.565267	0.571892	0.83509
BCL2L10	6.4558	-0.0653567	0.376948	-0.173384	0.86235	NA
BCL2L11	21.6827	0.359471	0.208587	1.72336	0.0848227	0.348094
BCL2L12	8.75857	-0.0399274	0.333309	-0.119791	0.904649	0.974569
BCL2L13	7.982	0.00880435	0.335312	0.0262572	0.979052	0.993422
BCL2L14	8.81844	0.50962	0.35315	1.44307	0.149001	0.468221
BCL2L15	6.38137	0.315549	0.409794	0.770019	0.441289	NA
BCL2L2	46.3277	0.702234	0.165148	4.25214	2.11735e-05	0.000636182
BCL3	22.302	0.36713	0.27424	1.33872	0.180663	0.512654
BCL6	5.61614	-0.0254854	0.386951	-0.0658621	0.947488	NA
BCL6B	6.34233	-0.0690673	0.403735	-0.171071	0.864168	NA
BCL7A	4.24036	0.502852	0.514998	0.976416	0.328859	NA
BCL7B	12.7838	0.454399	0.311067	1.46077	0.144078	0.460883
BCL7C	23.6848	-0.368431	0.206027	-1.78826	0.0737335	0.325973
BCL9	5.66536	-0.391615	0.405969	-0.964644	0.334723	NA
BCL9L	20.5172	-0.489727	0.222714	-2.19891	0.0278844	0.177678
BCLAF1	24.2166	0.363177	0.209651	1.7323	0.0832209	0.345442
BCLAF3	6.01087	-0.134101	0.365315	-0.367083	0.713557	NA
BCO1	5.84541	0.00230847	0.364866	0.00632689	0.994952	NA
BCO2	6.912	-0.183621	0.350564	-0.523787	0.600426	NA
BCOR	9.14261	-0.1358	0.341035	-0.3982	0.690483	0.892973
BCORL1	6.82673	-0.0293992	0.374602	-0.0784813	0.937445	NA
BCR	11.2924	0.0677051	0.332816	0.203431	0.838798	0.947743
BCS1L	5.47495	-0.322783	0.407127	-0.792829	0.427877	NA
BDH1	6.03415	-0.551091	0.397459	-1.38653	0.165584	NA
BDH2	8.37306	-0.181065	0.343852	-0.526579	0.598486	0.849873
BDKRB1	5.77589	0.0764284	0.402278	0.189989	0.849318	NA
BDKRB2	4.83177	-0.889536	0.392722	-2.26505	0.0235095	NA
BDNF	3.89308	-0.574644	0.489995	-1.17276	0.240894	NA
BDP1	7.82338	0.400939	0.352914	1.13608	0.255923	NA
BEAN1	5.97558	-0.0500607	0.395809	-0.126477	0.899354	NA
BECN1	10.9838	-0.210966	0.318604	-0.662158	0.50787	0.800361
BECN2	5.6281	0.511628	0.431747	1.18502	0.236011	NA
BEGAIN	12.2101	0.244935	0.27749	0.88268	0.377409	0.715611
BEND2	2.62249	-0.375258	0.541138	-0.693461	0.48802	NA
BEND3	5.39497	-0.0464215	0.405264	-0.114546	0.908805	NA
BEND4	4.24141	-0.666694	0.448546	-1.48634	0.137189	NA
BEND5	6.4465	-0.571512	0.330426	-1.72962	0.0836979	NA
BEND6	5.9723	-0.925495	0.389099	-2.37856	0.0173806	NA
BEND7	7.02262	-0.186274	0.363653	-0.51223	0.60849	NA
BEST1	8.13139	0.025009	0.367977	0.0679635	0.945815	0.986528
BEST2	5.14888	-0.451932	0.397061	-1.13819	0.25504	NA
BEST3	4.68975	-0.0525616	0.445761	-0.117914	0.906136	NA
BEST4	5.20238	-0.137002	0.443194	-0.309124	0.757227	NA
BET1	12.4287	0.925522	0.282795	3.27276	0.00106502	0.0161867
BET1L	11.1259	-0.104437	0.279158	-0.374116	0.708318	0.898819
BEX1	4.12534	-0.366339	0.404186	-0.906361	0.364745	NA
BEX2	3.84972	-0.34497	0.456478	-0.755722	0.449816	NA
BEX3	7.28016	-0.391667	0.32728	-1.19673	0.231411	NA
BEX4	7.36909	-0.178169	0.360335	-0.494454	0.620986	NA
BEX5	3.06405	-0.35834	0.516532	-0.693743	0.487843	NA
BFAR	9.98296	-0.208931	0.29629	-0.705158	0.480712	0.787394
BFSP1	6.40577	-1.15225	0.35798	-3.21876	0.00128747	NA
BFSP2	3.73231	-0.263427	0.46016	-0.572468	0.567005	NA
BGLAP	5.65082	0.25381	0.39715	0.639078	0.522772	NA
BGN	8.14046	-0.104095	0.335863	-0.309934	0.756612	0.91638
BHLHA15	7.62422	0.380342	0.342558	1.1103	0.26687	NA
BHLHA9	3.68652	-0.481096	0.441574	-1.0895	0.275932	NA
BHLHB9	5.08351	0.0570407	0.411407	0.138648	0.889728	NA
BHLHE22	5.5222	-0.224393	0.409875	-0.547467	0.584058	NA
BHLHE23	4.26174	-0.232178	0.497864	-0.466349	0.640966	NA
BHLHE40	13.8366	-0.457681	0.293562	-1.55906	0.118983	0.415508
BHLHE41	7.96747	0.0291682	0.356808	0.0817476	0.934847	0.983164
BHMT	6.43549	-0.642886	0.333923	-1.92525	0.0541979	NA
BHMT2	4.68274	0.323437	0.463547	0.697743	0.485338	NA
BICC1	2.73916	-0.523002	0.508128	-1.02927	0.303352	NA
BICD1	9.25391	-0.114806	0.326253	-0.351893	0.724918	0.904618
BICD2	11.1083	0.468681	0.324155	1.44586	0.148218	0.467094
BICDL1	15.6662	0.0696399	0.290788	0.239487	0.810728	0.934958
BICDL2	8.35835	0.555952	0.348628	1.59469	0.110782	0.399
BICRA	11.7652	-0.259815	0.263831	-0.98478	0.324732	0.67005
BICRAL	8.21162	-0.17285	0.350274	-0.493471	0.621679	0.859074
BID	6.76843	-0.254	0.364848	-0.696179	0.486317	NA
BIK	6.95663	0.306125	0.360528	0.849102	0.395824	NA
BIN1	19.4939	-0.166501	0.238439	-0.698295	0.484993	0.78949
BIN2	24.7899	-0.121831	0.204242	-0.596504	0.550838	0.824438
BIN3	6.25492	-0.0252765	0.406783	-0.0621376	0.950453	NA
BIRC2	9.14447	0.0514234	0.326906	0.157303	0.875006	0.964034
BIRC3	15.4192	0.704588	0.295936	2.38088	0.0172714	0.129508
BIRC5	39.0249	0.540118	0.177361	3.0453	0.00232451	0.0302652
BIRC6	14.3996	-0.354225	0.268348	-1.32002	0.186827	0.521425
BIRC7	6.61303	-0.655343	0.363624	-1.80225	0.0715055	NA
BIRC8	4.95468	-1.06369	0.400562	-2.6555	0.00791913	NA
BIVM	10.2957	-0.159652	0.331481	-0.481633	0.630067	0.862766
BLCAP	17.3153	-0.517507	0.21839	-2.36965	0.017805	0.132343
BLID	4.31521	-0.162195	0.43865	-0.36976	0.711562	NA
BLK	6.70129	0.636463	0.370652	1.71715	0.0859526	NA
BLM	12.7509	0.132343	0.269604	0.490881	0.623511	0.859418
BLMH	7.77271	0.12213	0.349707	0.349236	0.726912	NA
BLNK	6.95365	1.04338	0.361637	2.88516	0.00391219	NA
BLOC1S1	19.9168	-0.248093	0.219012	-1.13278	0.257306	0.600666
BLOC1S2	9.878	-0.00866369	0.324691	-0.0266829	0.978713	0.993324
BLOC1S3	4.48832	-0.200997	0.409579	-0.490741	0.623609	NA
BLOC1S4	4.95554	-0.172974	0.424078	-0.407883	0.68336	NA
BLOC1S5	7.18719	-0.355346	0.362651	-0.979854	0.327158	NA
BLOC1S6	5.9811	0.0707364	0.392316	0.180304	0.856914	NA
BLVRA	12.8955	-0.249322	0.267677	-0.931429	0.351632	0.693323
BLVRB	5.17375	-0.515636	0.407966	-1.26392	0.206259	NA
BLZF1	9.03892	-0.194411	0.30584	-0.635662	0.524997	0.812289
BMERB1	114.962	-0.0666473	0.109723	-0.607414	0.543576	0.820591
BMF	6.53875	0.0628135	0.383995	0.163579	0.870063	NA
BMI1	7.31333	-0.369096	0.336442	-1.09706	0.272617	NA
BMP1	6.22769	0.150108	0.416954	0.360011	0.718839	NA
BMP10	6.52775	-0.0871264	0.378357	-0.230276	0.817878	NA
BMP15	6.48335	-0.159554	0.402437	-0.396469	0.691759	NA
BMP2	7.09531	-0.405846	0.343956	-1.17994	0.238026	NA
BMP2K	8.5067	0.233265	0.345452	0.675248	0.499518	0.7971
BMP3	5.82818	-0.403845	0.391969	-1.0303	0.30287	NA
BMP4	5.5126	-0.533035	0.386969	-1.37746	0.16837	NA
BMP5	6.55359	0.0843373	0.401367	0.210125	0.83357	NA
BMP6	4.23962	0.0271497	0.50737	0.0535106	0.957325	NA
BMP7	5.1952	-0.555296	0.383641	-1.44744	0.147775	NA
BMP8A	7.73705	-0.0650064	0.364704	-0.178244	0.858531	NA
BMP8B	9.24671	-0.115004	0.337358	-0.340896	0.733182	0.907843
BMPER	7.06799	0.254985	0.350469	0.727554	0.466887	NA
BMPR1A	10.2662	-0.0602867	0.321905	-0.187281	0.85144	0.955301
BMPR1B	3.64715	-0.402941	0.485818	-0.829407	0.406874	NA
BMPR2	13.3982	-0.597132	0.260408	-2.29306	0.0218445	0.151151
BMS1	13.5834	0.190434	0.275763	0.690569	0.489836	0.792421
BMT2	7.56461	-0.899113	0.337341	-2.66529	0.00769212	NA
BMX	5.24892	-0.922958	0.406428	-2.2709	0.023153	NA
BNC1	5.93065	-0.293585	0.382268	-0.768009	0.442482	NA
BNC2	10.1007	-0.783029	0.294739	-2.65669	0.00789128	0.0756114
BNIP1	6.75808	-0.235571	0.374283	-0.629393	0.529092	NA
BNIP2	13.3057	-0.474043	0.252055	-1.88071	0.0600113	0.288793
BNIP3	10.3544	0.0675464	0.291797	0.231484	0.816939	0.937794
BNIP3L	16.6286	0.152597	0.246461	0.619155	0.535815	0.816738
BNIP5	4.74079	0.364368	0.475676	0.765999	0.443677	NA
BNIPL	5.24266	0.0105095	0.458252	0.0229339	0.981703	NA
BOC	5.92916	0.372777	0.475279	0.784332	0.432845	NA
BOD1	8.50656	0.325393	0.324983	1.00126	0.316701	0.661162
BOD1L1	7.2719	-0.087435	0.397212	-0.220122	0.825776	NA
BOD1L2	4.72939	-0.718092	0.457538	-1.56947	0.116539	NA
BOK	4.62334	-0.33782	0.404299	-0.835568	0.403398	NA
BOLA1	7.11568	0.00546183	0.360567	0.0151479	0.987914	NA
BOLA2B	16.42	0.688055	0.276196	2.49119	0.0127317	0.10577
BOLA3	14.1629	0.324275	0.254909	1.27212	0.20333	0.541566
BOLL	7.82489	-0.322881	0.322511	-1.00115	0.316756	NA
BOP1	5.09172	-0.352572	0.435628	-0.809342	0.418319	NA
BORA	6.02736	-0.656389	0.400451	-1.63912	0.101188	NA
BORCS5	10.4193	0.0720075	0.320943	0.224363	0.822475	0.939423
BORCS6	4.13768	-0.321961	0.504524	-0.638149	0.523377	NA
BORCS7	7.17342	0.449302	0.405943	1.10681	0.268376	NA
BORCS8	9.69784	0.0338042	0.311827	0.108407	0.913673	0.977784
BPGM	8.08863	0.279314	0.360293	0.775243	0.438196	0.756478
BPHL	6.29805	-0.163012	0.380908	-0.427957	0.668683	NA
BPI	5.02939	-0.437842	0.451461	-0.969832	0.33213	NA
BPIFA1	4.04374	-0.307418	0.474077	-0.648456	0.51669	NA
BPIFA2	5.16152	-0.230951	0.420051	-0.549815	0.582446	NA
BPIFA3	5.30951	-0.353233	0.412126	-0.857101	0.391389	NA
BPIFB1	5.12486	-0.179863	0.4059	-0.443122	0.657678	NA
BPIFB2	5.26826	-0.254963	0.416952	-0.611492	0.540874	NA
BPIFB3	4.57279	-0.211642	0.411619	-0.514171	0.607133	NA
BPIFB4	2.53119	-1.09572	0.570298	-1.92131	0.0546923	NA
BPIFB6	4.84141	-0.308733	0.446583	-0.691323	0.489363	NA
BPIFC	5.44629	-0.392926	0.422425	-0.930167	0.352284	NA
BPNT1	9.16748	0.0198407	0.31742	0.0625061	0.95016	0.986528
BPNT2	6.62122	-0.162262	0.358409	-0.452729	0.650744	NA
BPTF	9.76309	-0.437945	0.308113	-1.42138	0.155208	0.476792
BPY2	6.79055	0.0664613	0.309437	0.214781	0.829938	NA
BRAF	12.3747	-0.175581	0.266765	-0.658186	0.510419	0.802201
BRAP	7.86494	0.123175	0.366757	0.335849	0.736985	0.908669
BRAT1	9.42531	-0.215571	0.304013	-0.709086	0.478271	0.786249
BRCA1	6.37393	0.353398	0.397662	0.888689	0.37417	NA
BRCA2	6.57795	0.120119	0.402653	0.298318	0.76546	NA
BRCC3	9.71093	0.446641	0.333784	1.33811	0.18086	0.512661
BRD1	7.70849	-0.0981469	0.321874	-0.304924	0.760424	NA
BRD2	23.0595	-0.28861	0.215219	-1.34101	0.179919	0.511472
BRD3	8.06794	-0.536093	0.329462	-1.62718	0.1037	0.386118
BRD3OS	5.20937	-0.562087	0.414791	-1.35511	0.175383	NA
BRD4	38.2246	-0.246883	0.163663	-1.50849	0.13143	0.438502
BRD7	15.6389	0.578919	0.283839	2.0396	0.0413898	0.23112
BRD8	10.7198	-0.501384	0.284289	-1.76364	0.0777921	0.333541
BRD9	9.25648	0.458353	0.324289	1.41341	0.157535	0.479977
BRDT	5.43258	-0.30795	0.399283	-0.771257	0.440555	NA
BRF1	8.70328	-0.333028	0.322898	-1.03137	0.302367	0.646451
BRF2	4.56547	0.0436141	0.44667	0.0976428	0.922216	NA
BRI3	13.8369	-0.110009	0.266941	-0.41211	0.680259	0.887482
BRI3BP	10.5787	0.005738	0.329462	0.0174163	0.986105	0.996322
BRICD5	6.43728	-0.162987	0.343922	-0.473906	0.635567	NA
BRINP1	10.1475	-0.368619	0.297845	-1.23762	0.215857	0.558554
BRINP2	8.98411	-0.066113	0.307763	-0.214818	0.829909	0.943155
BRINP3	4.60404	-0.314979	0.404977	-0.777769	0.436705	NA
BRIP1	6.73919	-0.172625	0.364946	-0.473014	0.636203	NA
BRIX1	11.0426	0.61274	0.327188	1.87275	0.0611035	0.291383
BRK1	18.1703	0.358986	0.236539	1.51766	0.1291	0.434349
BRME1	7.46542	-0.00599088	0.366037	-0.0163669	0.986942	NA
BRMS1	11.9812	0.600358	0.303978	1.975	0.0482679	0.253066
BRMS1L	5.23362	-0.127667	0.41222	-0.309707	0.756784	NA
BROX	6.87974	-0.377436	0.383988	-0.982938	0.325638	NA
BRPF1	7.78799	-0.0818637	0.363551	-0.225178	0.821841	NA
BRPF3	6.55895	0.378129	0.397046	0.952356	0.340916	NA
BRS3	7.70371	-0.379349	0.351872	-1.07809	0.280994	NA
BRSK1	7.0935	-0.749236	0.327415	-2.28834	0.022118	NA
BRSK2	7.19337	-0.0184897	0.339043	-0.0545352	0.956509	NA
BRWD1	22.1449	0.146194	0.217386	0.672509	0.50126	0.797523
BRWD3	6.67925	-0.177677	0.393041	-0.452057	0.651228	NA
BSCL2	9.21909	-0.362662	0.286103	-1.26759	0.204944	0.543641
BSDC1	13.5356	0.383138	0.302786	1.26538	0.205737	0.544855
BSG	13.6267	0.156346	0.273863	0.57089	0.568074	0.833076
BSN	8.47403	-0.135796	0.327135	-0.415106	0.678064	0.886534
BSND	4.22887	-0.299273	0.453733	-0.65958	0.509523	NA
BSPH1	4.27258	-0.396448	0.407563	-0.972726	0.330689	NA
BSPRY	5.99382	0.3601	0.40838	0.881778	0.377897	NA
BST1	5.74064	0.15609	0.445507	0.350365	0.726065	NA
BST2	18.9107	0.446794	0.245661	1.81875	0.0689501	0.314258
BSX	6.58475	0.740738	0.436105	1.69853	0.0894077	NA
BTAF1	12.7663	0.583522	0.286531	2.0365	0.0417	0.231858
BTBD1	8.60957	-0.209751	0.333395	-0.629136	0.52926	0.813413
BTBD10	13.2203	-0.20252	0.273878	-0.739455	0.45963	0.772013
BTBD11	7.08632	-0.078844	0.378468	-0.208324	0.834976	NA
BTBD16	4.61633	-0.097549	0.429906	-0.226908	0.820496	NA
BTBD17	2.92218	-0.670924	0.584895	-1.14708	0.251347	NA
BTBD18	6.88647	0.21728	0.416078	0.522209	0.601525	NA
BTBD19	12.7449	0.344013	0.275955	1.24663	0.212534	0.554548
BTBD2	7.75804	0.225491	0.356569	0.632391	0.527131	NA
BTBD3	6.35654	0.115349	0.388057	0.297248	0.766277	NA
BTBD6	28.3851	0.376455	0.184783	2.03728	0.0416218	0.23184
BTBD7	8.00989	-0.51082	0.329981	-1.54803	0.121615	0.419452
BTBD8	6.41298	-0.241467	0.377239	-0.640091	0.522113	NA
BTBD9	4.37313	-0.482973	0.427472	-1.12984	0.258545	NA
BTC	40.768	-0.0230892	0.181672	-0.127093	0.898866	0.972872
BTD	5.61954	-0.321145	0.420803	-0.763174	0.44536	NA
BTF3	80.4645	0.356376	0.125412	2.84165	0.00448806	0.0496611
BTF3L4	7.03939	-0.0534269	0.367551	-0.145359	0.884427	NA
BTG1	40.4719	-0.30061	0.16246	-1.85037	0.0642607	0.299704
BTG2	20.7491	-0.324521	0.215157	-1.5083	0.131477	0.438502
BTG3	8.22312	-0.261632	0.350448	-0.746563	0.455327	0.768586
BTG4	4.02914	-0.247168	0.467615	-0.528573	0.597102	NA
BTK	6.76656	0.275023	0.349005	0.788021	0.430684	NA
BTLA	11.2817	-0.0371577	0.304163	-0.122164	0.902769	0.973752
BTN1A1	6.54705	0.523029	0.395647	1.32196	0.186181	NA
BTN2A1	11.6093	0.0961816	0.289135	0.332652	0.739397	0.909346
BTN2A2	4.22508	1.01044	0.472974	2.13635	0.0326513	NA
BTN3A1	16.1303	0.0289602	0.232467	0.124578	0.900858	0.973092
BTN3A2	9.57299	0.338557	0.311421	1.08714	0.276976	0.621194
BTN3A3	13.1543	0.154951	0.277852	0.557673	0.577068	0.838153
BTNL2	4.98232	-0.809811	0.392122	-2.0652	0.0389039	NA
BTNL3	7.06542	-0.0639425	0.344675	-0.185515	0.852825	NA
BTNL8	4.64931	-0.5514	0.432362	-1.27532	0.202195	NA
BTNL9	5.56371	-0.327928	0.388824	-0.843383	0.399014	NA
BTRC	5.93398	-0.225529	0.383667	-0.587825	0.55665	NA
BUB1	9.15959	-0.116121	0.319266	-0.363713	0.716072	0.9006
BUB1B	13.0061	0.500038	0.298506	1.67513	0.0939079	0.367539
BUB3	13.2746	0.158016	0.292355	0.540494	0.588856	0.845391
BUD13	6.02208	0.330233	0.402902	0.819636	0.412424	NA
BUD23	10.7606	0.492176	0.323815	1.51993	0.128528	0.43398
BUD31	14.5618	0.275449	0.281254	0.979362	0.327401	0.671654
BVES	7.05275	-0.37538	0.343971	-1.09132	0.275134	NA
BYSL	6.41833	-0.435891	0.446841	-0.975495	0.329315	NA
BZW1	14.7184	-0.215311	0.273607	-0.786937	0.431319	0.751558
BZW2	9.60993	0.0499628	0.326341	0.1531	0.87832	0.964927
C10orf105	5.69025	-0.159225	0.382188	-0.416615	0.67696	NA
C10orf120	5.01332	-0.263476	0.401705	-0.655894	0.511893	NA
C10orf126	3.40526	-0.274643	0.492025	-0.55819	0.576715	NA
C10orf143	5.20386	-0.9018	0.359271	-2.51008	0.0120703	NA
C10orf53	3.75537	-0.00512571	0.495899	-0.0103362	0.991753	NA
C10orf62	6.38729	0.287572	0.415624	0.691905	0.488997	NA
C10orf67	3.95089	-1.02497	0.472925	-2.16731	0.0302114	NA
C10orf71	6.01168	0.0662135	0.377527	0.175388	0.860775	NA
C10orf82	4.61917	-0.624335	0.438137	-1.42498	0.154164	NA
C10orf88	4.04342	-0.040598	0.463481	-0.0875936	0.9302	NA
C10orf90	4.89302	0.156095	0.471868	0.330803	0.740794	NA
C10orf95	10.0526	0.10178	0.347731	0.292696	0.769754	0.920499
C10orf99	8.34007	-0.362155	0.335689	-1.07884	0.28066	0.625004
C11orf1	4.74539	0.0310246	0.406405	0.0763391	0.939149	NA
C11orf16	5.31682	-0.653932	0.390746	-1.67355	0.0942197	NA
C11orf21	21.3894	0.123067	0.222913	0.552086	0.58089	0.840354
C11orf24	7.50141	0.0465971	0.366577	0.127114	0.89885	NA
C11orf42	5.4268	-0.181579	0.386514	-0.469786	0.638508	NA
C11orf45	4.41586	-0.798325	0.423007	-1.88726	0.0591252	NA
C11orf49	9.04436	-0.265649	0.308954	-0.859835	0.38988	0.725004
C11orf52	5.38596	-0.482089	0.402729	-1.19706	0.231285	NA
C11orf53	3.54142	-0.154293	0.495922	-0.311124	0.755707	NA
C11orf54	5.09501	-0.328071	0.402875	-0.814326	0.415458	NA
C11orf58	22.0918	0.338127	0.233731	1.44665	0.147994	0.466936
C11orf65	5.80656	-0.607622	0.390963	-1.55417	0.120144	NA
C11orf68	6.72589	-0.507576	0.373235	-1.35994	0.17385	NA
C11orf71	4.76384	0.192305	0.516897	0.372037	0.709865	NA
C11orf80	6.70394	0.414462	0.368255	1.12548	0.260387	NA
C11orf86	4.88105	-0.176916	0.423569	-0.417679	0.676182	NA
C11orf87	4.81194	-0.680655	0.452071	-1.50564	0.13216	NA
C11orf91	5.03446	-0.269975	0.405738	-0.665393	0.505799	NA
C11orf94	5.61065	0.193795	0.426147	0.454762	0.64928	NA
C11orf96	5.27851	-0.332918	0.391017	-0.851418	0.394537	NA
C11orf97	5.29894	-0.217131	0.429481	-0.505564	0.613162	NA
C12orf29	8.20869	-0.237897	0.351674	-0.676472	0.498741	0.7971
C12orf4	4.95038	0.237258	0.398387	0.595547	0.551478	NA
C12orf40	5.48901	0.0246581	0.44067	0.0559559	0.955377	NA
C12orf42	5.5851	0.558433	0.410716	1.35966	0.173938	NA
C12orf43	7.40644	0.0595959	0.357752	0.166584	0.867697	NA
C12orf50	4.8257	-0.108939	0.402465	-0.270679	0.786638	NA
C12orf54	3.2664	-0.307573	0.495399	-0.62086	0.534692	NA
C12orf56	4.80674	-0.133115	0.425223	-0.313047	0.754245	NA
C12orf57	18.8228	-0.19516	0.219729	-0.888186	0.374441	0.713431
C12orf60	5.55919	-0.0801859	0.384901	-0.208328	0.834973	NA
C12orf66	5.18282	0.349993	0.422758	0.82788	0.407738	NA
C12orf71	5.58476	-0.530826	0.409682	-1.2957	0.195078	NA
C12orf73	7.39023	0.022548	0.353091	0.063859	0.949083	NA
C12orf75	14.9413	0.153706	0.322771	0.476209	0.633926	0.86632
C12orf76	5.37872	-0.203332	0.437115	-0.465168	0.641811	NA
C13orf42	5.47143	-0.146634	0.408064	-0.359342	0.71934	NA
C13orf46	7.16595	-0.237359	0.340325	-0.697447	0.485523	NA
C14orf119	7.89353	0.0299389	0.342352	0.0874507	0.930313	0.982114
C14orf132	4.59951	0.133907	0.465938	0.287393	0.773811	NA
C14orf177	5.51646	0.0170384	0.400134	0.0425818	0.966035	NA
C14orf178	6.06315	-0.664156	0.372417	-1.78337	0.0745267	NA
C14orf180	4.45467	0.180123	0.481738	0.373903	0.708477	NA
C14orf28	6.71865	-0.288288	0.349115	-0.825768	0.408936	NA
C14orf39	4.7604	-0.698147	0.404216	-1.72716	0.0841381	NA
C14orf93	4.98733	0.380509	0.413224	0.920829	0.35714	NA
C15orf39	10.7939	0.112615	0.307041	0.366776	0.713786	0.899889
C15orf40	7.39585	-0.214028	0.330222	-0.648134	0.516898	NA
C15orf48	19.583	0.612801	0.229603	2.66896	0.00760866	0.073472
C15orf61	9.66098	-0.579989	0.304278	-1.90612	0.0566352	0.27826
C15orf62	15.9172	0.118892	0.236453	0.502816	0.615094	0.857288
C15orf65	6.27518	-0.364959	0.383084	-0.952686	0.340749	NA
C16orf46	5.50032	-0.389958	0.397231	-0.981691	0.326252	NA
C16orf54	16.4751	-0.471446	0.23027	-2.04736	0.0406224	0.228522
C16orf70	7.61767	-0.486325	0.337784	-1.43975	0.149938	NA
C16orf72	8.99551	-0.322581	0.309254	-1.0431	0.296904	0.642627
C16orf74	7.49538	0.229918	0.34299	0.670334	0.502645	NA
C16orf78	8.21174	0.202867	0.324897	0.624405	0.532362	0.815216
C16orf82	9.44454	0.13461	0.321836	0.418256	0.67576	0.885447
C16orf86	4.66209	-0.0858464	0.423454	-0.202729	0.839347	NA
C16orf87	8.43302	-0.41416	0.342594	-1.20889	0.226704	0.56909
C16orf89	5.55991	-0.479083	0.385387	-1.24312	0.213823	NA
C16orf90	4.89861	-0.0942067	0.424187	-0.222087	0.824246	NA
C16orf91	8.68386	-0.517374	0.311296	-1.662	0.0965125	0.372327
C16orf92	4.37429	-0.357682	0.435888	-0.820581	0.411885	NA
C16orf95	4.73332	-0.290744	0.45982	-0.6323	0.527191	NA
C16orf96	4.22535	-0.0830395	0.460048	-0.180502	0.856759	NA
C17orf100	8.00644	-0.103667	0.32812	-0.315943	0.752046	0.915291
C17orf107	6.29217	-0.00161396	0.397743	-0.00405781	0.996762	NA
C17orf113	4.30313	-0.746152	0.432975	-1.72331	0.0848317	NA
C17orf49	25.4301	0.346527	0.232775	1.48868	0.136571	0.447524
C17orf50	5.48582	-0.847845	0.374512	-2.26387	0.0235824	NA
C17orf58	13.76	0.899325	0.272236	3.30348	0.000954935	0.0149883
C17orf64	5.69121	-0.166456	0.381562	-0.436248	0.662657	NA
C17orf67	6.05963	-0.127591	0.396856	-0.321504	0.747829	NA
C17orf75	10.1735	0.249179	0.323809	0.769526	0.441581	0.758161
C17orf78	6.09373	-0.0546039	0.368122	-0.148331	0.882082	NA
C17orf80	7.39097	0.250993	0.37841	0.663284	0.507149	NA
C17orf97	5.03589	-0.714786	0.425229	-1.68094	0.0927738	NA
C17orf98	5.22608	-0.361881	0.403377	-0.897127	0.369651	NA
C17orf99	6.6906	0.316984	0.378492	0.837492	0.402316	NA
C18orf21	6.60145	0.127509	0.377197	0.338043	0.735331	NA
C18orf25	7.0831	0.205526	0.380264	0.540484	0.588864	NA
C18orf32	13.4095	0.674127	0.281031	2.39877	0.0164503	0.125938
C18orf54	7.93189	-0.0406749	0.345867	-0.117603	0.906383	0.975163
C18orf63	4.07401	-0.83142	0.485294	-1.71323	0.0866703	NA
C19orf12	6.6506	-1.12219	0.359656	-3.12019	0.00180734	NA
C19orf18	4.34353	-0.793268	0.436815	-1.81603	0.0693658	NA
C19orf25	10.2793	0.120075	0.316915	0.378887	0.704772	0.897295
C19orf33	4.3537	-0.536128	0.424977	-1.26155	0.207112	NA
C19orf38	6.83359	0.46485	0.397301	1.17002	0.241994	NA
C19orf44	5.67213	0.308529	0.43265	0.713114	0.475775	NA
C19orf47	5.48723	0.0877324	0.41285	0.212504	0.831714	NA
C19orf48	8.15688	0.214266	0.366566	0.584521	0.55887	0.827825
C19orf53	13.0205	0.481913	0.329776	1.46133	0.143924	0.460792
C19orf54	7.08219	0.126756	0.38934	0.325566	0.744753	NA
C19orf67	3.7692	0.0361171	0.468679	0.0770616	0.938575	NA
C19orf71	3.78072	-0.6601	0.478526	-1.37944	0.167758	NA
C19orf73	6.42013	-0.397449	0.370836	-1.07176	0.283826	NA
C19orf81	4.51131	-0.035202	0.450416	-0.0781544	0.937705	NA
C19orf84	6.90644	-0.117031	0.392182	-0.29841	0.76539	NA
C1D	19.0512	0.716902	0.246713	2.90581	0.00366304	0.04271
C1GALT1	7.8089	0.243357	0.332859	0.731111	0.464711	NA
C1GALT1C1	7.81187	0.634835	0.385259	1.64781	0.0993909	NA
C1GALT1C1L	4.43818	-0.258998	0.481973	-0.537369	0.591013	NA
C1orf100	4.13355	-0.523726	0.430303	-1.21711	0.223562	NA
C1orf105	5.27167	0.323198	0.399015	0.80999	0.417946	NA
C1orf109	6.31462	-0.910926	0.362641	-2.51192	0.0120076	NA
C1orf112	9.71231	-0.0692136	0.323493	-0.213957	0.830581	0.943404
C1orf115	7.0034	0.255404	0.399445	0.639397	0.522565	NA
C1orf116	16.6282	0.411325	0.24901	1.65184	0.0985669	0.375795
C1orf122	6.52649	0.297103	0.388767	0.76422	0.444736	NA
C1orf127	5.27153	-0.495493	0.406847	-1.21788	0.223268	NA
C1orf131	5.04915	-0.710169	0.385988	-1.83987	0.065787	NA
C1orf141	5.92267	-0.301386	0.387241	-0.778291	0.436397	NA
C1orf146	3.54633	0.112369	0.513763	0.218717	0.82687	NA
C1orf158	4.2506	-0.7939	0.413533	-1.9198	0.0548832	NA
C1orf159	9.25177	0.0370464	0.311911	0.118772	0.905456	0.974569
C1orf162	10.2151	-0.516612	0.290754	-1.7768	0.0756006	0.329412
C1orf167	4.64928	-1.08989	0.442078	-2.46538	0.013687	NA
C1orf174	10.4341	0.381444	0.331543	1.15051	0.249933	0.595448
C1orf185	6.34682	0.179861	0.3861	0.46584	0.64133	NA
C1orf189	6.70113	-0.218854	0.379746	-0.576317	0.564401	NA
C1orf194	4.81487	0.151179	0.470957	0.321005	0.748207	NA
C1orf198	6.61233	-0.256893	0.386327	-0.664963	0.506074	NA
C1orf21	7.68338	0.038923	0.34453	0.112974	0.910051	NA
C1orf210	5.0322	-0.155499	0.410655	-0.37866	0.70494	NA
C1orf216	8.98399	-0.00984382	0.319543	-0.030806	0.975424	0.992789
C1orf226	4.46355	-0.168889	0.492089	-0.343209	0.731441	NA
C1orf232	4.67365	-0.136792	0.378875	-0.361049	0.718063	NA
C1orf35	7.56495	0.501503	0.382797	1.3101	0.190162	NA
C1orf43	10.8794	0.0180258	0.282243	0.0638663	0.949077	0.986528
C1orf50	6.48602	0.210977	0.399815	0.527685	0.597718	NA
C1orf52	12.2034	-0.0769887	0.267589	-0.287712	0.773567	0.921968
C1orf53	5.09768	-0.164571	0.403073	-0.408291	0.68306	NA
C1orf54	2.8846	-0.0507071	0.5459	-0.0928871	0.925993	NA
C1orf56	3.42063	-0.0821058	0.554084	-0.148183	0.882198	NA
C1orf68	5.03769	-0.409862	0.4074	-1.00604	0.314394	NA
C1orf74	5.59267	-0.488927	0.377836	-1.29402	0.195659	NA
C1orf87	4.96866	0.105477	0.428566	0.246115	0.805593	NA
C1orf94	5.05614	0.0856298	0.408425	0.209659	0.833934	NA
C1QA	9.77475	1.07058	0.325605	3.28796	0.00100917	0.0154826
C1QB	24.8929	-0.703221	0.21497	-3.27126	0.0010707	0.0162414
C1QBP	16.7279	0.18785	0.272958	0.6882	0.491327	0.793698
C1QC	6.09516	0.0290047	0.348953	0.0831191	0.933757	NA
C1QL1	7.5659	0.185803	0.366451	0.507033	0.612132	NA
C1QL2	12.52	0.50431	0.314001	1.60608	0.108257	0.393845
C1QL3	4.88977	-0.884589	0.37639	-2.35019	0.0187637	NA
C1QL4	5.62883	-0.260974	0.39597	-0.659076	0.509847	NA
C1QTNF1	6.84636	0.126869	0.371025	0.341941	0.732395	NA
C1QTNF12	6.79106	-0.890476	0.359954	-2.47386	0.0133661	NA
C1QTNF2	6.88762	-0.709591	0.349789	-2.02863	0.0424964	NA
C1QTNF3	5.13984	0.0492168	0.419015	0.117458	0.906497	NA
C1QTNF4	9.00955	0.0916218	0.324082	0.282712	0.777398	0.923024
C1QTNF5	8.26041	-0.0952969	0.335011	-0.284459	0.776058	0.922485
C1QTNF6	7.55453	0.631895	0.390783	1.617	0.105879	NA
C1QTNF7	5.03907	-0.893864	0.399833	-2.2356	0.0253783	NA
C1QTNF8	4.95629	-0.241739	0.418389	-0.577784	0.56341	NA
C1QTNF9	5.66563	0.026162	0.390646	0.0669712	0.946605	NA
C1QTNF9B	7.05961	0.362029	0.420046	0.86188	0.388754	NA
C1R	6.45758	-0.12879	0.385064	-0.334464	0.738029	NA
C1RL	6.36832	-0.559366	0.386383	-1.4477	0.147702	NA
C1S	37.6651	-0.0382429	0.262366	-0.145762	0.88411	0.967591
C2	4.95021	-0.267936	0.44334	-0.604359	0.545605	NA
C20orf141	4.32999	-0.359685	0.451554	-0.796548	0.425714	NA
C20orf144	6.75137	-0.0477478	0.359533	-0.132805	0.894347	NA
C20orf173	4.93441	-0.110062	0.432374	-0.254553	0.799068	NA
C20orf202	6.3619	-0.845406	0.360666	-2.34402	0.0190773	NA
C20orf203	6.58765	0.147182	0.382509	0.384779	0.700401	NA
C20orf204	6.95817	-0.661789	0.361892	-1.82869	0.0674457	NA
C20orf27	7.01435	0.437801	0.368615	1.18769	0.234955	NA
C20orf85	5.55639	-0.471304	0.38905	-1.21142	0.225734	NA
C20orf96	7.84454	-0.0401906	0.344474	-0.116673	0.90712	0.975419
C21orf58	6.99554	-0.0653429	0.361602	-0.180704	0.8566	NA
C21orf62	6.21728	-0.072275	0.379678	-0.190359	0.849028	NA
C21orf91	11.6932	-0.288416	0.294685	-0.978728	0.327714	0.67177
C22orf15	17.515	-0.287826	0.245189	-1.17389	0.240437	0.586052
C22orf23	7.2991	0.380587	0.389744	0.976505	0.328814	NA
C22orf31	5.75538	0.0742605	0.421323	0.176256	0.860093	NA
C22orf39	7.59225	-0.186124	0.346586	-0.537019	0.591254	NA
C22orf42	4.3017	0.0419241	0.486975	0.086091	0.931394	NA
C2CD2	6.20076	-0.309936	0.381078	-0.813313	0.416038	NA
C2CD2L	8.25169	-0.493187	0.318453	-1.54869	0.121455	0.419311
C2CD3	4.98115	0.116819	0.443422	0.263449	0.792204	NA
C2CD4A	5.56882	0.0715798	0.387268	0.184833	0.85336	NA
C2CD4B	4.67785	0.012068	0.422192	0.0285842	0.977196	NA
C2CD4C	5.05001	-0.0539841	0.463768	-0.116403	0.907333	NA
C2CD4D	8.78068	-0.502459	0.32604	-1.54109	0.123294	0.423559
C2CD5	8.39456	-0.0781062	0.327248	-0.238676	0.811357	0.934958
C2CD6	4.50745	-0.718732	0.402634	-1.78508	0.0742488	NA
C2orf15	5.71837	-0.487056	0.407213	-1.19607	0.231669	NA
C2orf16	5.76432	-0.532167	0.356223	-1.49392	0.135197	NA
C2orf42	8.47336	-0.116745	0.348434	-0.335056	0.737583	0.908672
C2orf49	6.98051	0.259191	0.371697	0.697318	0.485604	NA
C2orf50	3.72207	-0.0104809	0.460792	-0.0227454	0.981853	NA
C2orf66	8.72687	0.260799	0.345888	0.753999	0.45085	0.765015
C2orf68	5.95066	-0.59931	0.375573	-1.59572	0.110551	NA
C2orf69	7.38445	0.939304	0.403206	2.32959	0.019828	NA
C2orf72	4.35413	-0.418265	0.43218	-0.967802	0.333143	NA
C2orf73	4.94185	-0.523445	0.408105	-1.28262	0.199624	NA
C2orf74	4.52799	-0.814455	0.436144	-1.8674	0.0618456	NA
C2orf76	2.56934	-0.612959	0.525845	-1.16566	0.24375	NA
C2orf78	4.90271	-0.322081	0.442915	-0.727185	0.467113	NA
C2orf80	5.73949	0.228755	0.394486	0.579882	0.561994	NA
C2orf81	6.6143	0.424432	0.412877	1.02799	0.303956	NA
C2orf83	4.15053	-0.530951	0.424538	-1.25066	0.21106	NA
C2orf88	5.30392	0.224826	0.427946	0.52536	0.599333	NA
C2orf91	4.86986	-0.0609396	0.423805	-0.143792	0.885665	NA
C2orf92	4.74549	-0.102208	0.408554	-0.25017	0.802456	NA
C3	7.45524	0.226783	0.364884	0.621519	0.534258	NA
C3AR1	8.47346	-0.172659	0.30689	-0.562609	0.573701	0.836304
C3orf14	6.41867	-0.172747	0.400398	-0.431438	0.66615	NA
C3orf18	3.35453	-0.0907425	0.525561	-0.172658	0.86292	NA
C3orf20	3.76113	0.114065	0.449457	0.253784	0.799662	NA
C3orf22	12.0665	0.609167	0.290959	2.09365	0.0362913	0.211154
C3orf33	4.35612	0.129444	0.474787	0.272635	0.785134	NA
C3orf35	4.07837	-0.208846	0.414467	-0.503892	0.614337	NA
C3orf36	4.95702	-0.0679631	0.446653	-0.152161	0.87906	NA
C3orf38	12.554	0.309198	0.275229	1.12342	0.261258	0.605495
C3orf49	5.34584	-0.36341	0.422151	-0.860852	0.389319	NA
C3orf52	6.15309	-0.224864	0.441623	-0.509176	0.610629	NA
C3orf56	4.30652	0.018741	0.496363	0.0377567	0.969882	NA
C3orf62	6.99681	-0.0770394	0.368185	-0.209241	0.83426	NA
C3orf70	4.39247	-0.060256	0.44849	-0.134353	0.893123	NA
C3orf80	6.93507	-0.383352	0.373322	-1.02687	0.304483	NA
C3orf84	5.06273	-0.227462	0.41964	-0.542041	0.58779	NA
C3orf85	5.32484	0.0642503	0.38827	0.165478	0.868568	NA
C4B	7.17008	0.523658	0.373666	1.40141	0.161093	NA
C4BPA	4.27422	-0.152241	0.468714	-0.324806	0.745328	NA
C4BPB	7.14348	0.294913	0.371424	0.794007	0.427191	NA
C4orf17	7.83743	0.291252	0.365919	0.795948	0.426062	0.748489
C4orf19	3.31027	-0.689949	0.481877	-1.43179	0.152203	NA
C4orf3	11.9036	-0.0439031	0.303386	-0.144711	0.884939	0.967957
C4orf33	6.28989	-0.343866	0.390083	-0.881522	0.378035	NA
C4orf36	3.68272	-0.957213	0.450348	-2.1255	0.0335453	NA
C4orf45	7.50434	-0.592776	0.370827	-1.59852	0.109926	NA
C4orf46	198.959	1.22188	0.103339	11.824	2.93255e-32	1.27273e-29
C4orf47	6.64866	0.567396	0.426657	1.32986	0.183563	NA
C4orf48	6.39958	-0.156126	0.371817	-0.419899	0.674559	NA
C4orf50	5.67951	-0.858282	0.39101	-2.19504	0.0281607	NA
C4orf51	8.34203	0.162727	0.328625	0.495173	0.620478	0.858941
C4orf54	4.36134	-0.216012	0.476013	-0.453794	0.649977	NA
C5	4.42803	-0.527099	0.426007	-1.2373	0.215975	NA
C5AR1	4.49942	-0.343599	0.468191	-0.733886	0.463018	NA
C5AR2	4.01095	-0.130928	0.495303	-0.26434	0.791518	NA
C5orf15	9.63916	0.133646	0.317123	0.421432	0.67344	0.884946
C5orf22	8.50788	-0.00243683	0.324108	-0.00751857	0.994001	0.997919
C5orf24	6.64923	-0.427659	0.38208	-1.11929	0.263016	NA
C5orf34	5.05929	-0.92654	0.373873	-2.47822	0.013204	NA
C5orf38	7.97718	0.767342	0.36728	2.08926	0.0366847	0.213071
C5orf46	4.13755	-0.725756	0.413637	-1.75457	0.0793322	NA
C5orf47	6.32162	-0.40392	0.381109	-1.05985	0.289211	NA
C5orf49	5.41251	-0.402875	0.403116	-0.999403	0.3176	NA
C5orf51	8.03618	-0.479561	0.32951	-1.45537	0.145566	0.463012
C5orf52	7.3388	0.234271	0.349517	0.670271	0.502685	NA
C5orf58	2.74021	-0.468698	0.487991	-0.960466	0.336821	NA
C5orf60	5.14405	0.454973	0.434108	1.04806	0.294609	NA
C5orf63	8.302	-0.267797	0.315925	-0.847661	0.396627	0.72896
C5orf67	5.3335	-0.202596	0.412341	-0.491331	0.623192	NA
C6	11.1236	0.79232	0.320359	2.47322	0.01339	0.109417
C6orf118	2.87222	-0.412343	0.574775	-0.7174	0.473127	NA
C6orf120	5.11224	0.205401	0.45401	0.452414	0.650971	NA
C6orf132	6.39589	-0.450702	0.390584	-1.15392	0.248534	NA
C6orf136	5.8136	0.782664	0.438473	1.78498	0.0742651	NA
C6orf141	3.46061	-0.229672	0.499107	-0.460166	0.645397	NA
C6orf15	4.39874	-0.532326	0.421468	-1.26303	0.206578	NA
C6orf163	4.24603	-0.585278	0.397308	-1.47311	0.140722	NA
C6orf201	5.38339	-0.222516	0.381456	-0.583333	0.559669	NA
C6orf223	4.98538	-0.146009	0.42498	-0.343566	0.731173	NA
C6orf226	7.89806	-0.176284	0.330085	-0.534057	0.593302	0.847553
C6orf47	9.02362	0.160979	0.327588	0.491409	0.623137	0.859418
C6orf52	4.64624	-0.0573095	0.427623	-0.134019	0.893388	NA
C6orf58	5.76092	0.072384	0.418673	0.172889	0.862739	NA
C6orf62	26.5549	-0.280819	0.18499	-1.51802	0.12901	0.434349
C6orf89	7.808	-0.187133	0.334796	-0.558946	0.576199	NA
C7	8.81685	0.519055	0.334564	1.55144	0.120797	0.418686
C7orf25	8.39159	-0.0469391	0.329762	-0.142342	0.88681	0.968312
C7orf26	7.55663	-0.330044	0.334815	-0.985753	0.324254	NA
C7orf31	5.89045	0.0385427	0.402818	0.0956827	0.923773	NA
C7orf33	8.44932	0.250837	0.419593	0.597811	0.549966	0.824243
C7orf50	9.19554	-0.0158633	0.294539	-0.0538579	0.957048	0.98868
C7orf57	5.02366	-0.356582	0.403576	-0.883557	0.376936	NA
C7orf61	7.2549	0.612763	0.419948	1.45914	0.144527	NA
C7orf77	5.40554	-0.4714	0.400888	-1.17589	0.239638	NA
C8A	4.82959	0.165527	0.46581	0.355352	0.722326	NA
C8B	3.83092	0.00758873	0.447086	0.0169738	0.986458	NA
C8G	7.29108	-0.243066	0.393895	-0.617084	0.53718	NA
C8orf33	6.34101	-0.27709	0.360394	-0.768853	0.441981	NA
[truncated: 16,679 more rows]

## Sheet: hKRT-7+_Autologous
DIFFERENTIAL EXPRESSION
	baseMean	log2FoldChange	lfcSE	stat	pvalue	padj
A1BG	5.93774	-0.632381	0.390588	-1.61905	0.105436	NA
A1CF	9.08445	-0.21561	0.281601	-0.765657	0.443881	0.707962
A2M	5.67133	-0.00679732	0.316623	-0.0214682	0.982872	NA
A2ML1	7.0392	-0.171429	0.288586	-0.594031	0.552491	0.780297
A3GALT2	5.18564	0.0254802	0.339167	0.0751259	0.940115	NA
A4GALT	11.6391	0.0725658	0.281266	0.257997	0.796409	0.915282
A4GNT	6.07555	-0.417189	0.364991	-1.14301	0.253033	NA
AAAS	22.3805	0.331855	0.175981	1.88575	0.0593292	0.234895
AACS	14.3764	-0.229194	0.237425	-0.965336	0.334377	0.618846
AADAC	6.73413	-0.526528	0.32914	-1.59971	0.109663	NA
AADACL2	7.48528	0.218748	0.286281	0.764104	0.444805	0.708641
AADACL3	8.02827	0.165263	0.280079	0.590059	0.555151	0.782323
AADACL4	8.59787	0.309457	0.269402	1.14868	0.250688	0.530212
AADAT	5.5665	0.288239	0.364483	0.790816	0.429052	NA
AAGAB	25.1264	0.283789	0.164426	1.72594	0.0843588	0.291398
AAK1	9.89663	-0.156884	0.242834	-0.646054	0.518244	0.756661
AAMDC	9.97636	-0.435881	0.285767	-1.5253	0.127184	0.369261
AAMP	54.7269	0.798082	0.122293	6.52598	6.75565e-11	3.08221e-09
AANAT	13.6242	-0.206505	0.255622	-0.807854	0.419175	0.689905
AAR2	10.3803	-0.179653	0.254364	-0.706283	0.480012	0.732379
AARD	5.5488	0.0432694	0.325636	0.132877	0.894291	NA
AARS1	21.6559	0.535173	0.184546	2.89994	0.00373238	0.0327052
AARS2	9.28659	-0.535919	0.266342	-2.01215	0.0442043	0.194344
AARSD1	12.7561	-0.663599	0.284794	-2.3301	0.0198009	0.112757
AASDH	6.59407	-0.00738561	0.321259	-0.0229896	0.981659	NA
AASDHPPT	14.5144	-0.168543	0.212678	-0.792481	0.42808	0.697375
AASS	7.00533	-0.215148	0.305157	-0.705042	0.480784	0.732715
AATF	11.4397	0.589735	0.228603	2.57973	0.0098877	0.0684222
AATK	10.6557	0.72445	0.241835	2.99564	0.00273867	0.0255778
ABAT	9.70007	-0.132816	0.262633	-0.505709	0.613061	0.819761
ABCA1	6.74724	-0.139814	0.314299	-0.444845	0.656432	NA
ABCA10	6.79494	0.171595	0.291588	0.588484	0.556207	NA
ABCA12	7.60469	-0.124068	0.289199	-0.429006	0.667919	0.849958
ABCA13	8.7552	-0.791099	0.274497	-2.882	0.00395163	0.034149
ABCA2	10.0178	-0.374377	0.284018	-1.31814	0.187455	0.45459
ABCA3	14.5024	-0.374714	0.231102	-1.62142	0.104927	0.330706
ABCA4	6.69792	0.162672	0.289006	0.562869	0.573524	NA
ABCA5	8.07713	-0.0894133	0.267938	-0.333709	0.738599	0.886349
ABCA6	5.21395	-0.0206237	0.346648	-0.0594946	0.952558	NA
ABCA7	11.0243	-0.0852039	0.257167	-0.331318	0.740405	0.886349
ABCA8	6.02062	0.328141	0.319747	1.02625	0.304772	NA
ABCA9	6.47733	-0.444503	0.325311	-1.3664	0.171815	NA
ABCB1	23.7197	-0.762635	0.216645	-3.52021	0.000431209	0.00554234
ABCB10	23.3761	0.0808188	0.186395	0.433588	0.664588	0.847449
ABCB11	8.64459	0.317731	0.277115	1.14657	0.251561	0.531249
ABCB4	7.10854	-0.0232778	0.300863	-0.0773699	0.938329	0.976404
ABCB5	7.74656	-0.202322	0.306367	-0.66039	0.509004	0.751085
ABCB6	10.4641	-0.457949	0.285271	-1.60531	0.108425	0.337377
ABCB7	11.2877	-0.0942374	0.249139	-0.378252	0.705243	0.87043
ABCB8	20.6651	0.25266	0.209913	1.20364	0.228727	0.506823
ABCB9	11.7972	0.297893	0.251308	1.18537	0.235871	0.513568
ABCC1	14.2836	-0.043286	0.231063	-0.187334	0.851399	0.938866
ABCC10	14.0651	-0.0853364	0.271007	-0.314886	0.752848	0.893672
ABCC11	6.21939	0.308533	0.326175	0.945913	0.344193	NA
ABCC12	5.23593	-0.0702116	0.348572	-0.201426	0.840365	NA
ABCC2	6.34329	-0.834398	0.408224	-2.04397	0.0409565	NA
ABCC3	75.5695	-0.576724	0.210459	-2.74032	0.00613794	0.0477356
ABCC4	18.9718	-0.704569	0.215997	-3.26194	0.00110653	0.0122635
ABCC5	6.6927	-0.175347	0.337735	-0.519186	0.603631	NA
ABCC6	20.3006	-0.205895	0.189021	-1.08927	0.276034	0.559487
ABCC8	8.42364	-0.152285	0.292059	-0.521419	0.602075	0.812072
ABCC9	6.79854	-0.564417	0.354784	-1.59087	0.111638	NA
ABCD1	8.43752	0.0746289	0.292675	0.254989	0.798732	0.916141
ABCD2	6.82507	-0.104017	0.332452	-0.312876	0.754375	NA
ABCD3	26.8671	-0.424371	0.166364	-2.55086	0.0107458	0.072951
ABCD4	12.0812	0.196095	0.230477	0.850822	0.394868	0.67087
ABCE1	17.0251	0.163268	0.214985	0.759442	0.447588	0.709871
ABCF1	17.405	-0.321237	0.216591	-1.48315	0.138034	0.386465
ABCF2	14.9117	0.191893	0.216643	0.885759	0.375748	0.654227
ABCF3	14.3409	-0.119966	0.225374	-0.532299	0.594519	0.80744
ABCG1	9.81271	-0.0822529	0.265238	-0.31011	0.756477	0.895921
ABCG2	3.29931	-0.307156	0.428225	-0.717278	0.473203	NA
ABCG4	7.19115	0.149574	0.300632	0.497533	0.618814	0.822788
ABCG5	9.26198	0.470494	0.261107	1.80192	0.0715583	0.265002
ABCG8	9.14995	-0.0447029	0.269213	-0.16605	0.868117	0.947019
ABHD1	7.78628	0.0624005	0.291713	0.21391	0.830617	0.928583
ABHD10	7.55883	-0.527237	0.316745	-1.66454	0.0960036	0.314328
ABHD11	20.8304	-0.5643	0.208762	-2.70308	0.00687005	0.0522131
ABHD12	13.7719	-0.187639	0.235781	-0.795818	0.426138	0.695826
ABHD12B	4.04595	-0.201501	0.388746	-0.518335	0.604224	NA
ABHD13	11.6186	-0.349086	0.25589	-1.3642	0.172503	0.435587
ABHD14A	11.3671	-0.690269	0.253454	-2.72344	0.00646056	0.0496143
ABHD14B	14.4679	-0.673072	0.232899	-2.88998	0.00385268	0.0335053
ABHD15	10.6683	-0.379032	0.276556	-1.37054	0.170517	0.432429
ABHD16A	38.0998	0.20565	0.157211	1.30812	0.190834	0.459453
ABHD16B	7.23582	-0.364448	0.296501	-1.22916	0.219011	0.495356
ABHD17A	44.8385	-0.0163199	0.15187	-0.10746	0.914424	0.967874
ABHD17B	8.44802	-0.240712	0.292951	-0.82168	0.411259	0.684314
ABHD17C	18.9948	0.128646	0.281654	0.456751	0.64785	0.838035
ABHD18	12.9647	0.204846	0.24362	0.840841	0.400437	0.675969
ABHD2	70.336	-0.177787	0.121797	-1.4597	0.144372	0.395657
ABHD3	10.8262	-0.23926	0.262122	-0.912781	0.361358	0.641651
ABHD4	20.3074	-0.334598	0.206723	-1.61858	0.105538	0.331689
ABHD5	15.7067	-0.329322	0.223467	-1.47369	0.140565	0.389625
ABHD6	7.33151	0.428112	0.286455	1.49452	0.135041	0.382381
ABHD8	13.484	-0.360114	0.224222	-1.60606	0.10826	0.337103
ABI1	21.4228	0.16475	0.17837	0.923642	0.355673	0.63621
ABI2	12.7493	0.168089	0.222958	0.753902	0.450908	0.71206
ABI3	14.8107	1.0154	0.23537	4.31406	1.60286e-05	0.000313133
ABI3BP	8.93267	-0.378679	0.296785	-1.27594	0.201978	0.473322
ABITRAM	18.9257	-0.132159	0.205757	-0.642307	0.520674	0.758361
ABL1	22.4732	0.0350965	0.184131	0.190606	0.848834	0.937595
ABL2	7.28618	0.133915	0.312708	0.428243	0.668474	0.850264
ABLIM1	32.1139	0.263334	0.162711	1.61841	0.105573	0.331689
ABLIM2	8.31078	0.0100165	0.303562	0.0329967	0.973677	0.989813
ABLIM3	14.5812	0.495378	0.211187	2.34569	0.0189919	0.109545
ABO	13.9855	-0.386337	0.25194	-1.53345	0.125165	0.365422
ABR	31.1541	-0.0352769	0.22194	-0.158948	0.87371	0.949679
ABRA	4.32001	-0.0313245	0.361389	-0.0866781	0.930927	NA
ABRACL	34.2366	-0.190022	0.234437	-0.810546	0.417627	0.689056
ABRAXAS1	10.5485	-0.0501235	0.251903	-0.198979	0.842279	0.933811
ABRAXAS2	11.4274	-0.244347	0.243931	-1.00171	0.316486	0.603026
ABT1	7.34186	0.164424	0.297736	0.552246	0.58078	0.797853
ABTB1	20.7421	-0.610102	0.202733	-3.00938	0.00261777	0.0246524
ABTB2	12.2663	-0.246167	0.262708	-0.937033	0.348741	0.630679
ACAA1	40.0394	-0.269408	0.153101	-1.75968	0.0784628	0.280393
ACAA2	42.4314	-0.000985617	0.161702	-0.00609525	0.995137	0.998753
ACACA	14.6394	0.0813298	0.227423	0.357614	0.720632	0.879636
ACACB	9.36875	0.0533758	0.283305	0.188404	0.85056	0.938208
ACAD10	16.1897	-0.117572	0.223918	-0.525067	0.599537	0.810956
ACAD11	8.40288	-0.0662867	0.277003	-0.2393	0.810873	0.92077
ACAD8	19.2876	-0.273782	0.222602	-1.22992	0.218728	0.495198
ACAD9	20.6379	0.0315571	0.197555	0.159738	0.873087	0.949274
ACADL	5.29313	0.500221	0.320586	1.56033	0.118682	NA
ACADM	12.1763	-0.302404	0.243419	-1.24232	0.214119	0.488602
ACADS	22.9869	-0.286326	0.183729	-1.55842	0.119133	0.356381
ACADSB	7.07238	-0.557389	0.337426	-1.65188	0.0985581	0.319135
ACADVL	86.113	-0.29751	0.130886	-2.27305	0.0230234	0.125742
ACAN	5.77302	0.277064	0.321133	0.862771	0.388264	NA
ACAP2	14.6621	0.217246	0.20856	1.04165	0.297575	0.583002
ACAP3	20.4214	0.0829181	0.199665	0.415287	0.677932	0.854759
ACAT1	9.05808	0.288269	0.296093	0.973578	0.330266	0.616142
ACAT2	17.7208	0.795905	0.235117	3.38515	0.000711396	0.00839447
ACBD3	26.1398	0.167335	0.173753	0.963061	0.335517	0.619566
ACBD4	9.81929	-0.435775	0.264831	-1.64548	0.0998705	0.321895
ACBD5	15.0385	0.0848671	0.214758	0.395176	0.692713	0.863504
ACBD6	13.0276	-0.00896905	0.24311	-0.0368931	0.97057	0.988536
ACBD7	8.40104	-0.615722	0.310762	-1.98133	0.0475543	0.203173
ACCS	10.1707	-0.406058	0.277731	-1.46206	0.143726	0.394595
ACCSL	11.6363	0.0362883	0.249156	0.145645	0.884202	0.954151
ACD	11.9681	0.145183	0.229235	0.63334	0.526512	0.762916
ACE	8.17743	-0.53477	0.297385	-1.79824	0.0721389	0.266346
ACE2	14.839	-1.47065	0.370608	-3.9682	7.24167e-05	0.00116781
ACER1	5.17324	0.388516	0.316773	1.22648	0.220017	NA
ACER2	8.57616	-0.208676	0.283602	-0.735806	0.461849	0.719538
ACER3	7.48655	0.0835357	0.293871	0.28426	0.776211	0.904595
ACHE	17.9515	0.35312	0.297825	1.18566	0.235756	0.513542
ACIN1	41.1171	-0.0890384	0.180674	-0.492812	0.622146	0.824309
ACKR1	5.70583	0.0522548	0.337718	0.154729	0.877035	NA
ACKR2	13.0602	0.713398	0.252729	2.82278	0.00476096	0.0393382
ACKR3	5.93438	0.537337	0.309764	1.73467	0.0828	NA
ACKR4	6.54652	0.155522	0.308437	0.504225	0.614103	NA
ACLY	29.1482	-0.0240011	0.159934	-0.150069	0.88071	0.952627
ACMSD	6.95909	-0.358499	0.301834	-1.18773	0.234938	0.512621
ACO1	14.8771	-0.437839	0.250012	-1.75127	0.0798987	0.282773
ACO2	38.2873	0.020839	0.147813	0.140982	0.887884	0.956022
ACOD1	7.79907	-0.0959629	0.289329	-0.331674	0.740136	0.886349
ACOT1	15.6792	0.230257	0.202101	1.13932	0.254571	0.53473
ACOT11	15.1736	-0.139264	0.212632	-0.654954	0.512497	0.75306
ACOT12	5.30757	-0.180642	0.366028	-0.49352	0.621645	NA
ACOT13	17.6115	-0.0176273	0.222049	-0.0793849	0.936727	0.975713
ACOT2	15.8101	-0.354964	0.227734	-1.55868	0.119073	0.356272
ACOT4	12.9541	0.341901	0.220387	1.55137	0.120814	0.358633
ACOT6	7.09913	-0.141135	0.29927	-0.471598	0.637214	0.832783
ACOT7	9.12772	-0.061473	0.285536	-0.21529	0.829541	0.928164
ACOT8	14.7195	-0.284744	0.248698	-1.14494	0.252235	0.531648
ACOT9	13.1806	0.639721	0.254661	2.51205	0.0120032	0.0786611
ACOX1	13.5633	-0.209873	0.227193	-0.923768	0.355607	0.636169
ACOX2	9.17948	-0.0186737	0.325128	-0.0574349	0.954199	0.982281
ACOX3	24.693	0.600063	0.226795	2.64584	0.00814883	0.059294
ACOXL	6.22322	-0.508897	0.357139	-1.42493	0.154178	NA
ACP1	26.9259	-0.139592	0.160178	-0.871477	0.383494	0.661256
ACP2	15.8937	0.624273	0.218571	2.85616	0.00428804	0.0364136
ACP3	8.02412	0.356563	0.283155	1.25925	0.20794	0.481122
ACP4	6.76266	-0.0868045	0.327811	-0.2648	0.791163	NA
ACP5	16.2538	0.165406	0.25245	0.655202	0.512338	0.752976
ACP6	13.9983	-0.190344	0.222946	-0.853767	0.393234	0.669487
ACP7	4.93811	-0.527648	0.401826	-1.31313	0.189141	NA
ACR	10.1459	-0.0168043	0.254219	-0.0661018	0.947297	0.979794
ACRBP	6.67117	-0.243329	0.321133	-0.757721	0.448618	NA
ACRV1	6.01961	-0.149975	0.310679	-0.482733	0.629285	NA
ACSBG1	4.82708	-0.531631	0.378972	-1.40283	0.160669	NA
ACSBG2	6.39687	0.303988	0.298903	1.01701	0.309147	NA
ACSF2	72.3067	0.959412	0.122467	7.83401	4.72537e-15	3.24394e-13
ACSF3	11.1075	-0.016014	0.241546	-0.0662979	0.947141	0.979794
ACSL1	12.7064	-0.00913134	0.244308	-0.0373763	0.970185	0.988536
ACSL3	14.7415	0.620194	0.246861	2.51232	0.011994	0.0786611
ACSL4	23.1534	-0.0232798	0.208873	-0.111455	0.911256	0.96624
ACSL5	19.3054	0.552281	0.203141	2.71871	0.00655362	0.0502153
ACSL6	4.48611	-0.242753	0.388174	-0.625372	0.531727	NA
ACSM1	7.00754	-0.104609	0.315129	-0.331955	0.739923	0.886349
ACSM2A	5.67161	-0.0106079	0.333979	-0.0317623	0.974662	NA
ACSM2B	7.52957	-0.651013	0.290173	-2.24353	0.0248624	0.131945
ACSM3	11.1124	-0.704107	0.330274	-2.13189	0.0330161	0.160503
ACSM4	8.36999	-0.0167646	0.265909	-0.0630464	0.94973	0.980497
ACSM5	12.6637	-0.666196	0.2889	-2.30597	0.0211122	0.117976
ACSM6	6.45316	0.0423375	0.315775	0.134075	0.893343	NA
ACSS1	23.9938	-0.688161	0.195281	-3.52396	0.000425151	0.00548921
ACSS2	20.7206	0.595492	0.204392	2.91349	0.00357416	0.0315743
ACSS3	5.65406	-0.402248	0.335338	-1.19953	0.230322	NA
ACTA1	6.47612	-0.712498	0.337371	-2.11191	0.0346938	NA
ACTA2	31.0646	0.225356	0.313936	0.71784	0.472856	0.727101
ACTBL2	7.68662	-0.00320766	0.319556	-0.0100379	0.991991	0.997555
ACTC1	32.9587	3.02274	0.204456	14.7843	1.84853e-49	5.43136e-47
ACTG2	7.82255	-0.306046	0.306708	-0.997842	0.318356	0.604402
ACTL10	7.96966	0.00587172	0.293536	0.0200034	0.984041	0.993938
ACTL6A	22.9907	0.0817254	0.182068	0.448873	0.653524	0.841712
ACTL6B	7.76957	-0.571103	0.293237	-1.94759	0.0514646	0.214487
ACTL7A	5.9381	-0.391399	0.33836	-1.15675	0.247374	NA
ACTL7B	6.37761	0.200008	0.304858	0.656068	0.51178	NA
ACTL8	6.49886	0.343383	0.315507	1.08835	0.27644	NA
ACTL9	10.0131	-0.0135873	0.248873	-0.0545954	0.956461	0.983313
ACTN1	95.0044	0.669253	0.251598	2.66001	0.0078138	0.0576847
ACTN2	7.43709	0.353031	0.293663	1.20216	0.2293	0.507084
ACTN3	6.63089	0.530592	0.314493	1.68713	0.0915776	NA
ACTN4	227.455	0.751636	0.128107	5.86725	4.43088e-09	1.65213e-07
ACTR10	30.4008	0.576665	0.166444	3.46462	0.000530986	0.00657179
ACTR1A	13.1924	0.25043	0.227659	1.10002	0.271322	0.554207
ACTR1B	18.3169	0.134576	0.180492	0.745604	0.455907	0.71607
ACTR2	54.8698	0.172238	0.150809	1.14209	0.253416	0.533447
ACTR3	70.4272	0.591926	0.203985	2.90182	0.00371001	0.0325785
ACTR3B	18.9328	0.0962168	0.201496	0.477513	0.632997	0.830297
ACTR5	9.49246	-0.265748	0.270051	-0.984065	0.325084	0.611139
ACTR6	11.5235	-0.325862	0.255657	-1.27461	0.202448	0.473669
ACTR8	10.9439	-0.175188	0.24473	-0.715841	0.474089	0.728083
ACTRT1	6.40559	0.0294292	0.316155	0.0930845	0.925836	NA
ACTRT2	13.8919	-0.156164	0.248994	-0.627182	0.53054	0.765575
ACTRT3	6.37513	-0.247961	0.324738	-0.763573	0.445122	NA
ACVR1	32.2092	0.0546958	0.164476	0.332546	0.739477	0.886349
ACVR1B	21.6554	-0.593535	0.211123	-2.81132	0.00493389	0.0404631
ACVR1C	5.32798	-0.108775	0.347988	-0.312581	0.754599	NA
ACVR2A	15.1133	-0.420372	0.234553	-1.79223	0.0730961	0.268867
ACVR2B	9.17915	-0.285359	0.271565	-1.05079	0.293354	0.578245
ACVRL1	8.21223	0.0555196	0.351113	0.158125	0.874359	0.950019
ACY1	16.404	-0.295521	0.224407	-1.3169	0.187872	0.454913
ACY3	11.7363	0.0816149	0.235237	0.346948	0.728631	0.882124
ACYP1	12.8581	-0.188801	0.232321	-0.812674	0.416405	0.687967
ACYP2	22.7531	0.021871	0.179163	0.122073	0.902841	0.962179
ADA	8.05363	0.339315	0.267079	1.27047	0.203919	0.475293
ADA2	12.3375	0.146389	0.253786	0.576822	0.56406	0.787882
ADAD1	7.00791	-0.223591	0.302535	-0.739057	0.459873	0.7182
ADAD2	5.60418	0.0494098	0.331482	0.149057	0.881508	NA
ADAL	5.16167	-0.451901	0.369693	-1.22237	0.221568	NA
ADAM10	23.5736	-0.134622	0.210718	-0.638876	0.522904	0.75999
ADAM11	8.80013	-0.0394192	0.272983	-0.144401	0.885184	0.954719
ADAM12	6.68039	-0.762177	0.339439	-2.2454	0.0247424	NA
ADAM15	1268.96	0.485899	0.0962069	5.05057	4.40502e-07	1.17024e-05
ADAM17	10.5106	-0.0896083	0.258886	-0.34613	0.729245	0.882124
ADAM18	6.25738	0.140663	0.324973	0.432845	0.665128	NA
ADAM19	14.3817	0.559887	0.335593	1.66835	0.0952463	0.313245
ADAM2	6.29326	-0.0281523	0.327068	-0.0860749	0.931407	NA
ADAM20	6.08444	-0.0132373	0.336242	-0.0393682	0.968597	NA
ADAM21	8.33958	0.418938	0.29408	1.42457	0.154281	0.409122
ADAM22	7.96931	-0.135358	0.323663	-0.418208	0.675795	0.853597
ADAM23	6.77017	0.00791992	0.350378	0.0226039	0.981966	NA
ADAM28	46.472	-0.0581794	0.159702	-0.364301	0.715634	0.876991
ADAM29	4.05988	0.117376	0.358539	0.327373	0.743386	NA
ADAM30	6.34295	-0.246289	0.317511	-0.775686	0.437934	NA
ADAM32	7.00425	0.153517	0.307185	0.499755	0.617248	0.821958
ADAM33	5.37559	-0.710276	0.353745	-2.00787	0.0446566	NA
ADAM7	3.74757	-0.42489	0.447464	-0.949551	0.34234	NA
ADAM8	30.3555	-0.0622713	0.305617	-0.203756	0.838544	0.932414
ADAM9	42.1442	-0.124492	0.16798	-0.741109	0.458627	0.717785
ADAMDEC1	7.38809	-0.534728	0.32386	-1.65111	0.098717	0.319432
ADAMTS1	7.19974	-0.230948	0.32546	-0.709604	0.47795	0.730956
ADAMTS10	13.3097	-0.4097	0.316849	-1.29305	0.195995	0.4655
ADAMTS12	4.58394	0.0992747	0.382371	0.259629	0.79515	NA
ADAMTS13	13.7671	-0.263676	0.228531	-1.15379	0.248587	0.527974
ADAMTS14	5.72504	-0.514863	0.371885	-1.38447	0.166215	NA
ADAMTS15	3.54962	0.148683	0.381322	0.389916	0.696599	NA
ADAMTS16	4.40901	0.0389158	0.381244	0.102076	0.918696	NA
ADAMTS17	3.68737	0.0336051	0.390783	0.0859943	0.931471	NA
ADAMTS18	6.69634	-0.747153	0.339719	-2.19933	0.0278546	NA
ADAMTS19	4.92974	-0.713923	0.397132	-1.7977	0.0722252	NA
ADAMTS2	6.33602	0.813598	0.349827	2.32571	0.020034	NA
ADAMTS20	5.74088	-0.405263	0.343154	-1.181	0.237604	NA
ADAMTS3	8.50288	-0.435751	0.278716	-1.56342	0.117953	0.354728
ADAMTS4	9.45858	0.269628	0.273959	0.98419	0.325022	0.611139
ADAMTS5	5.68012	0.167714	0.362539	0.46261	0.643644	NA
ADAMTS6	7.74645	0.126173	0.300006	0.420566	0.674072	0.852831
ADAMTS7	8.03261	0.0104181	0.318497	0.0327102	0.973906	0.989875
ADAMTS8	5.69499	-0.738879	0.374652	-1.97217	0.04859	NA
ADAMTS9	15.1727	-0.312218	0.255111	-1.22385	0.221008	0.496966
ADAMTSL1	6.17721	0.18116	0.308927	0.586415	0.557597	NA
ADAMTSL2	6.95849	-0.105444	0.292995	-0.359883	0.718934	0.879065
ADAMTSL3	4.24722	-0.630383	0.423086	-1.48997	0.136233	NA
ADAMTSL4	7.26011	-0.428076	0.285754	-1.49806	0.134117	0.381
ADAMTSL5	13.4866	-0.192776	0.246039	-0.783517	0.433324	0.700672
ADAP1	26.0826	0.282824	0.202964	1.39346	0.163479	0.423502
ADAP2	6.79942	-0.146887	0.308206	-0.476588	0.633656	NA
ADAR	75.0564	1.05227	0.148079	7.10614	1.19331e-12	6.54138e-11
ADARB1	8.34645	0.293028	0.301168	0.97297	0.330568	0.616153
ADARB2	5.84429	0.257756	0.32814	0.785504	0.432158	NA
ADAT1	12.314	-0.411431	0.248142	-1.65805	0.0973078	0.316789
ADAT2	9.23729	0.239002	0.281577	0.848797	0.395994	0.672005
ADAT3	21.0909	-0.313151	0.215194	-1.4552	0.145613	0.396664
ADCK1	5.51951	-0.102065	0.31731	-0.321658	0.747712	NA
ADCK2	15.074	0.127144	0.213308	0.596058	0.551136	0.779523
ADCK5	16.7782	-0.364609	0.208746	-1.74666	0.0806962	0.284553
ADCY1	6.5919	-0.336029	0.310762	-1.08131	0.279561	NA
ADCY10	6.45862	-0.323744	0.316649	-1.02241	0.306588	NA
ADCY2	6.25895	-0.0372533	0.304244	-0.122445	0.902546	NA
ADCY3	5.65659	-0.0795875	0.340641	-0.23364	0.815264	NA
ADCY4	11.282	-0.0579652	0.252856	-0.229241	0.818681	0.92318
ADCY5	16.2982	-0.778565	0.227676	-3.41962	0.000627098	0.00754521
ADCY6	32.4585	0.265254	0.156579	1.69406	0.090253	0.303828
ADCY7	13.7358	0.879317	0.244781	3.59226	0.000327819	0.00439816
ADCY8	6.96626	-0.750482	0.363348	-2.06546	0.0388791	0.179051
ADCY9	13.4529	0.150263	0.256674	0.585425	0.558262	0.784076
ADCYAP1	4.91585	-0.339937	0.34613	-0.982107	0.326047	NA
ADCYAP1R1	7.44408	0.111797	0.298952	0.373963	0.708432	0.872314
ADD1	30.0463	0.171213	0.175966	0.972991	0.330558	0.616153
ADD2	7.89176	-0.715596	0.328072	-2.18122	0.0291672	0.147098
ADD3	60.4324	-0.18536	0.1416	-1.30903	0.190523	0.459073
ADGB	4.46804	-0.215565	0.343507	-0.627541	0.530305	NA
ADGRA1	7.8678	-0.222137	0.307007	-0.723556	0.469338	0.724955
ADGRA2	5.82204	0.399255	0.341628	1.16868	0.242531	NA
ADGRA3	21.4875	-0.396904	0.176502	-2.24872	0.0245304	0.130971
ADGRB1	5.62295	0.373369	0.329286	1.13387	0.256847	NA
ADGRB2	5.88795	0.0652942	0.331494	0.196969	0.843852	NA
ADGRB3	3.32075	-0.634722	0.447961	-1.41691	0.156508	NA
ADGRD1	4.95222	-0.661116	0.364409	-1.81421	0.0696452	NA
ADGRD2	15.8493	-0.338245	0.22136	-1.52803	0.126504	0.367723
ADGRE1	6.41334	-0.154384	0.335798	-0.459753	0.645694	NA
ADGRE2	11.6982	-0.0516761	0.352036	-0.146792	0.883296	0.953688
ADGRE5	43.509	1.18423	0.181985	6.50732	7.65058e-11	3.46897e-09
ADGRF1	15.6393	-0.395192	0.291608	-1.35521	0.175349	0.438851
ADGRF2	6.86469	-0.202021	0.316595	-0.638105	0.523405	NA
ADGRF3	4.56875	0.0652191	0.362655	0.179838	0.85728	NA
ADGRF4	5.20235	-0.586974	0.36213	-1.62089	0.105041	NA
ADGRF5	7.25699	0.0790716	0.299727	0.263812	0.791925	0.913271
ADGRG1	52.0546	0.32422	0.249308	1.30048	0.193437	0.462497
ADGRG2	6.6711	-0.423494	0.365595	-1.15837	0.246712	NA
ADGRG3	5.32184	0.312038	0.326411	0.955967	0.339089	NA
ADGRG4	5.6099	-0.143805	0.342646	-0.41969	0.674712	NA
ADGRG5	7.08956	0.262085	0.318999	0.821586	0.411313	0.684326
ADGRG6	11.6156	0.00759133	0.226056	0.0335815	0.973211	0.989697
ADGRG7	10.2414	-0.0501557	0.362794	-0.138248	0.890044	0.956946
ADGRL1	10.9138	0.532999	0.264606	2.01431	0.043977	0.193781
ADGRL2	21.7711	-0.236343	0.172601	-1.3693	0.170905	0.433041
ADGRL3	6.62735	0.40655	0.301228	1.34964	0.177131	NA
ADGRL4	3.59643	0.290429	0.409983	0.708394	0.478701	NA
ADGRV1	6.08378	0.339763	0.319651	1.06292	0.287818	NA
ADH1A	5.64822	-0.251556	0.33155	-0.758726	0.448016	NA
ADH1B	13.9131	-0.768621	0.268294	-2.86484	0.0041722	0.0356359
ADH4	4.34381	-0.44651	0.39064	-1.14302	0.253029	NA
ADH5	28.41	0.0351147	0.165022	0.212787	0.831493	0.929098
ADH6	6.92038	-0.86888	0.319658	-2.71815	0.00656478	NA
ADH7	5.33229	0.254393	0.367549	0.692133	0.488854	NA
ADHFE1	7.1341	-0.388441	0.313673	-1.23836	0.215581	0.490948
ADI1	40.2498	-0.801987	0.156146	-5.13613	2.80457e-07	7.83307e-06
ADIG	8.87454	-0.0771935	0.28728	-0.268705	0.788157	0.911215
ADIPOQ	7.32742	0.158193	0.321263	0.492411	0.622429	0.824462
ADIPOR1	17.7146	0.156088	0.206897	0.754421	0.450597	0.71195
ADIPOR2	14.9432	0.452325	0.218197	2.07301	0.0381714	0.176721
ADIRF	11.8132	0.300297	0.231311	1.29824	0.194205	0.463073
ADK	17.8624	-0.194761	0.204177	-0.953888	0.34014	0.623955
ADM	8.52276	0.0216288	0.376082	0.057511	0.954138	0.982281
ADM2	13.1395	0.0456202	0.294058	0.15514	0.876711	0.950957
ADM5	7.33826	0.0475984	0.293172	0.162357	0.871025	0.94836
ADNP	36.0104	0.109976	0.148003	0.743066	0.457442	0.717108
ADNP2	13.1819	-0.10304	0.215581	-0.477962	0.632677	0.830251
ADO	11.0612	0.167501	0.219299	0.763802	0.444985	0.708695
ADORA1	6.01784	-1.06849	0.394289	-2.70992	0.00672995	NA
ADORA2A	9.489	-0.489069	0.389017	-1.25719	0.208684	0.482192
ADORA2B	5.05139	-0.234277	0.368614	-0.63556	0.525063	NA
ADORA3	7.3746	-0.23639	0.308165	-0.76709	0.443028	0.707525
ADPGK	13.3088	-0.142395	0.248701	-0.572556	0.566946	0.789258
ADPRH	23.1012	0.471805	0.186763	2.52623	0.0115294	0.0766731
ADPRHL1	5.9669	-0.112853	0.325804	-0.346382	0.729055	NA
ADPRM	9.81354	-0.249972	0.284897	-0.877412	0.380263	0.657983
ADPRS	31.2959	0.732561	0.147434	4.96874	6.739e-07	1.73385e-05
ADRA1A	9.16173	-0.229265	0.301582	-0.760209	0.44713	0.709871
ADRA1B	10.1836	-0.558994	0.273541	-2.04355	0.0409985	0.185315
ADRA1D	11.6133	-0.222616	0.248624	-0.89539	0.370579	0.650283
ADRA2A	12.9771	-1.36768	0.293817	-4.65486	3.24203e-06	7.305e-05
ADRA2B	9.09493	-0.0443065	0.280651	-0.15787	0.874559	0.950166
ADRA2C	7.34432	-0.411052	0.284468	-1.44498	0.148462	0.40065
ADRB1	8.57845	0.443796	0.293395	1.51262	0.130376	0.374751
ADRB2	13.5917	0.0469812	0.251297	0.186955	0.851696	0.938866
ADRB3	4.67511	-0.29991	0.381527	-0.786079	0.431821	NA
ADRM1	36.4709	0.692763	0.172551	4.01483	5.94876e-05	0.000978648
ADSL	13.5732	0.0567515	0.217749	0.260628	0.794379	0.914594
ADSS1	8.36973	-0.368173	0.308286	-1.19426	0.232377	0.509681
ADSS2	25.0422	0.205189	0.168528	1.21754	0.223401	0.499768
ADTRP	4.59566	0.00151228	0.395757	0.00382123	0.996951	NA
AEBP1	7.49178	-0.69713	0.298676	-2.33407	0.019592	0.112059
AEBP2	21.689	-0.392688	0.190275	-2.06379	0.0390376	0.179275
AEN	26.023	-0.273633	0.177282	-1.54349	0.122712	0.361561
AFAP1	16.2106	0.250438	0.210442	1.19006	0.234024	0.511876
AFAP1L1	8.25426	0.268525	0.291757	0.920372	0.357379	0.638018
AFAP1L2	10.9942	-0.40941	0.277779	-1.47387	0.140517	0.389625
AFDN	44.8938	0.313595	0.156955	1.99799	0.045718	0.198492
AFF1	46.3932	0.260847	0.139634	1.86807	0.0617526	0.241086
AFF2	6.07903	-0.336287	0.380288	-0.884295	0.376537	NA
AFF3	7.37828	0.384205	0.279895	1.37268	0.169853	0.431342
AFF4	33.8352	0.172521	0.15504	1.11275	0.265815	0.547873
AFG1L	8.78625	-0.51627	0.29301	-1.76195	0.0780773	0.279832
AFG3L2	27.3562	-0.210321	0.175305	-1.19974	0.230241	0.508107
AFM	6.1119	0.344665	0.308714	1.11645	0.264228	NA
AFMID	11.9202	-0.674701	0.240738	-2.80263	0.00506874	0.0411863
AFP	6.76437	-0.0104352	0.292239	-0.0357076	0.971516	NA
AFTPH	16.6804	0.598835	0.191448	3.12792	0.0017605	0.0179483
AGA	10.9541	-0.387409	0.274632	-1.41065	0.158348	0.415558
AGAP1	40.6674	-0.252277	0.281261	-0.896952	0.369744	0.64944
AGAP2	12.9244	0.360485	0.255776	1.40938	0.158723	0.416169
AGAP3	17.9567	0.15071	0.204179	0.738125	0.460438	0.718426
AGAP9	57.3465	-0.500522	0.132093	-3.78918	0.000151148	0.00222051
AGBL1	5.86785	-0.224343	0.346148	-0.648113	0.516912	NA
AGBL2	12.0659	0.672114	0.312574	2.15025	0.0315351	0.155203
AGBL3	10.084	-0.435064	0.259118	-1.67902	0.0931477	0.308841
AGBL4	6.81373	-0.195855	0.310933	-0.629894	0.528764	NA
AGBL5	41.2212	-0.204454	0.139416	-1.46651	0.14251	0.393019
AGER	6.58279	0.384259	0.317593	1.20991	0.226314	NA
AGFG1	23.4319	0.0102518	0.190223	0.0538936	0.95702	0.983531
AGFG2	18.4135	-0.192116	0.216232	-0.888475	0.374285	0.653272
AGGF1	17.4306	-0.0967252	0.204218	-0.473637	0.635759	0.831641
AGK	12.9664	0.107017	0.311192	0.343895	0.730926	0.882992
AGL	11.3797	0.233524	0.227116	1.02821	0.303849	0.589053
AGMAT	5.71013	-0.334535	0.342453	-0.976876	0.32863	NA
AGMO	11.9622	-0.184122	0.262819	-0.700567	0.483573	0.734661
AGO1	21.8643	-0.122656	0.260761	-0.470378	0.638085	0.833097
AGO2	19.919	0.739792	0.199997	3.69901	0.000216438	0.00305244
AGO3	6.3172	-0.18132	0.323148	-0.561105	0.574726	NA
AGO4	9.48421	0.622943	0.277334	2.24619	0.024692	0.131479
AGPAT1	30.5414	-0.258609	0.163114	-1.58545	0.112864	0.345148
AGPAT2	35.4882	0.285426	0.153686	1.85721	0.0632812	0.245165
AGPAT3	17.2429	-0.21239	0.200401	-1.05983	0.289223	0.57373
AGPAT4	6.61706	0.304643	0.307721	0.989995	0.322177	NA
AGPAT5	12.5632	-0.119793	0.237805	-0.503747	0.614439	0.820445
AGPS	24.1982	-0.0917576	0.174155	-0.526874	0.598281	0.810452
AGR2	70.1535	-1.12197	0.452303	-2.48058	0.0131169	0.0837466
AGR3	9.82602	-0.923856	0.300703	-3.07232	0.002124	0.0208302
AGRN	92.4386	-0.361271	0.206396	-1.75038	0.0800522	0.283016
AGRP	8.32772	-0.343021	0.308295	-1.11264	0.265863	0.547873
AGT	22.8495	-0.879503	0.346495	-2.53829	0.0111397	0.0746932
AGTPBP1	8.31834	0.191184	0.272228	0.702293	0.482497	0.73386
AGTR1	7.8509	-0.954584	0.340687	-2.80194	0.00507969	0.0412525
AGTR2	5.93777	0.142947	0.332793	0.429538	0.667532	NA
AGTRAP	15.4754	0.19892	0.227416	0.874697	0.381739	0.659702
AGXT	8.07465	0.149269	0.287818	0.518624	0.604023	0.813429
AGXT2	8.02413	-0.76517	0.315291	-2.42687	0.0152299	0.0933427
AHCTF1	21.229	-0.28844	0.1919	-1.50307	0.132821	0.379108
AHCY	35.604	-0.134371	0.144582	-0.929374	0.352695	0.633497
AHCYL1	35.3287	0.317607	0.145152	2.1881	0.028662	0.14541
AHCYL2	29.5466	0.301568	0.226068	1.33397	0.182213	0.449144
AHDC1	15.5946	-0.121374	0.200527	-0.605274	0.544997	0.775679
AHI1	11.0757	-0.2505	0.244134	-1.02608	0.304856	0.590381
AHNAK	136.283	0.142417	0.122169	1.16573	0.243723	0.522104
AHNAK2	10.5288	-0.164476	0.265445	-0.619623	0.535506	0.768874
AHR	47.5527	0.231979	0.13956	1.66222	0.096469	0.31529
AHRR	7.34382	-0.179276	0.33529	-0.534689	0.592865	0.806739
AHSA1	17.1599	0.23757	0.226882	1.04711	0.295049	0.580186
AHSG	7.18594	-0.153937	0.300993	-0.51143	0.60905	0.816689
AHSP	4.91911	-0.139259	0.359045	-0.387858	0.698121	NA
AICDA	4.53223	-0.34596	0.361378	-0.957335	0.338398	NA
AIDA	18.3244	0.534639	0.201699	2.65068	0.00803309	0.0588042
AIF1	15.5186	-0.207696	0.23906	-0.868804	0.384955	0.662376
AIF1L	6.71974	0.133181	0.297217	0.448093	0.654086	NA
AIFM1	13.356	0.0134673	0.240001	0.0561137	0.955251	0.982745
AIFM2	20.3695	0.472007	0.207215	2.27786	0.0227348	0.124533
AIFM3	6.32802	0.47056	0.307267	1.53144	0.125661	NA
AIG1	15.7833	-0.457335	0.20513	-2.22949	0.0257812	0.135083
AIM2	6.52643	-0.201411	0.324712	-0.620277	0.535076	NA
AIMP1	24.1934	-0.066054	0.175767	-0.375803	0.707063	0.87177
AIMP2	14.169	0.543097	0.210524	2.57974	0.00988746	0.0684222
AIP	14.4364	0.144551	0.241143	0.599438	0.548881	0.778491
AIPL1	6.43625	0.205549	0.334886	0.613787	0.539356	NA
AIRE	9.63362	-0.0927754	0.272551	-0.340397	0.733558	0.884125
AJAP1	6.83021	-0.0721129	0.342674	-0.210442	0.833323	NA
AJM1	14.0716	-0.145171	0.232075	-0.625534	0.531621	0.766216
AJUBA	19.5701	-0.331854	0.194751	-1.70399	0.0883833	0.299994
AK1	24.6601	0.124379	0.192243	0.646989	0.517639	0.756436
AK2	38.5834	0.123923	0.153675	0.806396	0.420014	0.690591
AK3	17.9628	0.178571	0.191047	0.934701	0.349943	0.631884
AK4	43.1276	-0.154552	0.180322	-0.857085	0.391398	0.667564
AK5	6.01464	-0.351398	0.330468	-1.06333	0.287631	NA
AK6	13.1483	-0.249176	0.254792	-0.977959	0.328094	0.61365
AK7	14.8508	0.474122	0.199896	2.37184	0.0176996	0.10401
AK8	19.5622	0.897014	0.210852	4.25424	2.09761e-05	0.000394571
AK9	9.21449	-0.792892	0.292979	-2.70631	0.00680353	0.0517879
AKAIN1	4.90516	-0.270315	0.37369	-0.723368	0.469454	NA
AKAP1	25.5314	-0.105888	0.182428	-0.580439	0.561619	0.786718
AKAP10	14.3431	-0.21152	0.219781	-0.962413	0.335842	0.619675
AKAP11	16.4581	-0.356599	0.209761	-1.70003	0.0891258	0.301346
AKAP12	12.1186	-0.106381	0.226229	-0.470237	0.638185	0.833097
AKAP13	23.5585	0.271755	0.181856	1.49434	0.135087	0.382381
AKAP14	4.24091	0.227653	0.417682	0.545039	0.585727	NA
AKAP17A	30.14	0.0631735	0.162418	0.388957	0.697308	0.865545
AKAP3	5.67765	-0.406556	0.326844	-1.24388	0.213543	NA
AKAP4	6.10788	-0.17184	0.333777	-0.514836	0.606668	NA
AKAP5	9.03455	-0.0525289	0.277171	-0.189518	0.849687	0.937815
AKAP6	6.58098	-0.951809	0.327868	-2.90302	0.0036958	NA
AKAP7	15.7701	-1.49001	0.264009	-5.64379	1.66345e-08	5.6832e-07
AKAP8	14.8494	0.0272147	0.232244	0.117181	0.906717	0.96385
AKAP8L	27.4623	0.0409935	0.168213	0.243699	0.807464	0.919507
AKAP9	14.9321	-0.50221	0.21689	-2.31551	0.0205849	0.115646
AKIP1	10.5168	0.0364789	0.24131	0.15117	0.879842	0.952454
AKIRIN1	13.3802	0.103134	0.244646	0.421563	0.673344	0.852399
AKIRIN2	22.0575	0.392611	0.188267	2.0854	0.037033	0.173431
AKNA	27.8832	1.10074	0.22876	4.81176	1.49609e-06	3.61498e-05
AKNAD1	7.0528	-0.118497	0.316661	-0.374208	0.70825	0.872235
AKR1A1	33.3429	0.285511	0.209111	1.36535	0.172142	0.435045
AKR1B1	11.2838	0.553444	0.250167	2.2123	0.026946	0.139684
AKR1B15	34.8101	-0.819653	0.417444	-1.96351	0.0495875	0.208976
AKR1C1	33.8469	-1.36839	0.323488	-4.23011	2.33576e-05	0.000434362
AKR1C2	10.5122	-0.522637	0.344352	-1.51774	0.12908	0.372777
AKR1C3	59.0098	-0.96933	0.25256	-3.83803	0.000124028	0.00187073
AKR1C4	5.69624	0.368489	0.382298	0.963878	0.335107	NA
AKR1D1	8.37514	0.413921	0.31133	1.32953	0.183674	0.450428
AKR1E2	14.2348	0.546231	0.239398	2.28168	0.0225081	0.123799
AKR7A2	7.38682	-0.00772662	0.292876	-0.0263819	0.978953	0.991758
AKR7A3	18.4358	-0.525568	0.22209	-2.36647	0.0179586	0.105237
AKR7L	12.9528	-0.619621	0.246487	-2.51381	0.0119436	0.0784721
AKT1	30.9943	0.272454	0.17955	1.51743	0.129159	0.372932
AKT1S1	14.4839	-0.0872347	0.219414	-0.39758	0.69094	0.862486
AKT2	20.8853	-0.213469	0.211603	-1.00882	0.31306	0.59963
AKT3	9.3109	-0.0591849	0.34846	-0.169847	0.86513	0.94558
AKTIP	11.569	-0.0470483	0.282581	-0.166495	0.867767	0.946708
ALAD	19.7932	-0.262535	0.203286	-1.29145	0.196547	0.466097
ALAS1	27.2298	0.702719	0.223633	3.14228	0.00167638	0.0172101
ALAS2	8.70822	-0.585186	0.284483	-2.05701	0.0396849	0.181341
ALB	7.63866	0.602877	0.269958	2.23323	0.025534	0.134163
ALCAM	29.8221	-1.14192	0.251981	-4.53179	5.8486e-06	0.00012617
ALDH16A1	9.45796	0.0886254	0.324048	0.273495	0.784473	0.90924
ALDH18A1	18.4658	-0.655137	0.203982	-3.21173	0.00131938	0.0140763
ALDH1A1	44.0143	-0.457152	0.190386	-2.40119	0.016342	0.0981712
ALDH1A2	24.2574	-0.240151	0.201713	-1.19056	0.233826	0.511639
ALDH1A3	11.7733	0.427201	0.219753	1.944	0.0518949	0.215425
ALDH1B1	22.3539	-0.267275	0.232562	-1.14926	0.250447	0.529856
ALDH1L1	6.50936	-0.31846	0.322986	-0.985988	0.324139	NA
ALDH1L2	9.11088	0.357338	0.27081	1.31952	0.186997	0.454227
ALDH2	52.9588	-0.310917	0.289297	-1.07473	0.282495	0.567113
ALDH3A1	7.073	-0.418838	0.335209	-1.24948	0.211488	0.485465
ALDH3A2	32.5053	-0.0296607	0.158541	-0.187085	0.851594	0.938866
ALDH3B1	11.6556	-0.285817	0.247433	-1.15513	0.248038	0.527189
ALDH3B2	23.8418	0.517276	0.208943	2.47568	0.0132981	0.0846826
ALDH4A1	13.2729	-0.395527	0.238845	-1.656	0.0977227	0.31775
ALDH5A1	15.0335	0.0778693	0.220518	0.35312	0.723999	0.880888
ALDH6A1	10.8378	0.0240063	0.264359	0.0908096	0.927644	0.972655
ALDH7A1	13.4463	-0.282886	0.249756	-1.13265	0.257361	0.537747
ALDH8A1	6.99864	-0.391243	0.337867	-1.15798	0.246873	0.525777
ALDH9A1	23.771	-0.520186	0.175637	-2.96171	0.00305932	0.0280728
ALDOA	254.413	0.189038	0.168005	1.12519	0.26051	0.541016
ALDOB	16.154	-0.124319	0.300705	-0.413424	0.679296	0.855584
ALDOC	8.16305	0.0680787	0.321326	0.211868	0.83221	0.929592
ALG10	10.4126	-0.201674	0.249247	-0.809132	0.418439	0.689696
ALG10B	40.5169	1.30883	0.155918	8.39434	4.68513e-17	3.86681e-15
ALG12	12.331	0.263837	0.226271	1.16602	0.243606	0.522073
ALG13	12.9565	-0.0570557	0.23911	-0.238617	0.811403	0.92077
ALG14	10.2531	0.190172	0.256013	0.742823	0.457589	0.717213
ALG1L	18.8102	0.886966	0.185227	4.78853	1.6801e-06	4.00038e-05
ALG1L2	15.2377	-0.314097	0.289214	-1.08604	0.277463	0.561151
ALG2	18.9418	-0.0637722	0.217647	-0.293007	0.769516	0.901802
ALG3	13.434	-0.244976	0.215905	-1.13465	0.256523	0.537286
ALG5	18.7172	-0.0484921	0.194756	-0.24899	0.803369	0.918071
ALG6	18.3505	0.454418	0.202493	2.24412	0.0248249	0.131852
ALG8	8.15673	0.056387	0.279898	0.201455	0.840343	0.933258
ALG9	9.34219	-0.410431	0.280876	-1.46125	0.143946	0.394945
ALK	5.58057	0.211479	0.34837	0.607051	0.543817	NA
ALKAL1	5.81479	0.0795553	0.316401	0.251438	0.801476	NA
ALKAL2	6.28212	-1.09561	0.383004	-2.86057	0.00422883	NA
ALKBH1	7.62058	0.213343	0.287423	0.742263	0.457928	0.717485
ALKBH2	13.4799	-0.132012	0.223223	-0.59139	0.554259	0.781532
ALKBH3	8.34296	0.0889773	0.26631	0.334112	0.738295	0.886349
ALKBH4	10.7373	-0.149089	0.243142	-0.613177	0.539759	0.771648
ALKBH5	39.2037	0.0911662	0.141231	0.64551	0.518596	0.75695
ALKBH6	11.1923	0.0180751	0.267695	0.0675212	0.946167	0.97978
ALKBH7	18.1503	-0.64839	0.193846	-3.34487	0.000823203	0.00950761
ALKBH8	8.5002	-0.383549	0.269583	-1.42275	0.154808	0.409917
ALLC	5.02164	-0.15263	0.363151	-0.420294	0.67427	NA
ALMS1	13.4211	-0.0580467	0.233543	-0.248548	0.80371	0.918071
ALOX12	6.58442	0.260894	0.302543	0.862337	0.388502	NA
ALOX12B	8.27888	-0.175555	0.289263	-0.606906	0.543913	0.774812
ALOX15	12.2224	-0.0842151	0.235573	-0.35749	0.720725	0.879636
ALOX15B	8.59872	0.188216	0.278883	0.674892	0.499744	0.743931
ALOX5	61.1305	0.503583	0.244349	2.06091	0.0393113	0.180194
ALOX5AP	18.3314	0.24276	0.328482	0.739036	0.459885	0.7182
ALOXE3	8.71355	-0.0101017	0.27129	-0.037236	0.970297	0.988536
ALPG	6.96301	-0.149448	0.304334	-0.491066	0.62338	0.825018
ALPI	6.09006	-0.842109	0.354552	-2.37514	0.0175424	NA
ALPK1	23.1239	0.904038	0.188496	4.79606	1.61819e-06	3.87179e-05
ALPK2	12.1629	-1.0349	0.40619	-2.54783	0.0108396	0.0734525
ALPK3	7.95097	-0.0679523	0.292132	-0.232608	0.816066	0.922206
ALPL	8.75433	0.152394	0.27314	0.557932	0.576891	0.795539
ALPP	6.44101	-0.259009	0.31766	-0.815365	0.414863	NA
ALS2	10.8959	-0.299716	0.245448	-1.2211	0.222048	0.498412
ALS2CL	34.7489	0.290266	0.195087	1.48788	0.136782	0.38519
ALX1	6.55959	0.3801	0.312339	1.21695	0.223624	NA
ALX3	6.79496	-0.293289	0.296496	-0.989183	0.322573	NA
ALX4	6.42661	0.253797	0.308915	0.821574	0.411319	NA
ALYREF	29.12	0.763542	0.181392	4.20934	2.56119e-05	0.000468574
AMACR	10.2049	-0.549702	0.26243	-2.09466	0.0362011	0.17024
AMBN	4.6547	-0.248493	0.402072	-0.618032	0.536554	NA
AMBP	16.7972	-1.23808	0.278969	-4.43804	9.07838e-06	0.000188643
AMBRA1	12.4723	0.113164	0.25279	0.447659	0.654399	0.841915
AMD1	28.9237	-0.126057	0.159893	-0.788387	0.43047	0.698911
AMDHD1	6.87306	0.0210548	0.315001	0.0668405	0.946709	NA
AMDHD2	15.518	0.103848	0.222419	0.4669	0.640571	0.834054
AMELX	8.34692	0.168557	0.282825	0.595975	0.551192	0.779523
AMELY	5.15915	0.262719	0.346543	0.758113	0.448383	NA
AMER1	9.1374	-0.149601	0.268587	-0.556991	0.577534	0.795774
AMER2	6.20447	0.0521903	0.313765	0.166336	0.867893	NA
AMER3	6.14597	-0.137355	0.317341	-0.43283	0.665138	NA
AMFR	21.7222	0.119363	0.172282	0.692833	0.488414	0.736878
AMH	17.2798	-0.10151	0.206914	-0.49059	0.623716	0.825155
AMHR2	7.21599	-0.834086	0.336744	-2.47692	0.0132523	0.0844275
AMIGO1	7.76514	-0.440835	0.31128	-1.4162	0.156717	0.412751
AMIGO2	16.1724	-0.319504	0.228872	-1.39599	0.162716	0.422344
AMIGO3	6.06362	0.295273	0.340392	0.86745	0.385696	NA
AMMECR1	5.39306	-0.274949	0.340442	-0.807624	0.419307	NA
AMMECR1L	18.3385	0.0847683	0.192406	0.44057	0.659524	0.84461
AMN	8.74122	-0.263448	0.296093	-0.889746	0.373602	0.652627
AMN1	8.06081	-0.165532	0.271783	-0.609058	0.542486	0.774054
AMOT	11.0486	-0.758472	0.256237	-2.96004	0.00307598	0.0281904
AMOTL1	16.5721	-0.848851	0.198312	-4.28039	1.86569e-05	0.000360169
AMOTL2	41.8929	-0.20601	0.193305	-1.06573	0.286546	0.571342
AMPD1	6.28833	-0.745401	0.365224	-2.04094	0.0412567	NA
AMPD2	19.6626	-0.487971	0.218217	-2.23617	0.0253404	0.133864
AMPD3	10.9998	-0.163491	0.268209	-0.609566	0.542149	0.773724
AMPH	4.40754	0.402369	0.384073	1.04764	0.294807	NA
AMT	11.4041	-0.132835	0.239576	-0.554457	0.579266	0.797115
AMTN	4.65639	-0.753324	0.421752	-1.78618	0.0740704	NA
AMY1A	34.8457	-0.385823	0.176462	-2.18643	0.0287841	0.145867
AMY2B	14.3804	-0.530063	0.216331	-2.45024	0.0142761	0.0892468
AMZ1	14.2534	-0.330654	0.246257	-1.34272	0.179363	0.445009
AMZ2	18.5085	-0.193997	0.191175	-1.01476	0.310222	0.596537
ANAPC1	13.8974	0.453975	0.231245	1.96318	0.0496255	0.209076
ANAPC10	14.6352	0.458625	0.217916	2.10459	0.035327	0.167632
ANAPC11	26.7895	0.107667	0.164946	0.65274	0.513924	0.753996
ANAPC13	19.7021	0.0077498	0.212103	0.036538	0.970853	0.988619
ANAPC15	14.223	0.319063	0.245181	1.30134	0.193142	0.462484
ANAPC16	31.3584	-0.219499	0.182722	-1.20127	0.229646	0.507458
ANAPC2	17.2747	-0.245491	0.216334	-1.13478	0.256468	0.537286
ANAPC4	10.6368	0.0216477	0.247492	0.0874683	0.930299	0.973712
ANAPC5	37.7467	-0.318942	0.155328	-2.05335	0.0400389	0.182166
ANAPC7	16.0826	-0.211308	0.239758	-0.881339	0.378134	0.655917
ANG	17.4794	-0.580145	0.230591	-2.5159	0.0118728	0.0783927
ANGEL1	6.24258	-0.761578	0.33192	-2.29447	0.0217638	NA
ANGEL2	9.25181	0.288425	0.25475	1.13219	0.257554	0.53792
ANGPT1	6.09655	0.727028	0.31275	2.32463	0.0200919	NA
ANGPT2	5.85378	-0.459929	0.339474	-1.35483	0.175472	NA
ANGPT4	6.80131	-0.0858283	0.322486	-0.266145	0.790127	NA
ANGPTL1	5.96204	0.438965	0.350766	1.25145	0.210772	NA
ANGPTL2	6.37799	-0.190265	0.315894	-0.602306	0.546971	NA
ANGPTL3	6.45908	0.0265842	0.301362	0.0882134	0.929707	NA
ANGPTL4	6.75456	-0.557605	0.338993	-1.64489	0.0999931	NA
ANGPTL5	3.02656	0.390714	0.439633	0.888728	0.37415	NA
ANGPTL6	7.0212	-0.0281253	0.304766	-0.0922851	0.926472	0.972334
ANGPTL7	5.21206	-0.327606	0.351228	-0.932746	0.350951	NA
ANGPTL8	9.34317	-0.126015	0.280332	-0.449521	0.653056	0.841501
ANHX	7.27956	-0.319385	0.328625	-0.971883	0.331109	0.616384
ANK1	12.5597	0.044371	0.282448	0.157094	0.87517	0.950365
ANK2	6.00393	0.225744	0.333219	0.677464	0.498111	NA
ANK3	14.6539	-0.0679984	0.262337	-0.259202	0.795479	0.915001
ANKAR	9.02117	-0.149364	0.273538	-0.546044	0.585036	0.801634
ANKDD1A	8.9969	0.116587	0.270482	0.431036	0.666443	0.848783
ANKDD1B	7.76721	-0.927518	0.328666	-2.82207	0.00477148	0.0394029
ANKEF1	9.09013	-0.183657	0.270083	-0.680002	0.496503	0.742104
ANKFN1	3.53971	-0.377886	0.440538	-0.857784	0.391012	NA
ANKFY1	19.5639	1.18417	0.259126	4.56987	4.88021e-06	0.000106058
ANKH	14.1213	-0.190673	0.266116	-0.716504	0.47368	0.727988
ANKHD1	28.9247	0.488426	0.161844	3.01788	0.00254553	0.0241267
ANKIB1	14.7726	0.281548	0.218086	1.291	0.196705	0.46632
ANKK1	5.83461	-0.445172	0.355659	-1.25168	0.210686	NA
ANKLE1	6.78366	-0.453641	0.33424	-1.35723	0.174708	NA
ANKLE2	63.2558	0.770637	0.264644	2.91197	0.00359155	0.0316898
ANKMY1	16.6615	-0.0920331	0.223675	-0.411459	0.680736	0.855784
ANKMY2	13.81	-0.315856	0.227039	-1.3912	0.164165	0.423857
ANKRA2	9.70475	-0.199152	0.256016	-0.777887	0.436635	0.702662
ANKRD1	8.05913	0.306674	0.257888	1.18917	0.234371	0.512145
ANKRD10	55.3997	0.261629	0.141638	1.84717	0.0647228	0.248456
ANKRD11	42.5389	0.329291	0.148055	2.22411	0.0261411	0.136523
ANKRD12	14.4676	0.339136	0.2058	1.64789	0.0993757	0.320809
ANKRD13A	30.1615	0.454372	0.182757	2.48621	0.0129113	0.0829353
ANKRD13B	7.91395	-0.401114	0.281194	-1.42647	0.153733	0.408113
ANKRD13C	11.3955	-0.302882	0.276936	-1.09369	0.274091	0.557171
ANKRD13D	27.8641	0.32011	0.158446	2.02031	0.0433508	0.192037
ANKRD16	5.67047	-0.145562	0.333067	-0.437035	0.662086	NA
ANKRD17	25.963	0.241273	0.17243	1.39925	0.161738	0.420494
ANKRD18A	22.1434	2.52012	0.202965	12.4165	2.12567e-35	3.85534e-33
ANKRD18B	4.42931	-0.342064	0.354143	-0.965892	0.334098	NA
ANKRD2	4.99212	-0.379994	0.354806	-1.07099	0.284175	NA
ANKRD20A1	31.4196	0.0744868	0.147548	0.50483	0.613678	0.819761
ANKRD22	4.31943	-0.361354	0.411312	-0.878539	0.379651	NA
ANKRD23	9.40769	-0.43362	0.26183	-1.65611	0.0976991	0.31775
ANKRD24	6.30874	0.0282915	0.329158	0.0859509	0.931505	NA
ANKRD26	4.79212	0.488251	0.351356	1.38962	0.164645	NA
ANKRD27	8.00253	0.485757	0.286456	1.69575	0.0899334	0.303101
ANKRD28	10.9084	0.113117	0.249019	0.45425	0.649649	0.839327
ANKRD29	7.66773	0.227965	0.276086	0.825701	0.408974	0.682056
ANKRD30A	7.33641	-0.141819	0.299133	-0.474102	0.635427	0.831522
ANKRD30B	5.09374	-0.145498	0.360819	-0.403245	0.686768	NA
ANKRD30BL	27.0669	0.221194	0.183905	1.20276	0.229068	0.507041
ANKRD31	5.95568	0.301321	0.321712	0.936618	0.348955	NA
ANKRD33	5.67543	-0.883429	0.414245	-2.13263	0.0329555	NA
ANKRD33B	10.4557	-0.0722072	0.298938	-0.241545	0.809132	0.920044
ANKRD34A	6.73726	0.459884	0.315286	1.45862	0.144668	NA
ANKRD34B	6.73877	-0.505401	0.336523	-1.50183	0.13314	NA
ANKRD34C	7.95093	-0.382729	0.281562	-1.35931	0.174049	0.437909
ANKRD35	7.56715	-0.076291	0.309611	-0.246409	0.805366	0.91871
ANKRD36	52.2307	0.19536	0.131158	1.4895	0.136356	0.384568
ANKRD36B	153.311	0.765959	0.0796208	9.62009	6.57725e-22	7.26514e-20
ANKRD36C	16.0877	0.11847	0.226085	0.524007	0.600274	0.811302
ANKRD37	7.36066	0.0843576	0.330891	0.25494	0.798769	0.916141
ANKRD39	14.226	-0.0144719	0.221462	-0.0653469	0.947898	0.979794
ANKRD40	9.68825	0.471795	0.246621	1.91303	0.0557437	0.226224
ANKRD40CL	6.02762	-0.318422	0.3285	-0.969322	0.332385	NA
ANKRD42	14.2453	-0.409685	0.229706	-1.78352	0.0745024	0.272108
ANKRD44	13.3643	0.192358	0.235527	0.816714	0.414092	0.687004
ANKRD45	7.9921	-0.638093	0.312832	-2.03973	0.0413768	0.186543
ANKRD46	10.8888	-0.476985	0.249768	-1.90971	0.0561702	0.227264
ANKRD49	11.9319	0.248252	0.234253	1.05976	0.289254	0.57373
ANKRD50	10.1667	-0.278269	0.271712	-1.02413	0.305773	0.591457
ANKRD52	18.2804	0.209399	0.194474	1.07674	0.281595	0.566002
ANKRD53	5.29644	-0.166997	0.384554	-0.434261	0.664099	NA
ANKRD54	12.9655	-0.37421	0.249535	-1.49963	0.13371	0.3806
ANKRD55	7.34347	-0.251528	0.314303	-0.800273	0.423553	0.693691
ANKRD6	6.98714	-0.419623	0.335039	-1.25246	0.210402	0.484333
ANKRD60	7.03938	0.18044	0.295414	0.610802	0.541331	0.772781
ANKRD61	8.21949	-0.104162	0.289965	-0.359223	0.719428	0.8792
ANKRD62	12.0736	1.2812	0.235278	5.44549	5.16641e-08	1.64641e-06
ANKRD63	6.52078	-0.194637	0.318034	-0.612001	0.540537	NA
ANKRD65	14.8245	0.302175	0.210406	1.43615	0.150959	0.404126
ANKRD66	8.13684	0.268602	0.276552	0.971254	0.331422	0.616709
ANKRD7	5.47398	0.149518	0.358891	0.41661	0.676964	NA
ANKRD9	13.7295	-0.00401321	0.211764	-0.0189513	0.98488	0.994356
ANKS1A	11.1668	-0.153263	0.238586	-0.642381	0.520626	0.758361
ANKS1B	5.3671	1.00282	0.326788	3.06872	0.0021498	NA
ANKS3	11.2015	0.0792628	0.249428	0.317779	0.750653	0.892437
ANKS4B	8.71317	-0.25191	0.309628	-0.813589	0.41588	0.687781
ANKS6	9.56479	0.193133	0.253058	0.763195	0.445347	0.70884
ANKUB1	4.4911	-0.142709	0.368505	-0.387266	0.69856	NA
ANKZF1	16.2582	-0.227979	0.222565	-1.02433	0.305681	0.591433
ANLN	12.7779	-0.0732682	0.270576	-0.270787	0.786555	0.910382
ANO1	11.0385	-0.556814	0.242473	-2.2964	0.021653	0.120176
ANO10	10.9455	-0.250003	0.256953	-0.972951	0.330578	0.616153
ANO2	9.2037	-0.102908	0.266828	-0.385671	0.69974	0.866953
ANO3	6.0037	-0.704189	0.355434	-1.98121	0.0475682	NA
ANO4	9.71388	-0.0971294	0.273944	-0.35456	0.72292	0.880865
ANO5	4.90468	-0.180612	0.358075	-0.504397	0.613982	NA
ANO6	24.2924	-0.313803	0.18115	-1.73228	0.0832236	0.289174
ANO7	11.3319	0.843873	0.260037	3.2452	0.00117366	0.0128291
ANO8	21.0653	-0.190054	0.186825	-1.01728	0.309018	0.594873
ANO9	16.6496	-0.465758	0.290811	-1.60158	0.109249	0.33853
ANOS1	4.91485	-0.424706	0.353833	-1.2003	0.230022	NA
ANP32A	24.4301	0.0675327	0.275265	0.245337	0.806196	0.919194
ANP32B	26.603	0.443818	0.172093	2.57895	0.00991023	0.0685305
ANP32D	6.5217	0.422181	0.310671	1.35893	0.174168	NA
ANP32E	15.1096	-0.00258103	0.228262	-0.0113073	0.990978	0.997292
ANPEP	76.8604	-2.07401	0.302675	-6.85227	7.26888e-12	3.64461e-10
ANTKMT	38.3799	0.418973	0.153261	2.73372	0.00626239	0.048498
ANTXR1	10.1792	-0.565191	0.260778	-2.16733	0.03021	0.150548
ANTXR2	37.6559	0.931247	0.226901	4.10419	4.05726e-05	0.000696876
ANTXRL	10.143	-0.46689	0.310937	-1.50156	0.133212	0.379828
ANXA1	134.23	0.127718	0.354146	0.360638	0.71837	0.878732
ANXA10	11.8432	0.0263429	0.28595	0.0921241	0.926599	0.972334
ANXA11	118.48	-0.0263785	0.108667	-0.242746	0.808202	0.919767
ANXA13	18.5873	-2.50624	0.312744	-8.01371	1.11299e-15	8.13478e-14
ANXA2	393.838	0.0233739	0.184554	0.126651	0.899217	0.960616
ANXA2R	14.24	-0.00228201	0.217581	-0.0104881	0.991632	0.997395
ANXA3	88.0667	0.21654	0.183367	1.18091	0.23764	0.514998
ANXA4	292.431	-0.620924	0.164877	-3.76599	0.000165888	0.00242011
ANXA5	93.385	0.276738	0.164338	1.68395	0.0921909	0.306767
ANXA6	17.1351	-0.129831	0.333437	-0.389371	0.697001	0.865385
ANXA7	40.571	0.0503907	0.165033	0.305337	0.760109	0.897578
ANXA8	50.5346	1.0857	0.312535	3.47385	0.000513048	0.00639287
ANXA9	13.9172	-0.705327	0.237807	-2.96596	0.00301736	0.0277397
AOAH	8.06767	0.42828	0.294351	1.455	0.145669	0.396742
AOC1	6.86991	-0.210611	0.328652	-0.640834	0.521631	NA
AOC2	4.34418	0.0235408	0.397013	0.0592948	0.952717	NA
AOC3	8.43834	-0.562231	0.293616	-1.91485	0.055511	0.225654
AOPEP	10.5808	-0.386478	0.279997	-1.38029	0.167496	0.428307
AOX1	6.27	-0.488817	0.370021	-1.32105	0.186484	NA
AP1AR	11.1937	0.169604	0.240801	0.704333	0.481226	0.732808
AP1B1	27.5239	0.055823	0.198734	0.280893	0.778793	0.905807
AP1G1	24.3412	0.116653	0.181064	0.644261	0.519406	0.75744
AP1G2	18.58	-0.473106	0.212372	-2.22773	0.0258988	0.135527
AP1M1	14.9442	0.203097	0.223558	0.908477	0.363626	0.643554
AP1M2	29.3459	-0.646975	0.23174	-2.79182	0.00524133	0.0422615
AP1S1	15.6936	0.292352	0.20408	1.43253	0.151991	0.405319
AP1S2	15.4491	-0.205149	0.241814	-0.848377	0.396228	0.672149
AP1S3	20.5487	-0.451375	0.190954	-2.36378	0.0180894	0.105462
AP2A1	28.8197	0.168774	0.171712	0.982891	0.325661	0.611584
AP2A2	32.372	-0.137812	0.160703	-0.857559	0.391136	0.667548
AP2B1	37.6775	0.416256	0.155845	2.67096	0.00756343	0.0564033
AP2M1	57.7829	0.082063	0.121658	0.67454	0.499968	0.744102
AP2S1	26.2268	-0.0588679	0.177434	-0.331773	0.740061	0.886349
AP3B1	20.4511	-0.22817	0.199733	-1.14238	0.253298	0.533353
AP3B2	5.04339	0.0615257	0.367903	0.167233	0.867186	NA
AP3D1	51.8332	0.401829	0.139803	2.87426	0.00404974	0.03474
AP3M1	13.4888	0.0865636	0.211293	0.409686	0.682036	0.856686
AP3M2	14.4541	0.373486	0.228094	1.63742	0.101543	0.324791
AP3S1	22.4118	-0.167207	0.181703	-0.92022	0.357458	0.638082
AP3S2	14.7272	-0.182926	0.218911	-0.835617	0.40337	0.677279
[truncated: 17,882 more rows]

## Sheet: hKRT-7+_Partial Match
DIFFERENTIAL EXPRESSION
[truncated: 18,678 more rows]

## Sheet: hKRT-7+_Full Mismatch
DIFFERENTIAL EXPRESSION
[truncated: 18,678 more rows]
